# Supplementary material for: Relations of microbiome characteristics to edaphic properties of tropical soils from Trinidad
Source: Front Microbiol. 2015 Sep 30;6:1045. doi: 10.3389/fmicb.2015.01045 (PMC4588118; doi:10.3389/fmicb.2015.01045)
Supplement: Table S1 — Bacterial library across soils. [file Table1.XLSX]

## Sheet: Table S1
Supplimentary Table 1: Bacteria Library across soils
																Sequence Reads Across Soils
OTU_id	Taxon Assignment	Identify	Arena1	Arena2	Arena3	Brasso1	Brasso2	Brasso3	Ecclesville1	Ecclesville2	Ecclesville3	Maracas1	Maracas2	Maracas3	Piarco1	Piarco2	Piarco3	River Estate1	River Estate2	River Estate3	St.Augustine1	St. Augustine2	St.Augustine3	Talparo1	Talparo2	Talparo3	Princes Town1	Princes Town2	Princes Town3
New.CleanUp.ReferenceOTU68516	k__Archaea	0.84	495	563	515	109	193	199	207	253	145	89	166	156	129	116	135	245	6	248	424	536	508	135	84	149	340	295	201
New.CleanUp.ReferenceOTU11095	k__Archaea;p__Crenarchaeota	1	496	538	526	115	177	185	228	283	169	89	153	156	154	133	153	564	13	647	537	698	675	106	84	114	365	305	208
New.CleanUp.ReferenceOTU21596	k__Archaea;p__Crenarchaeota	1	489	528	512	112	169	177	226	262	157	90	143	140	129	114	133	606	6	650	425	481	466	104	84	107	355	301	209
New.CleanUp.ReferenceOTU23929	k__Archaea;p__Crenarchaeota	1	498	538	518	115	174	184	227	266	156	92	143	142	130	112	135	595	6	647	422	469	457	95	84	110	361	296	208
New.CleanUp.ReferenceOTU30857	k__Archaea;p__Crenarchaeota	1	505	551	534	132	177	188	232	285	172	92	156	157	155	131	158	668	10	713	539	709	691	113	85	120	369	315	215
New.CleanUp.ReferenceOTU22379	k__Archaea;p__Crenarchaeota	1	506	552	533	115	176	187	233	282	170	90	155	158	154	134	158	697	13	736	548	719	701	106	85	114	364	307	209
New.CleanUp.ReferenceOTU5529	k__Archaea;p__Crenarchaeota	1	423	467	462	115	174	186	224	265	150	87	150	148	134	116	143	431	6	442	488	643	611	102	80	115	341	287	204
New.CleanUp.ReferenceOTU52831	k__Archaea;p__Crenarchaeota	1	495	537	521	126	178	194	230	282	167	90	154	153	146	131	157	656	10	705	526	688	673	111	89	120	373	309	221
New.CleanUp.ReferenceOTU6655	k__Archaea;p__Crenarchaeota	1	495	540	527	115	177	185	229	282	169	90	153	156	154	133	154	568	13	647	537	699	674	106	84	114	365	306	208
New.CleanUp.ReferenceOTU813473	k__Archaea;p__Crenarchaeota;c__MBGA	1	491	536	517	117	157	175	205	254	150	88	153	155	143	120	143	427	6	380	449	582	553	103	74	113	331	290	199
New.CleanUp.ReferenceOTU17100	k__Archaea;p__Crenarchaeota;c__MBGA	0.93	474	518	509	107	161	180	212	264	155	87	150	155	151	131	154	674	13	706	534	702	665	99	77	111	333	295	197
New.CleanUp.ReferenceOTU28151	k__Archaea;p__Crenarchaeota;c__MBGA	0.83	494	543	526	112	174	186	230	276	168	88	152	156	153	135	157	667	13	693	541	713	684	104	83	114	355	299	206
New.CleanUp.ReferenceOTU26866	k__Archaea;p__Crenarchaeota;c__MBGA	0.97	486	530	512	108	171	182	219	269	163	89	150	155	148	126	148	514	13	598	517	671	644	103	80	112	347	295	203
New.CleanUp.ReferenceOTU18637	k__Archaea;p__Crenarchaeota;c__MBGA	0.88	495	537	526	113	174	185	228	281	169	89	153	156	150	130	153	558	13	646	535	694	671	106	83	112	363	305	208
New.CleanUp.ReferenceOTU3996	k__Archaea;p__Crenarchaeota;c__MBGA	1	476	510	499	116	156	174	205	254	152	67	128	97	139	114	142	367	6	340	422	532	507	103	71	114	329	291	197
New.CleanUp.ReferenceOTU44187	k__Archaea;p__Crenarchaeota;c__MBGA	0.9	497	549	529	111	173	185	229	276	167	89	152	156	152	134	158	670	13	698	539	713	681	104	85	114	351	301	206
New.CleanUp.ReferenceOTU38728	k__Archaea;p__Crenarchaeota;c__MBGA	1	471	508	490	17	25	28	35	33	37	83	134	129	38	22	33	230	0	172	47	65	50	50	39	68	78	45	49
New.CleanUp.ReferenceOTU40262	k__Archaea;p__Crenarchaeota;c__MBGA	1	501	546	529	122	174	194	233	285	166	93	154	157	154	131	158	643	10	706	538	704	690	112	89	122	371	309	222
New.CleanUp.ReferenceOTU49819	k__Archaea;p__Crenarchaeota;c__MBGA	0.83	499	545	529	137	180	188	232	285	176	92	154	157	155	132	158	665	10	713	541	709	689	113	85	120	371	316	219
New.CleanUp.ReferenceOTU41601	k__Archaea;p__Crenarchaeota;c__MBGA	0.96	499	544	529	119	176	188	234	285	172	92	154	157	154	130	157	664	10	713	537	709	689	111	86	118	369	311	216
New.CleanUp.ReferenceOTU59445	k__Archaea;p__Crenarchaeota;c__MBGA	0.84	507	551	534	115	176	187	234	282	170	90	155	159	155	135	159	699	13	733	551	723	701	107	85	114	365	307	208
New.CleanUp.ReferenceOTU69798	k__Archaea;p__Crenarchaeota;c__MBGA	0.83	464	492	480	113	170	187	232	281	165	77	136	148	154	132	157	693	13	733	551	720	701	106	82	114	363	306	208
New.CleanUp.ReferenceOTU6804	k__Archaea;p__Crenarchaeota;c__MBGA	0.9	495	537	525	113	172	185	228	280	166	90	153	156	151	131	153	577	13	654	540	708	685	106	82	112	362	305	208
New.CleanUp.ReferenceOTU80969	k__Archaea;p__Crenarchaeota;c__MBGA;o__;f__;g__;s__	0.8	448	509	490	100	160	171	205	261	150	84	149	151	149	123	154	673	13	709	532	705	681	93	75	107	329	284	194
New.CleanUp.ReferenceOTU2569443	k__Archaea;p__Crenarchaeota;c__MBGA;o__NRP-J;f__;g__;s__	1	503	549	530	121	174	194	232	286	169	93	154	155	151	128	158	602	10	674	513	659	650	112	88	120	372	309	220
New.CleanUp.ReferenceOTU4435488	k__Archaea;p__Crenarchaeota;c__MBGA;o__NRP-J;f__;g__;s__	0.97	472	506	489	112	168	180	224	258	147	90	140	135	119	105	133	252	1	200	229	235	190	96	77	105	342	285	192
New.CleanUp.ReferenceOTU3604094	k__Archaea;p__Crenarchaeota;c__MBGA;o__NRP-J;f__;g__;s__	0.97	491	536	516	111	156	175	205	254	150	88	153	155	143	120	143	427	6	380	449	581	553	103	74	113	331	290	197
New.CleanUp.ReferenceOTU4435477	k__Archaea;p__Crenarchaeota;c__MBGA;o__NRP-J;f__;g__;s__	1	474	507	489	112	162	181	220	258	151	88	141	135	120	107	133	254	1	202	230	236	192	102	80	109	342	286	199
New.CleanUp.ReferenceOTU143239	k__Archaea;p__Crenarchaeota;c__MBGA;o__NRP-J;f__;g__;s__	1	496	539	522	117	170	192	231	281	165	91	153	156	151	126	151	428	7	384	474	605	578	112	82	120	368	309	220
New.CleanUp.ReferenceOTU3106281	k__Archaea;p__Crenarchaeota;c__MBGA;o__NRP-J;f__;g__;s__	1	507	551	532	132	175	188	232	285	171	93	156	157	154	131	157	659	10	708	539	706	688	111	85	120	368	314	217
New.CleanUp.ReferenceOTU1575174	k__Archaea;p__Crenarchaeota;c__MBGA;o__NRP-J;f__;g__;s__	0.99	470	504	489	102	158	173	219	254	146	87	140	134	118	105	130	253	1	199	229	235	190	96	75	101	332	285	186
New.CleanUp.ReferenceOTU144695	k__Archaea;p__Crenarchaeota;c__MBGA;o__NRP-J;f__;g__;s__	0.94	495	534	526	116	171	186	232	279	166	90	153	157	152	132	155	679	13	705	539	716	682	107	83	114	357	307	208
New.CleanUp.ReferenceOTU141782	k__Archaea;p__Crenarchaeota;c__MBGA;o__NRP-J;f__;g__;s__	1	504	548	530	121	174	193	232	285	169	93	155	155	152	128	157	618	10	688	513	659	650	112	88	121	372	309	220
New.CleanUp.ReferenceOTU144887	k__Archaea;p__Crenarchaeota;c__MBGA;o__NRP-J;f__;g__;s__	1	504	547	530	112	171	186	231	279	164	92	154	154	150	126	154	618	10	687	511	657	648	106	84	114	361	307	208
New.CleanUp.ReferenceOTU14885	k__Archaea;p__Crenarchaeota;c__MBGA;o__NRP-J;f__;g__;s__	1	498	537	518	114	168	185	223	265	159	90	143	142	130	112	135	559	6	606	338	368	340	101	87	112	360	297	215
New.CleanUp.ReferenceOTU3236	k__Archaea;p__Crenarchaeota;c__MBGA;o__NRP-J;f__;g__;s__	0.87	471	526	505	100	159	173	208	259	150	88	151	156	147	123	152	679	13	711	527	704	673	94	76	109	328	285	196
New.CleanUp.ReferenceOTU20609	k__Archaea;p__Crenarchaeota;c__MBGA;o__NRP-J;f__;g__;s__	0.98	501	539	524	106	168	180	223	268	154	91	153	153	137	121	143	645	9	699	520	678	666	101	84	111	352	296	204
New.CleanUp.ReferenceOTU23240	k__Archaea;p__Crenarchaeota;c__MBGA;o__NRP-J;f__;g__;s__	1	514	558	542	106	168	180	224	267	153	87	154	152	137	121	143	640	9	704	520	676	669	101	83	110	353	295	204
New.CleanUp.ReferenceOTU22650	k__Archaea;p__Crenarchaeota;c__MBGA;o__NRP-J;f__;g__;s__	0.82	486	526	510	102	154	175	206	254	151	88	152	153	138	116	141	379	6	349	423	534	508	101	74	111	329	287	198
New.CleanUp.ReferenceOTU18048	k__Archaea;p__Crenarchaeota;c__MBGA;o__NRP-J;f__;g__;s__	0.94	499	541	527	115	172	182	227	274	162	91	154	152	144	124	146	647	9	697	520	679	669	109	86	116	361	301	212
New.CleanUp.ReferenceOTU31077	k__Archaea;p__Crenarchaeota;c__MBGA;o__NRP-J;f__;g__;s__	1	505	548	530	121	174	194	232	285	169	93	155	155	152	128	157	618	10	688	513	659	650	112	88	121	372	309	220
New.CleanUp.ReferenceOTU18978	k__Archaea;p__Crenarchaeota;c__MBGA;o__NRP-J;f__;g__;s__	0.97	497	538	518	106	168	180	221	266	152	82	148	150	137	121	143	636	9	696	520	672	664	101	83	110	351	295	204
New.CleanUp.ReferenceOTU17142	k__Archaea;p__Crenarchaeota;c__MBGA;o__NRP-J;f__;g__;s__	1	497	538	518	106	168	180	221	266	152	82	148	150	137	121	143	636	9	696	520	672	664	101	83	110	351	295	204
New.CleanUp.ReferenceOTU26903	k__Archaea;p__Crenarchaeota;c__MBGA;o__NRP-J;f__;g__;s__	0.85	478	524	509	114	175	186	231	279	167	86	149	151	153	128	154	644	13	685	527	686	654	106	84	114	361	306	208
New.CleanUp.ReferenceOTU22729	k__Archaea;p__Crenarchaeota;c__MBGA;o__NRP-J;f__;g__;s__	0.89	375	422	383	5	9	6	8	11	5	72	139	138	23	18	21	341	5	273	205	344	366	7	17	7	26	11	10
New.CleanUp.ReferenceOTU34211	k__Archaea;p__Crenarchaeota;c__MBGA;o__NRP-J;f__;g__;s__	0.96	477	509	509	103	162	176	220	260	152	83	136	132	121	110	129	368	4	477	321	354	324	95	79	103	350	293	202
New.CleanUp.ReferenceOTU31416	k__Archaea;p__Crenarchaeota;c__MBGA;o__NRP-J;f__;g__;s__	1	490	531	517	106	168	180	224	268	154	90	151	151	139	120	143	643	9	697	520	678	667	101	83	111	352	296	204
New.CleanUp.ReferenceOTU20063	k__Archaea;p__Crenarchaeota;c__MBGA;o__NRP-J;f__;g__;s__	1	506	550	531	125	184	191	233	284	171	92	154	159	152	133	156	654	10	711	540	704	689	111	87	122	379	315	220
New.CleanUp.ReferenceOTU30243	k__Archaea;p__Crenarchaeota;c__MBGA;o__NRP-J;f__;g__;s__	0.93	496	537	520	118	169	188	226	270	160	90	141	140	131	114	143	531	5	581	328	365	333	103	87	113	366	307	219
New.CleanUp.ReferenceOTU2912	k__Archaea;p__Crenarchaeota;c__MBGA;o__NRP-J;f__;g__;s__	1	411	447	436	100	157	172	218	254	146	83	137	129	115	103	129	239	1	189	226	233	182	96	74	101	332	284	185
New.CleanUp.ReferenceOTU20864	k__Archaea;p__Crenarchaeota;c__MBGA;o__NRP-J;f__;g__;s__	0.95	493	540	525	107	163	182	218	265	156	91	152	157	153	131	156	683	13	722	540	717	682	103	79	114	341	295	199
New.CleanUp.ReferenceOTU1658	k__Archaea;p__Crenarchaeota;c__MBGA;o__NRP-J;f__;g__;s__	0.88	489	527	506	113	166	183	217	261	153	89	139	139	128	110	131	540	7	590	331	382	347	101	87	110	358	295	215
New.CleanUp.ReferenceOTU16434	k__Archaea;p__Crenarchaeota;c__MBGA;o__NRP-J;f__;g__;s__	1	497	538	518	106	168	180	222	267	152	82	148	150	137	121	143	636	9	695	520	673	664	101	83	110	351	295	204
New.CleanUp.ReferenceOTU26055	k__Archaea;p__Crenarchaeota;c__MBGA;o__NRP-J;f__;g__;s__	0.94	507	551	533	136	177	188	232	285	172	93	156	157	154	132	157	659	10	709	539	707	689	113	85	120	370	316	219
New.CleanUp.ReferenceOTU17912	k__Archaea;p__Crenarchaeota;c__MBGA;o__NRP-J;f__;g__;s__	0.92	472	507	489	121	175	180	222	258	153	88	139	138	119	112	133	252	1	204	230	236	192	102	78	109	353	294	202
New.CleanUp.ReferenceOTU35791	k__Archaea;p__Crenarchaeota;c__MBGA;o__NRP-J;f__;g__;s__	0.95	497	538	518	106	168	180	221	267	152	82	148	150	137	121	143	637	9	696	520	673	664	101	83	110	351	295	204
New.CleanUp.ReferenceOTU24105	k__Archaea;p__Crenarchaeota;c__MBGA;o__NRP-J;f__;g__;s__	1	491	528	517	103	162	177	221	261	152	88	140	135	124	110	133	499	4	558	324	358	323	95	82	105	349	295	202
New.CleanUp.ReferenceOTU15861	k__Archaea;p__Crenarchaeota;c__MBGA;o__NRP-J;f__;g__;s__	0.99	503	545	524	122	173	182	224	273	159	91	154	154	140	123	145	644	9	695	520	674	664	106	85	117	358	303	213
New.CleanUp.ReferenceOTU1912	k__Archaea;p__Crenarchaeota;c__MBGA;o__NRP-J;f__;g__;s__	0.86	502	547	530	109	169	180	225	270	155	90	153	153	143	123	145	647	9	697	521	679	670	104	84	112	355	297	205
New.CleanUp.ReferenceOTU43040	k__Archaea;p__Crenarchaeota;c__MBGA;o__NRP-J;f__;g__;s__	1	501	545	529	126	185	191	235	284	171	92	154	160	153	133	158	643	10	707	539	705	690	111	87	122	381	316	222
New.CleanUp.ReferenceOTU44746	k__Archaea;p__Crenarchaeota;c__MBGA;o__NRP-J;f__;g__;s__	0.85	492	536	517	103	157	173	208	251	145	88	153	155	141	119	142	431	6	383	447	584	555	99	75	107	329	289	196
New.CleanUp.ReferenceOTU57816	k__Archaea;p__Crenarchaeota;c__MBGA;o__NRP-J;f__;g__;s__	0.97	505	551	531	122	175	194	233	286	170	93	154	157	154	131	158	656	10	709	540	706	691	112	88	122	373	309	220
New.CleanUp.ReferenceOTU36238	k__Archaea;p__Crenarchaeota;c__MBGA;o__NRP-J;f__;g__;s__	1	431	476	466	111	170	183	230	279	167	85	153	151	154	131	155	670	13	705	528	692	654	106	82	114	358	305	208
New.CleanUp.ReferenceOTU46861	k__Archaea;p__Crenarchaeota;c__MBGA;o__NRP-J;f__;g__;s__	1	505	548	532	119	173	191	233	283	170	92	155	157	154	130	159	683	13	728	525	690	673	110	88	121	367	309	220
New.CleanUp.ReferenceOTU48930	k__Archaea;p__Crenarchaeota;c__MBGA;o__NRP-J;f__;g__;s__	0.87	492	536	523	115	175	186	233	281	170	87	152	155	153	134	155	671	13	699	542	714	685	106	84	114	361	307	209
New.CleanUp.ReferenceOTU36125	k__Archaea;p__Crenarchaeota;c__MBGA;o__NRP-J;f__;g__;s__	0.98	500	540	522	108	169	179	223	267	152	89	153	153	138	121	143	638	9	691	518	672	662	101	84	111	351	296	204
New.CleanUp.ReferenceOTU48439	k__Archaea;p__Crenarchaeota;c__MBGA;o__NRP-J;f__;g__;s__	1	506	550	531	132	188	193	234	286	172	93	155	159	151	133	157	634	10	697	516	661	652	111	88	122	382	317	224
New.CleanUp.ReferenceOTU51664	k__Archaea;p__Crenarchaeota;c__MBGA;o__NRP-J;f__;g__;s__	0.9	506	551	532	115	172	187	233	281	167	91	155	158	153	132	158	702	13	739	546	720	699	106	84	115	363	307	209
New.CleanUp.ReferenceOTU51997	k__Archaea;p__Crenarchaeota;c__MBGA;o__NRP-J;f__;g__;s__	0.99	503	545	526	120	173	189	225	274	160	91	155	154	140	126	147	647	9	700	521	678	669	109	89	119	362	298	217
New.CleanUp.ReferenceOTU48479	k__Archaea;p__Crenarchaeota;c__MBGA;o__NRP-J;f__;g__;s__	0.84	316	378	384	111	171	182	230	275	160	72	128	134	149	129	153	668	13	708	527	676	640	103	79	113	357	302	204
New.CleanUp.ReferenceOTU45972	k__Archaea;p__Crenarchaeota;c__MBGA;o__NRP-J;f__;g__;s__	0.95	495	532	517	123	183	191	231	280	170	89	141	141	136	127	144	407	4	492	347	385	348	108	83	113	377	316	221
New.CleanUp.ReferenceOTU51421	k__Archaea;p__Crenarchaeota;c__MBGA;o__NRP-J;f__;g__;s__	0.98	497	538	518	106	168	180	222	267	152	82	148	150	137	121	143	636	9	695	520	673	664	101	83	110	351	295	204
New.CleanUp.ReferenceOTU54532	k__Archaea;p__Crenarchaeota;c__MBGA;o__NRP-J;f__;g__;s__	1	478	554	547	104	159	173	225	254	143	99	189	151	120	103	134	381	1	298	232	239	188	97	81	102	333	286	186
New.CleanUp.ReferenceOTU40380	k__Archaea;p__Crenarchaeota;c__MBGA;o__NRP-J;f__;g__;s__	0.91	489	534	517	106	155	181	204	255	148	88	151	155	142	120	144	419	6	377	448	582	557	103	78	115	336	285	204
New.CleanUp.ReferenceOTU38840	k__Archaea;p__Crenarchaeota;c__MBGA;o__NRP-J;f__;g__;s__	0.89	504	547	530	112	171	186	231	279	164	92	154	154	149	126	154	613	10	683	511	657	647	106	84	114	361	307	208
New.CleanUp.ReferenceOTU54448	k__Archaea;p__Crenarchaeota;c__MBGA;o__NRP-J;f__;g__;s__	0.9	497	538	522	106	168	180	222	267	153	84	148	150	137	121	144	638	9	698	521	678	668	102	83	110	352	296	205
New.CleanUp.ReferenceOTU81167	k__Archaea;p__Crenarchaeota;c__MBGA;o__NRP-J;f__;g__;s__	0.98	502	545	528	134	175	188	232	287	172	93	154	157	153	131	158	628	10	691	539	704	688	113	85	119	368	315	217
New.CleanUp.ReferenceOTU69667	k__Archaea;p__Crenarchaeota;c__MBGA;o__NRP-J;f__;g__;s__	0.91	481	515	508	103	156	172	207	248	145	66	126	100	141	116	142	408	6	368	444	583	555	99	73	107	329	289	196
New.CleanUp.ReferenceOTU74455	k__Archaea;p__Crenarchaeota;c__MBGA;o__NRP-J;f__;g__;s__	0.87	505	547	530	128	188	193	234	285	172	93	155	158	151	133	157	618	10	691	515	660	651	112	87	122	383	317	224
New.CleanUp.ReferenceOTU63001	k__Archaea;p__Crenarchaeota;c__MBGA;o__NRP-J;f__;g__;s__	0.82	497	535	518	115	166	184	223	266	157	91	142	138	127	112	137	511	4	571	327	376	339	102	87	113	358	297	215
New.CleanUp.ReferenceOTU73191	k__Archaea;p__Crenarchaeota;c__MBGA;o__NRP-J;f__;g__;s__	0.83	253	295	310	109	168	183	229	274	162	59	110	124	152	124	152	664	13	705	528	688	657	104	77	113	355	304	207
New.CleanUp.ReferenceOTU62257	k__Archaea;p__Crenarchaeota;c__MBGA;o__NRP-J;f__;g__;s__	0.84	496	540	527	113	176	185	229	282	171	90	154	157	153	134	154	568	13	648	539	703	674	107	83	114	364	306	209
New.CleanUp.ReferenceOTU6942	k__Archaea;p__Crenarchaeota;c__MBGA;o__NRP-J;f__;g__;s__	1	394	413	387	15	7	14	11	10	10	59	107	70	10	8	13	207	0	151	12	30	39	8	17	12	16	7	18
New.CleanUp.ReferenceOTU78995	k__Archaea;p__Crenarchaeota;c__MBGA;o__NRP-J;f__;g__;s__	0.91	466	497	495	96	152	171	199	247	144	64	120	96	137	115	137	270	6	268	441	573	551	95	69	106	325	281	189
New.CleanUp.ReferenceOTU6590	k__Archaea;p__Crenarchaeota;c__MBGA;o__NRP-J;f__;g__;s__	0.99	336	350	325	5	3	5	6	11	7	67	110	115	6	5	8	56	0	50	13	25	31	2	11	3	3	5	5
New.CleanUp.ReferenceOTU76724	k__Archaea;p__Crenarchaeota;c__MBGA;o__NRP-J;f__;g__;s__	0.85	497	537	526	112	171	185	229	282	166	90	153	156	149	129	153	574	13	651	534	702	683	106	82	111	361	305	208
New.CleanUp.ReferenceOTU75003	k__Archaea;p__Crenarchaeota;c__MBGA;o__NRP-J;f__;g__;s__	0.99	497	544	524	118	177	192	235	278	162	92	152	156	149	124	151	421	7	378	473	604	577	106	81	116	368	308	214
New.CleanUp.ReferenceOTU67562	k__Archaea;p__Crenarchaeota;c__MBGA;o__NRP-J;f__;g__;s__	0.9	491	536	517	116	156	175	205	255	151	88	153	155	143	120	143	427	6	380	449	581	553	103	74	113	331	291	198
New.CleanUp.ReferenceOTU9013	k__Archaea;p__Crenarchaeota;c__MBGA;o__NRP-J;f__;g__;s__	1	467	502	492	106	155	180	203	254	149	67	125	96	138	114	143	339	6	318	420	531	510	102	75	114	334	285	203
New.CleanUp.ReferenceOTU65443	k__Archaea;p__Crenarchaeota;c__MBGA;o__NRP-J;f__;g__;s__	0.92	375	422	383	5	9	6	8	11	5	72	139	138	23	18	21	341	5	273	205	344	366	7	17	7	26	11	10
New.CleanUp.ReferenceOTU79212	k__Archaea;p__Crenarchaeota;c__MBGA;o__NRP-J;f__;g__;s__	1	501	540	523	106	168	180	223	268	153	90	153	154	138	121	143	642	9	697	520	677	668	101	84	111	352	296	204
56717	k__Archaea;p__Crenarchaeota;c__MCG;o__pGrfC26;f__;g__;s__	1	449	488	472	114	165	176	199	254	151	65	123	98	140	119	144	609	9	678	485	637	627	95	76	111	335	291	200
New.CleanUp.ReferenceOTU12729	k__Archaea;p__Crenarchaeota;c__Thaumarchaeota	0.87	858	888	862	215	334	359	443	528	307	143	244	260	266	232	275	1070	16	1231	940	1140	1115	204	151	216	707	598	411
New.CleanUp.ReferenceOTU2228	k__Archaea;p__Crenarchaeota;c__Thaumarchaeota	0.97	495	542	524	116	173	187	232	282	169	87	153	158	155	132	157	698	13	733	548	723	701	107	84	114	363	306	208
New.CleanUp.ReferenceOTU35650	k__Archaea;p__Crenarchaeota;c__Thaumarchaeota	1	456	482	468	114	171	187	232	279	168	75	133	145	156	132	158	696	13	734	552	723	703	106	82	114	363	306	208
New.CleanUp.ReferenceOTU24967	k__Archaea;p__Crenarchaeota;c__Thaumarchaeota	1	495	542	522	115	173	186	231	281	168	88	153	158	153	130	156	692	13	734	544	721	702	106	84	113	362	306	208
New.CleanUp.ReferenceOTU30215	k__Archaea;p__Crenarchaeota;c__Thaumarchaeota	0.99	457	482	466	111	171	186	231	279	167	75	133	144	154	127	155	695	13	734	548	718	701	105	81	113	362	306	208
New.CleanUp.ReferenceOTU43386	k__Archaea;p__Crenarchaeota;c__Thaumarchaeota	1	478	521	511	113	175	184	230	282	171	84	151	155	152	135	153	570	13	654	549	722	692	106	82	113	359	306	209
New.CleanUp.ReferenceOTU51950	k__Archaea;p__Crenarchaeota;c__Thaumarchaeota	1	488	531	515	114	177	185	230	282	169	88	151	156	154	135	155	577	13	661	553	714	691	107	81	113	364	305	208
New.CleanUp.ReferenceOTU41908	k__Archaea;p__Crenarchaeota;c__Thaumarchaeota	1	456	481	466	112	172	185	232	279	167	74	132	144	155	131	158	691	13	734	553	722	700	106	81	114	362	306	208
New.CleanUp.ReferenceOTU48130	k__Archaea;p__Crenarchaeota;c__Thaumarchaeota	1	470	519	504	108	169	185	226	275	166	84	148	152	145	128	149	286	7	297	474	610	577	105	78	112	355	303	209
New.CleanUp.ReferenceOTU44255	k__Archaea;p__Crenarchaeota;c__Thaumarchaeota	1	496	542	526	116	173	187	234	282	169	90	153	158	155	133	157	700	13	737	552	726	704	107	84	114	363	306	208
New.CleanUp.ReferenceOTU56493	k__Archaea;p__Crenarchaeota;c__Thaumarchaeota	0.95	479	511	497	106	165	177	222	264	154	87	149	150	142	121	144	682	12	720	440	518	499	95	82	106	353	294	202
New.CleanUp.ReferenceOTU38033	k__Archaea;p__Crenarchaeota;c__Thaumarchaeota	1	478	521	513	115	176	185	229	282	169	85	150	155	151	133	154	545	13	612	540	714	680	106	82	113	364	305	208
New.CleanUp.ReferenceOTU74170	k__Archaea;p__Crenarchaeota;c__Thaumarchaeota	1	478	522	511	112	175	184	229	281	170	86	150	154	151	131	152	569	13	644	543	717	687	105	82	112	357	305	208
New.CleanUp.ReferenceOTU68420	k__Archaea;p__Crenarchaeota;c__Thaumarchaeota	1	494	540	519	114	174	186	234	280	168	85	153	157	155	133	157	694	13	738	552	725	700	107	82	114	363	306	208
New.CleanUp.ReferenceOTU64343	k__Archaea;p__Crenarchaeota;c__Thaumarchaeota	1	497	542	525	114	173	186	233	280	168	89	153	158	156	130	157	700	13	736	548	724	703	106	84	113	363	307	208
New.CleanUp.ReferenceOTU71009	k__Archaea;p__Crenarchaeota;c__Thaumarchaeota	0.85	496	539	523	115	172	186	230	282	167	88	151	158	152	133	155	578	13	657	549	722	698	107	82	113	363	306	208
New.CleanUp.ReferenceOTU70485	k__Archaea;p__Crenarchaeota;c__Thaumarchaeota	1	496	542	525	116	173	187	233	282	168	88	153	158	155	133	157	698	13	734	551	725	706	107	84	114	364	307	208
New.CleanUp.ReferenceOTU75729	k__Archaea;p__Crenarchaeota;c__Thaumarchaeota	1	479	522	513	113	176	184	230	282	171	86	151	154	152	135	153	542	13	615	541	716	682	106	82	113	364	306	209
New.CleanUp.ReferenceOTU12851	k__Archaea;p__Crenarchaeota;c__Thaumarchaeota;o__Cenarchaeales	1	476	522	509	113	174	184	228	281	171	84	151	154	152	134	152	546	13	615	540	716	682	106	81	113	357	305	209
New.CleanUp.ReferenceOTU33676	k__Archaea;p__Crenarchaeota;c__Thaumarchaeota;o__Cenarchaeales	0.98	476	519	511	114	172	184	228	281	166	85	151	153	151	131	154	543	13	610	538	712	682	105	81	112	356	305	208
New.CleanUp.ReferenceOTU18409	k__Archaea;p__Crenarchaeota;c__Thaumarchaeota;o__Cenarchaeales	0.86	490	532	516	116	173	186	229	282	169	89	151	157	154	133	157	581	13	658	545	714	691	106	81	113	363	306	209
New.CleanUp.ReferenceOTU18909	k__Archaea;p__Crenarchaeota;c__Thaumarchaeota;o__Cenarchaeales	0.99	487	523	517	113	171	184	228	280	168	87	150	155	150	132	151	546	13	613	536	713	678	106	81	112	355	306	208
New.CleanUp.ReferenceOTU28119	k__Archaea;p__Crenarchaeota;c__Thaumarchaeota;o__Cenarchaeales	0.82	497	539	525	130	174	187	232	284	173	93	155	158	155	131	158	690	11	732	548	718	697	113	83	120	366	315	215
New.CleanUp.ReferenceOTU45886	k__Archaea;p__Crenarchaeota;c__Thaumarchaeota;o__Cenarchaeales	0.98	434	471	464	102	163	175	211	263	160	63	116	93	150	130	151	527	13	588	532	695	662	96	75	111	332	293	198
New.CleanUp.ReferenceOTU54711	k__Archaea;p__Crenarchaeota;c__Thaumarchaeota;o__Cenarchaeales	1	465	500	476	102	161	176	217	258	148	83	148	144	126	116	134	332	6	294	426	568	549	101	76	108	327	283	188
New.CleanUp.ReferenceOTU55483	k__Archaea;p__Crenarchaeota;c__Thaumarchaeota;o__Cenarchaeales	0.95	321	364	359	107	168	179	225	268	160	60	124	126	137	125	141	260	7	280	463	609	574	105	72	110	339	294	196
New.CleanUp.ReferenceOTU41970	k__Archaea;p__Crenarchaeota;c__Thaumarchaeota;o__Cenarchaeales	1	429	466	458	103	158	175	205	256	153	60	115	91	143	121	146	505	13	578	517	679	647	93	71	109	323	291	193
New.CleanUp.ReferenceOTU66937	k__Archaea;p__Crenarchaeota;c__Thaumarchaeota;o__Cenarchaeales	0.81	387	421	378	41	18	10	14	24	21	85	144	144	29	26	31	671	13	697	231	329	356	19	23	19	24	16	23
New.CleanUp.ReferenceOTU63869	k__Archaea;p__Crenarchaeota;c__Thaumarchaeota;o__Cenarchaeales	0.99	476	520	511	113	172	184	228	280	167	85	150	154	151	131	152	545	13	611	537	713	679	105	81	112	356	306	208
4481553	k__Archaea;p__Crenarchaeota;c__Thaumarchaeota;o__Cenarchaeales;f__Cenarchaeaceae;g__;s__	0.97	475	518	509	115	171	185	228	278	165	83	150	155	151	132	151	545	13	614	538	714	679	106	79	113	356	305	208
New.CleanUp.ReferenceOTU16742	k__Archaea;p__Crenarchaeota;c__Thaumarchaeota;o__Cenarchaeales;f__Cenarchaeaceae;g__;s__	0.89	475	518	508	113	171	184	228	279	168	82	151	152	151	133	151	543	13	619	536	715	679	106	80	113	356	305	209
New.CleanUp.ReferenceOTU10008	k__Archaea;p__Crenarchaeota;c__Thaumarchaeota;o__Cenarchaeales;f__SAGMA-X;g__;s__	1	477	520	511	113	171	184	228	280	166	85	150	155	151	131	153	571	13	653	545	719	691	105	81	112	357	305	208
New.CleanUp.ReferenceOTU3034532	k__Archaea;p__Crenarchaeota;c__Thaumarchaeota;o__Cenarchaeales;f__SAGMA-X;g__;s__	1	477	520	510	114	173	184	228	281	166	87	151	154	151	131	154	558	13	634	540	716	687	105	81	112	356	305	208
New.CleanUp.ReferenceOTU190020	k__Archaea;p__Crenarchaeota;c__Thaumarchaeota;o__Cenarchaeales;f__SAGMA-X;g__;s__	1	477	520	512	115	171	185	229	281	167	86	150	156	151	133	153	574	13	654	550	723	694	106	81	113	358	305	208
New.CleanUp.ReferenceOTU46479	k__Archaea;p__Crenarchaeota;c__Thaumarchaeota;o__Cenarchaeales;f__SAGMA-X;g__;s__	1	159	208	217	101	159	170	201	256	150	22	42	44	143	119	146	535	13	619	522	678	653	93	65	107	322	281	194
New.CleanUp.ReferenceOTU1143180	k__Archaea;p__Crenarchaeota;c__Thaumarchaeota;o__Cenarchaeales;f__SAGMA-X;g__;s__	1	479	521	512	115	171	185	228	280	168	87	150	154	150	132	154	572	13	646	544	718	692	105	81	113	356	305	209
New.CleanUp.ReferenceOTU208997	k__Archaea;p__Crenarchaeota;c__Thaumarchaeota;o__Cenarchaeales;f__SAGMA-X;g__;s__	1	477	519	510	114	172	184	228	280	166	87	151	155	151	131	154	572	13	653	544	720	692	105	80	112	356	305	208
New.ReferenceOTU26	k__Archaea;p__Crenarchaeota;c__Thaumarchaeota;o__Cenarchaeales;f__SAGMA-X;g__;s__	1	425	443	437	113	171	184	227	278	168	74	130	143	153	131	153	563	13	645	541	706	678	106	77	113	362	305	209
New.CleanUp.ReferenceOTU253497	k__Archaea;p__Crenarchaeota;c__Thaumarchaeota;o__Cenarchaeales;f__SAGMA-X;g__;s__	0.84	477	520	512	113	172	184	229	280	170	85	151	154	151	133	152	544	13	614	538	716	681	106	81	114	356	306	209
New.CleanUp.ReferenceOTU656621	k__Archaea;p__Crenarchaeota;c__Thaumarchaeota;o__Cenarchaeales;f__SAGMA-X;g__;s__	0.98	309	354	348	100	160	174	215	258	148	59	123	124	121	113	129	191	6	198	422	559	537	101	71	108	327	283	186
New.ReferenceOTU62	k__Archaea;p__Crenarchaeota;c__Thaumarchaeota;o__Cenarchaeales;f__SAGMA-X;g__;s__	0.98	486	530	512	114	173	185	229	281	166	86	151	156	152	131	154	570	13	652	543	718	694	106	81	112	363	305	208
New.CleanUp.ReferenceOTU19633	k__Archaea;p__Crenarchaeota;c__Thaumarchaeota;o__Cenarchaeales;f__SAGMA-X;g__;s__	0.92	451	474	459	111	170	185	227	274	163	75	132	142	150	125	152	691	13	733	542	707	691	104	81	113	361	305	209
New.CleanUp.ReferenceOTU34309	k__Archaea;p__Crenarchaeota;c__Thaumarchaeota;o__Cenarchaeales;f__SAGMA-X;g__;s__	1	324	374	378	111	170	182	226	275	165	64	127	132	146	126	149	555	13	641	541	711	685	104	77	112	356	304	207
New.CleanUp.ReferenceOTU23061	k__Archaea;p__Crenarchaeota;c__Thaumarchaeota;o__Cenarchaeales;f__SAGMA-X;g__;s__	0.93	325	373	377	111	170	182	226	275	164	64	129	132	146	128	150	553	13	630	536	709	684	104	77	111	354	304	206
New.CleanUp.ReferenceOTU28288	k__Archaea;p__Crenarchaeota;c__Thaumarchaeota;o__Cenarchaeales;f__SAGMA-X;g__;s__	1	478	520	512	113	172	184	230	279	166	87	150	155	151	132	152	574	13	651	545	718	691	106	81	113	358	305	208
New.CleanUp.ReferenceOTU19590	k__Archaea;p__Crenarchaeota;c__Thaumarchaeota;o__Cenarchaeales;f__SAGMA-X;g__;s__	0.85	421	428	421	107	165	177	221	266	154	72	126	139	140	123	147	538	13	624	455	552	521	101	76	110	353	295	208
New.CleanUp.ReferenceOTU19221	k__Archaea;p__Crenarchaeota;c__Thaumarchaeota;o__Cenarchaeales;f__SAGMA-X;g__;s__	0.87	425	443	437	111	170	184	227	279	166	74	129	143	153	128	155	563	13	644	534	698	675	105	77	112	360	305	208
New.CleanUp.ReferenceOTU13057	k__Archaea;p__Crenarchaeota;c__Thaumarchaeota;o__Cenarchaeales;f__SAGMA-X;g__;s__	1	477	520	510	114	172	184	228	281	167	85	151	155	151	131	155	570	13	648	543	720	692	105	81	112	356	305	208
New.CleanUp.ReferenceOTU24414	k__Archaea;p__Crenarchaeota;c__Thaumarchaeota;o__Cenarchaeales;f__SAGMA-X;g__;s__	0.98	326	378	380	113	170	184	228	278	165	64	130	133	152	131	153	557	13	639	547	717	693	105	77	113	357	304	207
New.CleanUp.ReferenceOTU25721	k__Archaea;p__Crenarchaeota;c__Thaumarchaeota;o__Cenarchaeales;f__SAGMA-X;g__;s__	0.97	432	471	465	107	161	178	209	264	156	66	115	93	149	128	153	549	13	621	535	702	666	99	74	110	334	293	197
New.CleanUp.ReferenceOTU22013	k__Archaea;p__Crenarchaeota;c__Thaumarchaeota;o__Cenarchaeales;f__SAGMA-X;g__;s__	1	478	520	510	115	172	184	229	281	166	87	150	155	153	132	151	556	13	635	538	717	686	105	81	114	357	305	208
New.CleanUp.ReferenceOTU21705	k__Archaea;p__Crenarchaeota;c__Thaumarchaeota;o__Cenarchaeales;f__SAGMA-X;g__;s__	0.85	325	378	376	111	171	182	229	277	165	63	128	131	152	130	152	536	13	610	541	709	682	105	76	113	357	304	205
New.CleanUp.ReferenceOTU13878	k__Archaea;p__Crenarchaeota;c__Thaumarchaeota;o__Cenarchaeales;f__SAGMA-X;g__;s__	0.83	424	443	438	115	171	185	228	279	166	74	129	143	153	131	153	557	13	641	546	705	678	106	78	113	362	305	208
New.CleanUp.ReferenceOTU23832	k__Archaea;p__Crenarchaeota;c__Thaumarchaeota;o__Cenarchaeales;f__SAGMA-X;g__;s__	0.87	118	142	169	111	167	182	229	271	160	15	24	36	148	126	150	643	13	691	527	674	643	104	72	113	355	302	204
New.CleanUp.ReferenceOTU23259	k__Archaea;p__Crenarchaeota;c__Thaumarchaeota;o__Cenarchaeales;f__SAGMA-X;g__;s__	1	83	114	106	35	54	38	33	46	33	13	36	33	47	36	43	513	13	595	350	511	526	26	17	22	46	68	65
New.CleanUp.ReferenceOTU48685	k__Archaea;p__Crenarchaeota;c__Thaumarchaeota;o__Cenarchaeales;f__SAGMA-X;g__;s__	1	425	442	436	112	171	184	227	278	165	74	129	143	150	127	152	563	13	642	532	696	674	105	77	111	361	305	208
New.CleanUp.ReferenceOTU53006	k__Archaea;p__Crenarchaeota;c__Thaumarchaeota;o__Cenarchaeales;f__SAGMA-X;g__;s__	0.94	311	357	355	106	165	177	216	261	153	62	127	127	135	121	141	545	13	633	531	689	674	100	76	109	331	285	195
New.CleanUp.ReferenceOTU50542	k__Archaea;p__Crenarchaeota;c__Thaumarchaeota;o__Cenarchaeales;f__SAGMA-X;g__;s__	0.84	448	487	478	114	172	185	233	279	166	66	117	93	154	131	155	676	13	713	548	717	686	106	81	114	358	306	208
New.CleanUp.ReferenceOTU36539	k__Archaea;p__Crenarchaeota;c__Thaumarchaeota;o__Cenarchaeales;f__SAGMA-X;g__;s__	0.99	425	443	436	113	171	184	227	278	165	74	129	143	152	129	153	563	13	645	540	702	676	105	77	112	361	305	208
New.CleanUp.ReferenceOTU55435	k__Archaea;p__Crenarchaeota;c__Thaumarchaeota;o__Cenarchaeales;f__SAGMA-X;g__;s__	0.88	474	517	506	113	171	184	227	277	165	84	150	154	147	130	151	531	13	601	531	704	673	105	81	112	355	305	208
New.CleanUp.ReferenceOTU76807	k__Archaea;p__Crenarchaeota;c__Thaumarchaeota;o__Cenarchaeales;f__SAGMA-X;g__;s__	0.93	480	521	513	115	175	185	231	281	171	87	150	156	152	135	155	574	13	654	551	722	694	106	81	113	359	305	208
New.CleanUp.ReferenceOTU70441	k__Archaea;p__Crenarchaeota;c__Thaumarchaeota;o__Cenarchaeales;f__SAGMA-X;g__;s__	1	478	518	509	112	170	184	229	279	166	87	150	155	148	129	152	569	13	649	544	718	689	105	80	112	356	305	208
New.CleanUp.ReferenceOTU611	k__Archaea;p__Crenarchaeota;c__Thaumarchaeota;o__Cenarchaeales;f__SAGMA-X;g__;s__	0.87	473	506	485	137	173	181	221	269	165	91	150	151	141	126	147	665	11	695	506	674	646	107	81	117	340	296	209
New.CleanUp.ReferenceOTU81268	k__Archaea;p__Crenarchaeota;c__Thaumarchaeota;o__Cenarchaeales;f__SAGMA-X;g__;s__	1	314	359	357	106	166	177	220	261	154	62	125	127	135	120	139	535	13	620	520	683	666	100	75	109	331	285	196
New.CleanUp.ReferenceOTU9228	k__Archaea;p__Crenarchaeota;c__Thaumarchaeota;o__Cenarchaeales;f__SAGMA-X;g__;s__	0.84	488	531	514	116	172	186	230	282	167	87	151	157	153	133	156	576	13	657	550	722	701	107	81	113	363	306	208
New.CleanUp.ReferenceOTU78734	k__Archaea;p__Crenarchaeota;c__Thaumarchaeota;o__Cenarchaeales;f__SAGMA-X;g__;s__	1	101	130	151	97	157	168	201	257	152	13	25	37	146	119	144	510	13	595	519	678	643	94	61	108	322	282	197
New.CleanUp.ReferenceOTU7615	k__Archaea;p__Crenarchaeota;c__Thaumarchaeota;o__Cenarchaeales;f__SAGMA-X;g__;s__	0.93	478	519	511	112	170	184	228	279	167	85	150	156	148	130	153	572	13	652	545	716	692	105	81	112	356	306	208
New.CleanUp.ReferenceOTU71321	k__Archaea;p__Crenarchaeota;c__Thaumarchaeota;o__Cenarchaeales;f__SAGMA-X;g__;s__	0.97	465	500	482	121	178	184	222	267	161	86	150	151	139	127	145	656	13	704	523	691	675	105	83	117	350	295	210
New.CleanUp.ReferenceOTU69064	k__Archaea;p__Crenarchaeota;c__Thaumarchaeota;o__Nitrososphaerales;f__Nitrososphaeraceae	0.85	488	536	517	114	175	185	229	283	170	88	152	156	154	134	154	569	13	656	546	714	684	107	82	114	364	306	209
New.CleanUp.ReferenceOTU765291	k__Archaea;p__Crenarchaeota;c__Thaumarchaeota;o__Nitrososphaerales;f__Nitrososphaeraceae;g__Candidatus Nitrososphaera	1	492	541	522	116	176	187	233	283	170	89	153	157	156	134	158	697	13	736	551	715	690	107	85	114	364	307	208
New.CleanUp.ReferenceOTU47778	k__Archaea;p__Crenarchaeota;c__Thaumarchaeota;o__Nitrososphaerales;f__Nitrososphaeraceae;g__Candidatus Nitrososphaera	1	497	547	527	116	176	187	233	281	171	89	153	158	155	134	159	700	13	736	549	722	702	106	85	114	364	307	209
New.CleanUp.ReferenceOTU687226	k__Archaea;p__Crenarchaeota;c__Thaumarchaeota;o__Nitrososphaerales;f__Nitrososphaeraceae;g__Candidatus Nitrososphaera	1	458	499	490	116	175	186	232	284	171	68	119	94	154	131	156	662	13	690	542	708	676	107	82	114	364	306	209
New.CleanUp.ReferenceOTU10720	k__Archaea;p__Crenarchaeota;c__Thaumarchaeota;o__Nitrososphaerales;f__Nitrososphaeraceae;g__Candidatus Nitrososphaera	0.93	459	496	491	111	172	183	226	277	169	68	121	98	152	132	153	529	13	600	530	798	654	105	83	114	351	300	211
New.CleanUp.ReferenceOTU10256	k__Archaea;p__Crenarchaeota;c__Thaumarchaeota;o__Nitrososphaerales;f__Nitrososphaeraceae;g__Candidatus Nitrososphaera	0.91	498	544	528	123	184	193	237	284	167	92	153	157	154	129	159	664	10	713	539	709	690	106	87	117	374	308	214
New.CleanUp.ReferenceOTU23857	k__Archaea;p__Crenarchaeota;c__Thaumarchaeota;o__Nitrososphaerales;f__Nitrososphaeraceae;g__Candidatus Nitrososphaera	1	495	543	523	113	175	186	231	281	170	87	153	157	155	130	155	687	13	733	544	720	699	106	85	113	364	307	208
New.CleanUp.ReferenceOTU12598	k__Archaea;p__Crenarchaeota;c__Thaumarchaeota;o__Nitrososphaerales;f__Nitrososphaeraceae;g__Candidatus Nitrososphaera	0.99	496	545	527	114	177	186	235	282	170	89	153	157	156	134	159	696	13	737	554	726	702	107	85	114	364	307	208
New.CleanUp.ReferenceOTU33825	k__Archaea;p__Crenarchaeota;c__Thaumarchaeota;o__Nitrososphaerales;f__Nitrososphaeraceae;g__Candidatus Nitrososphaera	0.87	444	484	475	114	174	184	227	281	169	63	115	94	151	131	154	555	13	640	545	708	676	103	80	113	361	304	208
New.CleanUp.ReferenceOTU12473	k__Archaea;p__Crenarchaeota;c__Thaumarchaeota;o__Nitrososphaerales;f__Nitrososphaeraceae;g__Candidatus Nitrososphaera	0.98	495	542	526	114	175	186	232	282	172	89	154	157	155	133	156	698	13	736	547	725	701	107	85	114	365	306	208
New.CleanUp.ReferenceOTU20994	k__Archaea;p__Crenarchaeota;c__Thaumarchaeota;o__Nitrososphaerales;f__Nitrososphaeraceae;g__Candidatus Nitrososphaera	1	450	469	450	110	171	185	229	276	163	73	130	138	147	127	152	635	10	696	526	684	668	103	79	111	360	305	208
New.CleanUp.ReferenceOTU42006	k__Archaea;p__Crenarchaeota;c__Thaumarchaeota;o__Nitrososphaerales;f__Nitrososphaeraceae;g__Candidatus Nitrososphaera	1	495	543	525	113	175	186	231	282	169	88	153	157	155	130	155	688	13	733	545	722	700	106	85	113	364	306	208
New.CleanUp.ReferenceOTU38672	k__Archaea;p__Crenarchaeota;c__Thaumarchaeota;o__Nitrososphaerales;f__Nitrososphaeraceae;g__Candidatus Nitrososphaera	1	496	544	528	114	175	186	234	282	169	89	153	158	155	132	156	694	13	734	547	722	700	106	85	113	364	307	208
New.CleanUp.ReferenceOTU44962	k__Archaea;p__Crenarchaeota;c__Thaumarchaeota;o__Nitrososphaerales;f__Nitrososphaeraceae;g__Candidatus Nitrososphaera	0.99	495	542	525	114	175	186	232	283	171	87	154	157	156	134	156	693	13	734	549	724	701	107	84	114	364	306	209
New.CleanUp.ReferenceOTU57220	k__Archaea;p__Crenarchaeota;c__Thaumarchaeota;o__Nitrososphaerales;f__Nitrososphaeraceae;g__Candidatus Nitrososphaera	1	496	545	527	114	176	186	233	283	172	89	154	158	156	134	157	697	13	735	548	726	702	107	85	115	365	307	209
New.CleanUp.ReferenceOTU48462	k__Archaea;p__Crenarchaeota;c__Thaumarchaeota;o__Nitrososphaerales;f__Nitrososphaeraceae;g__Candidatus Nitrososphaera	0.96	490	537	516	115	175	186	231	281	170	88	153	156	155	130	155	696	13	731	540	707	688	106	85	113	362	306	208
New.CleanUp.ReferenceOTU48887	k__Archaea;p__Crenarchaeota;c__Thaumarchaeota;o__Nitrososphaerales;f__Nitrososphaeraceae;g__Candidatus Nitrososphaera	1	495	545	527	116	177	186	233	283	170	90	153	157	158	133	157	696	13	736	548	724	701	106	86	115	365	307	208
New.CleanUp.ReferenceOTU977	k__Archaea;p__Crenarchaeota;c__Thaumarchaeota;o__Nitrososphaerales;f__Nitrososphaeraceae;g__Candidatus Nitrososphaera	0.96	457	484	468	112	173	186	233	280	167	75	133	144	156	131	157	693	13	735	553	722	702	107	82	114	363	307	208
New.CleanUp.ReferenceOTU79057	k__Archaea;p__Crenarchaeota;c__Thaumarchaeota;o__Nitrososphaerales;f__Nitrososphaeraceae;g__Candidatus Nitrososphaera	0.95	495	542	525	114	174	186	232	282	169	89	153	157	154	132	155	698	13	735	546	721	700	106	85	113	363	308	208
New.CleanUp.ReferenceOTU75747	k__Archaea;p__Crenarchaeota;c__Thaumarchaeota;o__Nitrososphaerales;f__Nitrososphaeraceae;g__Candidatus Nitrososphaera	0.96	495	542	523	114	174	186	234	282	169	87	153	157	155	133	158	697	13	735	554	727	702	107	84	114	363	307	208
New.CleanUp.ReferenceOTU63892	k__Archaea;p__Crenarchaeota;c__Thaumarchaeota;o__Nitrososphaerales;f__Nitrososphaeraceae;g__Candidatus Nitrososphaera	1	491	535	523	113	176	185	228	283	171	88	154	156	154	135	154	565	13	647	539	704	676	107	83	113	364	306	209
New.CleanUp.ReferenceOTU61895	k__Archaea;p__Crenarchaeota;c__Thaumarchaeota;o__Nitrososphaerales;f__Nitrososphaeraceae;g__Candidatus Nitrososphaera	0.88	471	494	480	110	170	184	227	276	158	72	130	138	145	121	150	639	10	704	523	679	677	105	83	112	360	307	208
1107760	k__Archaea;p__Crenarchaeota;c__Thaumarchaeota;o__Nitrososphaerales;f__Nitrososphaeraceae;g__Candidatus Nitrososphaera;s__	0.99	493	540	526	113	175	185	229	282	171	87	152	157	153	134	155	576	13	658	546	722	697	107	83	113	365	306	209
704748	k__Archaea;p__Crenarchaeota;c__Thaumarchaeota;o__Nitrososphaerales;f__Nitrososphaeraceae;g__Candidatus Nitrososphaera;s__	0.98	495	546	526	113	175	186	231	282	170	88	153	157	155	131	156	690	13	735	545	722	701	106	85	113	364	308	208
104677	k__Archaea;p__Crenarchaeota;c__Thaumarchaeota;o__Nitrososphaerales;f__Nitrososphaeraceae;g__Candidatus Nitrososphaera;s__	1	496	546	527	116	176	187	234	283	170	88	153	158	156	134	158	695	13	735	551	722	704	107	85	114	365	307	208
694995	k__Archaea;p__Crenarchaeota;c__Thaumarchaeota;o__Nitrososphaerales;f__Nitrososphaeraceae;g__Candidatus Nitrososphaera;s__	0.86	496	544	528	116	176	187	234	283	170	89	153	158	156	134	158	698	13	736	551	725	703	107	85	114	365	307	208
142573	k__Archaea;p__Crenarchaeota;c__Thaumarchaeota;o__Nitrososphaerales;f__Nitrososphaeraceae;g__Candidatus Nitrososphaera;s__	0.94	498	542	527	116	176	187	234	283	171	88	153	158	156	135	158	695	13	734	551	725	703	107	85	114	365	307	208
1146	k__Archaea;p__Crenarchaeota;c__Thaumarchaeota;o__Nitrososphaerales;f__Nitrososphaeraceae;g__Candidatus Nitrososphaera;s__	1	497	547	527	116	176	187	233	283	171	89	153	158	155	134	158	698	13	735	547	722	701	106	85	114	364	307	209
4468717	k__Archaea;p__Crenarchaeota;c__Thaumarchaeota;o__Nitrososphaerales;f__Nitrososphaeraceae;g__Candidatus Nitrososphaera;s__	0.97	497	545	528	116	176	187	234	282	170	89	153	158	156	134	158	696	13	735	551	724	703	107	85	114	365	307	208
New.CleanUp.ReferenceOTU14773	k__Archaea;p__Crenarchaeota;c__Thaumarchaeota;o__Nitrososphaerales;f__Nitrososphaeraceae;g__Candidatus Nitrososphaera;s__	1	495	542	525	114	175	186	234	280	168	88	153	157	155	133	158	696	13	736	553	726	704	107	85	114	364	307	208
New.CleanUp.ReferenceOTU22383	k__Archaea;p__Crenarchaeota;c__Thaumarchaeota;o__Nitrososphaerales;f__Nitrososphaeraceae;g__Candidatus Nitrososphaera;s__	0.87	495	536	525	112	173	185	231	280	169	92	156	158	154	132	156	698	13	735	543	721	700	107	85	115	364	307	209
New.CleanUp.ReferenceOTU14496	k__Archaea;p__Crenarchaeota;c__Thaumarchaeota;o__Nitrososphaerales;f__Nitrososphaeraceae;g__Candidatus Nitrososphaera;s__	0.92	492	534	516	129	192	192	234	285	174	87	152	155	151	136	157	656	10	707	531	691	683	112	87	122	382	317	224
New.CleanUp.ReferenceOTU61324	k__Archaea;p__Crenarchaeota;c__Thaumarchaeota;o__Nitrososphaerales;f__Nitrososphaeraceae;g__Candidatus Nitrososphaera;s__	0.9	454	479	465	111	172	186	229	274	161	74	132	142	148	125	154	689	13	736	543	707	689	106	83	113	361	306	208
New.CleanUp.ReferenceOTU68057	k__Archaea;p__Crenarchaeota;c__Thaumarchaeota;o__Nitrososphaerales;f__Nitrososphaeraceae;g__Candidatus Nitrososphaera;s__	1	495	543	524	116	174	187	232	282	169	88	153	157	154	132	158	698	13	734	547	721	703	106	85	114	363	307	209
748601	k__Archaea;p__Crenarchaeota;c__Thaumarchaeota;o__Nitrososphaerales;f__Nitrososphaeraceae;g__Candidatus Nitrososphaera;s__gargensis	1	494	543	526	112	175	185	228	283	168	88	153	156	151	128	152	557	13	649	530	691	669	106	84	112	364	306	208
647619	k__Archaea;p__Crenarchaeota;c__Thaumarchaeota;o__Nitrososphaerales;f__Nitrososphaeraceae;g__Candidatus Nitrososphaera;s__gargensis	0.93	492	541	521	114	177	186	234	283	170	90	153	157	156	134	159	695	13	738	552	716	691	107	85	114	364	307	208
196412	k__Archaea;p__Crenarchaeota;c__Thaumarchaeota;o__Nitrososphaerales;f__Nitrososphaeraceae;g__Candidatus Nitrososphaera;s__gargensis	0.88	491	541	522	114	175	186	233	282	171	89	154	157	156	134	157	687	13	725	541	713	687	107	85	114	364	306	209
New.CleanUp.ReferenceOTU19173	k__Archaea;p__Crenarchaeota;c__Thaumarchaeota;o__Nitrososphaerales;f__Nitrososphaeraceae;g__Candidatus Nitrososphaera;s__gargensis	0.97	497	545	527	114	176	186	235	282	168	89	153	158	155	133	159	698	13	738	555	726	703	107	85	114	365	307	208
New.CleanUp.ReferenceOTU54226	k__Archaea;p__Crenarchaeota;c__Thaumarchaeota;o__Nitrososphaerales;f__Nitrososphaeraceae;g__Candidatus Nitrososphaera;s__gargensis	0.8	497	544	528	114	175	186	233	282	170	89	153	158	155	132	157	696	13	734	548	722	699	106	85	113	363	307	208
756973	k__Archaea;p__Crenarchaeota;c__Thaumarchaeota;o__Nitrososphaerales;f__Nitrososphaeraceae;g__Candidatus Nitrososphaera;s__SCA1145	0.99	483	523	515	113	174	184	229	281	169	85	150	155	151	132	150	563	13	639	544	713	682	106	82	112	362	306	208
4400134	k__Archaea;p__Crenarchaeota;c__Thaumarchaeota;o__Nitrososphaerales;f__Nitrososphaeraceae;g__Candidatus Nitrososphaera;s__SCA1145	1	497	541	527	115	176	186	231	283	169	89	151	158	153	134	156	577	13	658	549	723	698	107	83	113	365	307	208
107234	k__Archaea;p__Crenarchaeota;c__Thaumarchaeota;o__Nitrososphaerales;f__Nitrososphaeraceae;g__Candidatus Nitrososphaera;s__SCA1145	0.97	477	521	512	113	174	184	229	282	169	84	150	154	153	133	150	543	13	615	540	712	678	105	82	114	359	305	208
1132905	k__Archaea;p__Crenarchaeota;c__Thaumarchaeota;o__Nitrososphaerales;f__Nitrososphaeraceae;g__Candidatus Nitrososphaera;s__SCA1145	0.8	495	542	526	116	176	187	233	283	170	88	153	158	156	134	157	695	13	735	552	726	705	107	85	114	365	308	208
New.CleanUp.ReferenceOTU31753	k__Archaea;p__Crenarchaeota;c__Thaumarchaeota;o__Nitrososphaerales;f__Nitrososphaeraceae;g__Candidatus Nitrososphaera;s__SCA1145	0.97	496	544	528	130	190	193	233	286	173	90	154	160	154	136	159	664	10	717	540	710	694	111	89	122	384	317	223
New.CleanUp.ReferenceOTU47731	k__Archaea;p__Crenarchaeota;c__Thaumarchaeota;o__Nitrososphaerales;f__Nitrososphaeraceae;g__Candidatus Nitrososphaera;s__SCA1145	0.96	454	480	462	112	173	185	231	282	166	73	130	140	152	130	153	641	11	700	533	688	678	106	83	115	363	307	208
New.CleanUp.ReferenceOTU40927	k__Archaea;p__Crenarchaeota;c__Thaumarchaeota;o__Nitrososphaerales;f__Nitrososphaeraceae;g__Candidatus Nitrososphaera;s__SCA1145	0.89	454	477	461	111	173	185	229	278	164	73	130	138	150	127	153	638	10	697	527	684	676	106	83	113	361	306	208
New.CleanUp.ReferenceOTU5153	k__Archaea;p__Crenarchaeota;c__Thaumarchaeota;o__Nitrososphaerales;f__Nitrososphaeraceae;g__Candidatus Nitrososphaera;s__SCA1145	0.97	443	484	476	112	173	184	226	277	168	63	115	93	150	132	152	522	13	592	533	694	655	103	80	113	349	302	207
New.CleanUp.ReferenceOTU37362	k__Archaea;p__Crenarchaeota;c__Thaumarchaeota;o__Nitrososphaerales;f__Nitrososphaeraceae;g__Candidatus Nitrososphaera;s__SCA1145	0.95	454	492	486	110	174	182	228	277	167	66	118	95	152	131	151	527	13	596	536	694	656	105	81	113	353	301	206
556561	k__Archaea;p__Crenarchaeota;c__Thaumarchaeota;o__Nitrososphaerales;f__Nitrososphaeraceae;g__Candidatus Nitrososphaera;s__SCA1170	1	496	542	526	114	177	186	235	283	170	88	153	157	156	135	158	694	13	736	553	726	703	107	85	114	365	307	208
1143	k__Archaea;p__Crenarchaeota;c__Thaumarchaeota;o__Nitrososphaerales;f__Nitrososphaeraceae;g__Candidatus Nitrososphaera;s__SCA1170	1	496	542	526	114	177	186	235	283	170	88	153	157	156	135	157	694	13	736	553	726	703	107	85	114	365	308	208
142373	k__Archaea;p__Crenarchaeota;c__Thaumarchaeota;o__Nitrososphaerales;f__Nitrososphaeraceae;g__Candidatus Nitrososphaera;s__SCA1170	0.88	496	542	527	116	176	187	233	283	171	88	153	158	156	135	157	695	13	734	551	725	704	107	85	114	365	306	208
101928	k__Archaea;p__Crenarchaeota;c__Thaumarchaeota;o__Nitrososphaerales;f__Nitrososphaeraceae;g__Candidatus Nitrososphaera;s__SCA1170	1	495	541	526	114	177	186	234	283	170	88	155	156	155	135	156	686	13	726	545	705	684	107	85	114	364	307	208
New.CleanUp.ReferenceOTU15991	k__Archaea;p__Crenarchaeota;c__Thaumarchaeota;o__Nitrososphaerales;f__Nitrososphaeraceae;g__Candidatus Nitrososphaera;s__SCA1170	1	441	480	469	114	176	183	225	281	168	63	115	92	153	131	150	516	13	590	531	691	654	104	81	114	363	303	207
New.CleanUp.ReferenceOTU18916	k__Archaea;p__Crenarchaeota;c__Thaumarchaeota;o__Nitrososphaerales;f__Nitrososphaeraceae;g__Candidatus Nitrososphaera;s__SCA1170	1	489	536	521	113	176	184	229	281	169	86	150	155	151	132	151	542	13	615	540	712	676	106	82	112	363	305	208
New.CleanUp.ReferenceOTU1395	k__Archaea;p__Crenarchaeota;c__Thaumarchaeota;o__Nitrososphaerales;f__Nitrososphaeraceae;g__Candidatus Nitrososphaera;s__SCA1170	0.95	495	542	524	116	176	186	232	283	170	87	153	157	158	133	155	692	13	733	548	721	701	106	85	115	365	306	208
New.CleanUp.ReferenceOTU48238	k__Archaea;p__Crenarchaeota;c__Thaumarchaeota;o__Nitrososphaerales;f__Nitrososphaeraceae;g__Candidatus Nitrososphaera;s__SCA1170	0.87	494	540	526	136	181	187	231	287	173	91	154	153	150	132	155	657	10	703	530	691	675	111	85	118	370	315	220
New.CleanUp.ReferenceOTU50087	k__Archaea;p__Crenarchaeota;c__Thaumarchaeota;o__Nitrososphaerales;f__Nitrososphaeraceae;g__Candidatus Nitrososphaera;s__SCA1170	0.96	442	480	471	114	174	185	228	281	171	65	115	93	151	133	153	521	13	589	538	693	658	105	80	113	363	304	207
New.CleanUp.ReferenceOTU58484	k__Archaea;p__Crenarchaeota;c__Thaumarchaeota;o__Nitrososphaerales;f__Nitrososphaeraceae;g__Candidatus Nitrososphaera;s__SCA1170	0.89	456	481	466	112	173	185	232	281	169	74	132	144	155	131	156	685	13	730	548	717	700	106	81	114	363	306	208
New.CleanUp.ReferenceOTU56194	k__Archaea;p__Crenarchaeota;c__Thaumarchaeota;o__Nitrososphaerales;f__Nitrososphaeraceae;g__Candidatus Nitrososphaera;s__SCA1170	0.97	496	539	525	115	176	186	229	283	169	88	151	158	152	134	156	575	13	657	547	721	694	107	83	113	364	305	208
New.CleanUp.ReferenceOTU49994	k__Archaea;p__Crenarchaeota;c__Thaumarchaeota;o__Nitrososphaerales;f__Nitrososphaeraceae;g__Candidatus Nitrososphaera;s__SCA1170	0.91	445	490	480	114	173	185	231	280	169	63	117	92	152	128	151	630	13	666	532	686	656	105	82	113	357	305	208
New.CleanUp.ReferenceOTU54862	k__Archaea;p__Crenarchaeota;c__Thaumarchaeota;o__Nitrososphaerales;f__Nitrososphaeraceae;g__Candidatus Nitrososphaera;s__SCA1170	0.94	438	480	469	111	173	183	221	279	167	64	116	92	151	130	151	518	13	588	531	691	655	102	78	112	356	300	206
New.CleanUp.ReferenceOTU57024	k__Archaea;p__Crenarchaeota;c__Thaumarchaeota;o__Nitrososphaerales;f__Nitrososphaeraceae;g__Candidatus Nitrososphaera;s__SCA1170	0.99	443	482	473	115	174	185	230	281	173	66	116	93	152	133	155	524	13	590	538	696	656	105	81	113	365	304	208
New.CleanUp.ReferenceOTU51607	k__Archaea;p__Crenarchaeota;c__Thaumarchaeota;o__Nitrososphaerales;f__Nitrososphaeraceae;g__Candidatus Nitrososphaera;s__SCA1170	1	443	483	471	115	174	184	226	281	172	63	117	94	150	134	153	524	13	590	534	695	655	103	81	113	361	305	209
New.CleanUp.ReferenceOTU70501	k__Archaea;p__Crenarchaeota;c__Thaumarchaeota;o__Nitrososphaerales;f__Nitrososphaeraceae;g__Candidatus Nitrososphaera;s__SCA1170	0.98	495	543	524	114	176	186	233	283	172	87	154	157	156	134	156	693	13	734	549	724	701	107	84	114	364	307	209
New.CleanUp.ReferenceOTU8627	k__Archaea;p__Crenarchaeota;c__Thaumarchaeota;o__Nitrososphaerales;f__Nitrososphaeraceae;g__Candidatus Nitrososphaera;s__SCA1170	1	439	480	467	112	175	185	224	282	168	64	115	92	148	125	150	500	13	577	517	678	641	104	80	112	360	303	208
New.CleanUp.ReferenceOTU72984	k__Archaea;p__Crenarchaeota;c__Thaumarchaeota;o__Nitrososphaerales;f__Nitrososphaeraceae;g__Candidatus Nitrososphaera;s__SCA1170	1	453	473	458	112	172	185	229	279	164	73	130	140	148	127	153	637	10	697	529	686	672	105	81	112	361	307	208
New.CleanUp.ReferenceOTU67918	k__Archaea;p__Crenarchaeota;c__Thaumarchaeota;o__Nitrososphaerales;f__Nitrososphaeraceae;g__Candidatus Nitrososphaera;s__SCA1170	0.96	456	483	465	112	173	185	231	282	169	74	132	144	155	130	156	682	13	728	547	716	696	106	82	113	363	306	208
New.CleanUp.ReferenceOTU73400	k__Archaea;p__Crenarchaeota;c__Thaumarchaeota;o__Nitrososphaerales;f__Nitrososphaeraceae;g__Candidatus Nitrososphaera;s__SCA1170	0.84	440	478	467	112	176	184	228	282	168	65	115	93	151	133	151	521	13	591	536	901	656	107	81	115	356	305	208
New.CleanUp.ReferenceOTU9531	k__Archaea;p__Crenarchaeota;c__Thaumarchaeota;o__Nitrososphaerales;f__Nitrososphaeraceae;g__Candidatus Nitrososphaera;s__SCA1170	1	495	540	523	113	176	186	232	282	168	88	152	155	153	131	155	654	10	709	540	709	691	106	85	113	364	307	208
New.CleanUp.ReferenceOTU11292	k__Archaea;p__Euryarchaeota	0.93	2	4	2	0	0	1	2	2	11	1	0	2	1	0	1	0	0	2	1	3	2	0	0	0	0	1	0
New.CleanUp.ReferenceOTU17082	k__Archaea;p__Euryarchaeota	0.92	1	2	1	0	0	0	0	0	0	1	0	0	2	1	1	6	0	6	1	2	5	1	2	0	3	0	0
New.CleanUp.ReferenceOTU22370	k__Archaea;p__Euryarchaeota	0.87	0	0	0	0	0	0	1	0	0	0	0	0	0	0	0	4	0	1	2	1	1	0	0	0	0	0	0
New.CleanUp.ReferenceOTU15966	k__Archaea;p__Euryarchaeota	0.96	18	16	11	7	14	16	21	33	14	2	3	6	19	14	19	50	1	58	64	89	86	10	4	18	23	32	19
New.CleanUp.ReferenceOTU41536	k__Archaea;p__Euryarchaeota	0.81	0	0	0	0	0	0	0	2	0	1	0	0	1	1	1	4	0	2	1	1	2	0	0	0	2	0	0
New.CleanUp.ReferenceOTU46237	k__Archaea;p__Euryarchaeota	0.87	88	91	70	9	3	6	4	3	5	11	18	16	3	3	4	47	0	28	2	9	11	5	6	7	6	4	14
New.CleanUp.ReferenceOTU45794	k__Archaea;p__Euryarchaeota	0.99	0	1	0	0	0	0	1	2	0	0	0	0	0	1	0	1	1	1	2	12	8	0	0	1	1	1	0
New.CleanUp.ReferenceOTU79243	k__Archaea;p__Euryarchaeota	0.99	26	27	21	7	14	16	23	33	14	2	3	6	19	14	18	50	1	62	64	89	87	10	4	18	23	32	19
New.CleanUp.ReferenceOTU66582	k__Archaea;p__Euryarchaeota	0.98	4	2	0	0	0	1	3	1	0	0	1	0	6	6	5	1	0	5	13	14	21	1	0	1	4	2	5
New.CleanUp.ReferenceOTU67637	k__Archaea;p__Euryarchaeota	0.83	2	3	0	0	0	0	0	1	7	1	0	1	0	0	0	1	0	0	1	2	1	1	1	1	0	1	0
New.CleanUp.ReferenceOTU80518	k__Archaea;p__Euryarchaeota	0.95	18	12	18	11	17	17	24	27	7	0	2	0	14	17	17	43	3	45	64	61	88	8	8	9	14	27	26
New.CleanUp.ReferenceOTU32642	k__Archaea;p__Euryarchaeota;c__[Micrarchaea];o__[Micrarchaeles];f__;g__;s__	0.93	0	0	0	0	0	0	0	0	0	0	0	2	0	0	0	0	0	0	0	0	1	0	0	0	0	0	0
New.CleanUp.ReferenceOTU44963	k__Archaea;p__Euryarchaeota;c__[Parvarchaea];o__WCHD3-30;f__;g__;s__	0.98	1	1	0	0	0	0	2	3	4	0	0	1	0	1	0	4	0	3	1	2	2	0	1	2	0	0	0
New.CleanUp.ReferenceOTU8755	k__Archaea;p__Euryarchaeota;c__[Parvarchaea];o__WCHD3-30;f__;g__;s__	1	5	3	0	0	0	0	1	2	4	1	0	1	0	0	0	3	0	2	2	2	3	1	1	2	0	1	0
New.CleanUp.ReferenceOTU23949	k__Archaea;p__Euryarchaeota;c__[Parvarchaea];o__YLA114;f__;g__;s__	0.99	41	42	51	12	10	9	5	7	8	9	14	11	7	1	3	29	0	35	4	9	3	2	4	3	13	1	8
New.CleanUp.ReferenceOTU1706	k__Archaea;p__Euryarchaeota;c__[Parvarchaea];o__YLA114;f__;g__;s__	1	56	63	47	20	16	9	1	7	10	10	19	21	9	5	6	35	0	19	4	7	7	6	5	9	23	9	14
New.CleanUp.ReferenceOTU20955	k__Archaea;p__Euryarchaeota;c__[Parvarchaea];o__YLA114;f__;g__;s__	0.99	71	84	75	28	6	6	3	8	11	14	20	18	5	7	4	43	0	32	6	4	9	8	2	7	10	9	11
New.CleanUp.ReferenceOTU51208	k__Archaea;p__Euryarchaeota;c__[Parvarchaea];o__YLA114;f__;g__;s__	1	72	84	76	32	8	6	3	8	13	14	20	18	6	8	4	43	0	33	6	5	9	9	2	7	13	10	13
New.CleanUp.ReferenceOTU50593	k__Archaea;p__Euryarchaeota;c__[Parvarchaea];o__YLA114;f__;g__;s__	0.99	3	1	1	1	0	0	2	3	0	1	0	1	0	4	0	4	0	0	4	8	11	3	0	2	2	0	0
New.CleanUp.ReferenceOTU42629	k__Archaea;p__Euryarchaeota;c__[Parvarchaea];o__YLA114;f__;g__;s__	0.98	34	26	28	8	3	7	3	9	12	6	11	14	5	2	2	12	0	16	3	7	7	6	3	4	10	4	9
New.CleanUp.ReferenceOTU60318	k__Archaea;p__Euryarchaeota;c__[Parvarchaea];o__YLA114;f__;g__;s__	0.8	0	3	1	0	0	1	2	5	11	0	0	3	1	0	1	0	0	3	0	2	1	1	0	0	1	0	1
New.CleanUp.ReferenceOTU34206	k__Archaea;p__Euryarchaeota;c__DSEG	0.8	0	1	0	0	0	0	1	2	0	0	0	0	0	1	0	1	0	0	1	10	7	0	0	1	1	0	0
New.CleanUp.ReferenceOTU139743	k__Archaea;p__Euryarchaeota;c__Methanobacteria;o__Methanobacteriales;f__Methanobacteriaceae;g__Methanobacterium;s__	0.84	86	93	70	11	3	7	4	6	7	14	17	22	7	4	5	50	0	34	3	10	11	5	6	7	7	4	15
New.CleanUp.ReferenceOTU17467	k__Archaea;p__Euryarchaeota;c__Thermoplasmata	0.83	6	8	10	8	18	22	14	26	11	4	3	2	13	21	23	67	2	133	107	142	153	12	3	9	16	22	13
New.CleanUp.ReferenceOTU72810	k__Archaea;p__Euryarchaeota;c__Thermoplasmata	0.88	27	33	32	25	25	31	39	58	32	2	7	10	40	32	35	93	3	112	128	145	148	15	13	27	29	53	37
New.CleanUp.ReferenceOTU6449	k__Archaea;p__Euryarchaeota;c__Thermoplasmata	0.8	21	26	28	21	34	32	51	46	37	2	4	5	36	33	32	88	2	107	113	144	142	18	18	21	27	50	33
New.CleanUp.ReferenceOTU79850	k__Archaea;p__Euryarchaeota;c__Thermoplasmata	0.83	5	8	9	7	17	22	14	24	11	3	3	2	13	20	18	33	1	39	42	53	67	11	2	9	14	22	12
New.CleanUp.ReferenceOTU14508	k__Archaea;p__Euryarchaeota;c__Thermoplasmata;o__E2	1	4	2	5	1	1	0	3	5	2	0	0	0	2	2	2	1	0	7	5	8	12	0	1	0	1	2	0
New.CleanUp.ReferenceOTU36268	k__Archaea;p__Euryarchaeota;c__Thermoplasmata;o__E2	0.99	4	2	5	1	1	0	3	5	2	0	0	0	2	2	2	1	0	8	6	8	13	0	1	0	1	2	0
New.CleanUp.ReferenceOTU54989	k__Archaea;p__Euryarchaeota;c__Thermoplasmata;o__E2	0.95	26	32	32	26	25	31	39	59	33	2	6	10	39	32	34	93	3	112	129	145	152	15	14	26	29	55	36
New.CleanUp.ReferenceOTU7614	k__Archaea;p__Euryarchaeota;c__Thermoplasmata;o__E2	0.97	6	0	1	1	1	0	1	7	1	0	0	1	3	2	1	0	0	1	5	7	12	0	1	0	1	2	0
New.CleanUp.ReferenceOTU79314	k__Archaea;p__Euryarchaeota;c__Thermoplasmata;o__E2	0.86	3	2	2	1	1	0	1	4	1	0	0	0	1	2	2	0	0	1	5	4	13	0	1	0	0	2	0
New.CleanUp.ReferenceOTU81316	k__Archaea;p__Euryarchaeota;c__Thermoplasmata;o__E2;f__;g__;s__	0.91	20	25	28	22	34	32	51	47	38	2	3	5	35	34	31	88	2	106	114	142	146	18	19	20	27	52	32
New.CleanUp.ReferenceOTU683011	k__Archaea;p__Euryarchaeota;c__Thermoplasmata;o__E2;f__WCHD3-02;g__;s__	1	23	25	19	0	0	1	2	0	0	0	1	0	0	0	0	2	0	6	0	0	3	0	0	0	1	0	0
New.CleanUp.ReferenceOTU755973	k__Archaea;p__Euryarchaeota;c__Thermoplasmata;o__E2;f__WCHD3-02;g__;s__	0.92	6	0	1	1	1	0	1	7	1	0	0	1	3	2	1	0	0	2	5	7	13	0	1	0	1	2	0
New.CleanUp.ReferenceOTU17887	k__Archaea;p__Euryarchaeota;c__Thermoplasmata;o__E2;f__WCHD3-02;g__;s__	1	28	29	26	0	0	1	3	3	0	0	1	0	1	0	1	5	0	11	1	1	7	0	0	0	2	0	0
New.CleanUp.ReferenceOTU73002	k__Archaea;p__Euryarchaeota;c__Thermoplasmata;o__E2;f__WCHD3-02;g__;s__	1	27	29	27	0	0	1	3	2	0	0	1	0	1	0	1	4	0	11	1	2	9	0	0	0	2	0	3
New.CleanUp.ReferenceOTU72109	k__Archaea;p__Euryarchaeota;c__Thermoplasmata;o__E2;f__WCHD3-02;g__;s__	1	26	29	27	1	0	1	4	5	0	0	1	1	1	0	0	4	0	10	1	1	7	0	0	0	2	1	3
New.CleanUp.ReferenceOTU8041	k__Archaea;p__Euryarchaeota;c__Thermoplasmata;o__E2;f__WCHD3-02;g__;s__	1	24	29	27	0	0	1	3	2	0	0	1	0	0	0	0	3	0	10	0	1	7	0	0	0	2	0	3
New.CleanUp.ReferenceOTU71184	k__Archaea;p__Euryarchaeota;c__Thermoplasmata;o__E2;f__WCHD3-02;g__;s__	1	28	29	26	0	0	1	4	3	1	0	1	0	1	0	0	5	0	12	4	3	8	0	0	0	2	0	0
New.CleanUp.ReferenceOTU10684	k__Bacteria	0.99	52	43	36	483	446	614	915	1653	1361	203	247	232	2287	2945	2344	558	27	549	1140	1288	798	295	225	454	494	544	892
New.CleanUp.ReferenceOTU4348624	k__Bacteria	0.99	534	462	680	214	127	190	317	458	470	1118	769	565	372	438	357	501	20	729	1007	839	1202	185	422	185	104	140	232
New.CleanUp.ReferenceOTU4317198	k__Bacteria	0.99	51	42	150	78	42	49	47	113	89	263	218	379	116	126	103	199	1	288	219	311	153	88	58	90	56	44	58
New.CleanUp.ReferenceOTU11269	k__Bacteria	1	434	392	617	215	121	178	518	835	737	545	501	516	779	930	686	481	16	639	594	653	539	167	197	178	233	231	187
New.CleanUp.ReferenceOTU10774	k__Bacteria	1	5	3	11	90	69	67	137	208	177	33	29	28	46	60	49	65	0	58	121	154	104	110	162	122	95	82	59
New.CleanUp.ReferenceOTU10845	k__Bacteria	0.99	27	25	46	258	207	260	397	611	604	156	230	246	216	315	217	175	6	199	707	682	738	291	361	337	373	337	266
New.CleanUp.ReferenceOTU11619	k__Bacteria	1	110	117	176	300	222	433	376	626	971	410	284	254	547	745	553	577	9	518	681	795	923	561	828	677	137	173	167
New.CleanUp.ReferenceOTU4441015	k__Bacteria	1	93	91	79	21	11	8	4	16	13	14	19	23	9	24	11	57	0	34	15	33	29	11	11	10	29	9	18
New.CleanUp.ReferenceOTU10438	k__Bacteria	1	150	144	204	410	493	731	218	398	645	318	236	257	583	743	593	494	11	523	1192	1297	1397	819	1240	1339	116	98	135
New.CleanUp.ReferenceOTU1130713	k__Bacteria	1	40	47	86	328	278	239	166	256	302	130	105	118	151	183	125	196	6	217	235	239	181	257	289	346	321	291	273
New.CleanUp.ReferenceOTU825011	k__Bacteria	1	106	78	167	312	174	304	491	849	729	218	195	216	351	454	347	422	9	395	648	612	617	219	244	253	195	311	268
New.CleanUp.ReferenceOTU247708	k__Bacteria	1	759	668	942	1076	551	652	588	1039	998	1008	934	902	1191	1277	1152	1245	37	1407	1728	1999	1760	962	1241	1179	780	975	858
New.CleanUp.ReferenceOTU1058	k__Bacteria	1	109	108	188	558	399	617	774	1447	1327	172	194	162	492	616	438	488	13	568	1252	1322	1318	441	556	626	323	312	377
New.CleanUp.ReferenceOTU11211	k__Bacteria	1	4	5	7	21	11	40	96	178	256	7	14	10	24	36	32	21	1	17	101	119	175	119	386	177	4	5	10
New.CleanUp.ReferenceOTU3270624	k__Bacteria	0.99	49	51	84	3	4	4	16	16	27	155	100	95	117	121	89	53	2	81	73	195	114	14	23	12	7	13	12
New.CleanUp.ReferenceOTU741778	k__Bacteria	1	32	35	51	737	407	804	555	992	1048	274	272	251	695	935	707	491	18	691	1553	1515	1385	1306	867	1576	336	435	289
New.ReferenceOTU245	k__Bacteria	1	77	49	76	1199	414	1030	1699	2793	3268	131	102	106	1205	1572	1198	800	23	598	2060	2133	2404	1065	883	846	360	629	408
New.ReferenceOTU74	k__Bacteria	0.99	26	26	26	75	136	121	39	70	306	138	126	149	298	332	259	277	4	264	256	357	288	96	209	303	59	33	40
New.CleanUp.ReferenceOTU11399	k__Bacteria	1	1015	1013	1325	67	9	31	76	140	126	284	310	395	108	94	98	140	5	170	228	233	261	85	74	77	21	48	65
New.CleanUp.ReferenceOTU1187	k__Bacteria	1	211	187	272	34	14	26	114	225	237	78	45	51	134	115	103	59	2	87	164	157	221	17	32	19	34	54	43
New.CleanUp.ReferenceOTU4480650	k__Bacteria	1	0	1	7	0	0	0	1	0	0	1	0	0	0	0	0	0	0	0	0	1	0	0	0	0	0	0	0
New.CleanUp.ReferenceOTU11736	k__Bacteria	0.99	34	36	70	35	21	51	21	53	79	72	119	96	178	192	202	48	1	53	64	87	106	73	83	62	46	11	39
New.CleanUp.ReferenceOTU4330994	k__Bacteria	1	61	30	87	144	96	188	115	203	224	300	317	245	277	400	240	284	12	312	260	383	232	100	57	98	81	69	86
New.CleanUp.ReferenceOTU215492	k__Bacteria	1	157	143	266	910	624	973	1168	2042	2200	393	369	363	876	1039	795	681	18	786	1786	1859	2052	850	1170	1170	425	503	599
New.ReferenceOTU56	k__Bacteria	1	228	205	321	2685	1960	2783	1825	3176	3979	398	329	336	1367	1598	1340	891	22	892	3354	3475	4074	2918	3055	3350	861	1369	1242
New.CleanUp.ReferenceOTU256515	k__Bacteria	1	18	18	24	73	68	78	45	82	84	50	58	75	106	121	94	102	1	97	119	174	163	128	184	203	25	42	52
New.CleanUp.ReferenceOTU658064	k__Bacteria	1	0	0	0	0	1	0	2	0	2	0	1	0	0	3	2	0	0	0	4	869	8	0	0	0	0	0	1
New.CleanUp.ReferenceOTU11204	k__Bacteria	1	112	87	125	41	48	56	156	318	273	202	144	178	309	358	285	264	10	306	128	707	84	26	27	19	28	27	55
New.CleanUp.ReferenceOTU241823	k__Bacteria	0.95	26	28	54	56	46	69	121	159	252	107	50	43	163	203	160	103	2	86	111	135	111	30	105	92	19	13	15
New.CleanUp.ReferenceOTU1189	k__Bacteria	0.99	482	432	636	45	50	74	233	385	429	292	190	243	330	305	253	216	4	254	354	816	440	50	50	29	46	41	45
New.CleanUp.ReferenceOTU10005	k__Bacteria	1	1160	1052	1663	169	89	112	116	204	183	411	504	381	336	355	305	383	13	539	511	623	625	111	160	101	254	310	237
New.CleanUp.ReferenceOTU10016	k__Bacteria	0.95	5	3	9	0	1	1	5	4	5	5	5	5	4	2	5	1	0	5	8	5	1	3	0	0	0	0	3
New.CleanUp.ReferenceOTU10186	k__Bacteria	0.99	46	29	113	14	4	9	16	28	30	359	261	294	144	125	113	100	1	115	57	90	113	11	12	12	0	0	5
New.CleanUp.ReferenceOTU11487	k__Bacteria	1	459	446	853	418	358	394	802	1614	1298	877	1076	763	1073	1142	998	553	15	683	1083	1137	801	358	422	391	411	445	621
New.CleanUp.ReferenceOTU10442	k__Bacteria	1	17	21	23	30	13	15	7	19	45	37	61	48	70	59	55	42	2	48	16	14	13	16	14	27	11	6	9
New.CleanUp.ReferenceOTU10513	k__Bacteria	1	49	34	59	137	139	172	212	399	501	100	47	61	503	618	508	213	5	257	139	219	167	165	112	191	37	52	66
New.CleanUp.ReferenceOTU108	k__Bacteria	1	7	5	9	15	4	11	4	11	43	28	27	38	65	56	53	39	1	26	9	11	16	11	13	26	2	3	8
New.CleanUp.ReferenceOTU222675	k__Bacteria	1	70	75	141	374	189	184	110	213	202	255	239	246	239	241	228	158	5	162	212	257	148	175	163	205	234	238	298
New.CleanUp.ReferenceOTU10249	k__Bacteria	1	1537	1485	2229	189	163	166	457	704	836	671	504	541	807	725	687	471	8	574	755	782	852	117	160	154	118	196	200
New.CleanUp.ReferenceOTU1112619	k__Bacteria	0.99	14	18	20	72	48	59	85	119	169	15	9	19	65	87	66	47	1	44	65	98	88	41	78	65	10	10	6
New.CleanUp.ReferenceOTU4297883	k__Bacteria	0.98	6	8	8	64	60	73	86	174	175	39	51	87	28	33	29	32	1	34	136	185	229	72	137	114	59	70	50
New.ReferenceOTU174	k__Bacteria	1	55	43	86	302	211	297	232	368	362	360	366	337	402	538	372	309	9	319	353	544	253	102	83	110	162	202	196
New.CleanUp.ReferenceOTU570864	k__Bacteria	1	0	1	2	1	1	3	1	3	1	3	2	2	1	1	1	1	0	0	2	115	1	0	0	0	0	0	0
New.CleanUp.ReferenceOTU1093	k__Bacteria	1	17	14	21	521	253	560	346	609	1050	155	155	172	102	150	129	82	2	55	658	828	984	613	1279	944	68	119	79
New.CleanUp.ReferenceOTU1127856	k__Bacteria	1	65	56	101	417	258	240	288	630	532	168	196	175	341	359	298	294	10	379	570	704	464	323	401	411	306	339	355
New.ReferenceOTU17	k__Bacteria	0.99	14	17	20	72	38	91	81	124	108	27	29	39	114	123	125	58	0	72	86	102	93	104	96	92	49	42	60
New.CleanUp.ReferenceOTU239797	k__Bacteria	1	44	72	128	271	145	147	126	277	254	190	162	157	272	271	238	224	3	307	233	214	198	131	166	180	251	184	183
New.CleanUp.ReferenceOTU4423261	k__Bacteria	0.99	7	7	15	2	2	2	6	1	7	19	11	10	22	29	16	3	1	2	11	114	13	2	1	0	0	1	0
New.CleanUp.ReferenceOTU10729	k__Bacteria	1	144	136	250	144	97	130	676	1440	1195	1623	1243	1005	823	1160	863	965	30	1125	745	816	471	107	124	200	137	116	76
New.CleanUp.ReferenceOTU10786	k__Bacteria	1	42	40	45	1214	952	1342	546	888	1203	85	92	82	388	465	360	319	2	282	1083	1259	1409	1550	1503	1573	341	557	439
New.CleanUp.ReferenceOTU10782	k__Bacteria	1	56	96	102	15	21	20	11	17	22	90	99	122	61	79	49	103	3	113	33	55	90	10	10	11	15	16	23
New.CleanUp.ReferenceOTU11926	k__Bacteria	1	344	344	594	19	11	12	20	30	28	116	210	138	114	127	108	91	4	114	81	73	71	13	14	12	13	9	6
New.CleanUp.ReferenceOTU10757	k__Bacteria	1	317	305	531	17	13	29	31	75	63	179	150	180	110	104	102	77	2	112	113	124	100	42	24	31	13	10	25
New.CleanUp.ReferenceOTU11364	k__Bacteria	1	69	61	74	970	481	820	1106	1842	1539	504	382	405	659	854	624	565	15	556	1036	1177	1159	463	526	472	492	604	524
New.CleanUp.ReferenceOTU4458212	k__Bacteria	1	0	0	0	0	0	0	1	0	0	0	0	0	0	0	0	0	0	0	0	141	0	0	0	0	0	0	0
New.CleanUp.ReferenceOTU10958	k__Bacteria	1	5	5	7	14	4	10	4	14	45	30	28	36	65	51	50	34	1	26	9	11	13	11	12	25	0	0	8
New.CleanUp.ReferenceOTU243477	k__Bacteria	1	0	1	0	0	2	0	1	0	1	0	1	0	1	3	3	0	0	0	6	1043	4	0	0	0	0	1	1
New.CleanUp.ReferenceOTU11516	k__Bacteria	0.97	89	104	110	322	120	108	46	106	103	115	126	108	110	137	119	198	2	267	171	248	137	123	123	143	208	148	197
New.CleanUp.ReferenceOTU10796	k__Bacteria	0.99	2734	2675	4659	59	44	26	42	71	83	1266	680	701	442	442	432	172	10	246	160	168	101	48	83	58	22	22	28
New.CleanUp.ReferenceOTU3350573	k__Bacteria	1	36	55	139	127	141	108	80	142	156	114	149	161	332	277	263	282	8	460	369	428	335	61	74	87	193	158	191
New.CleanUp.ReferenceOTU1066	k__Bacteria	1	544	511	866	227	119	142	190	314	285	681	493	602	542	582	451	290	12	390	532	769	677	184	190	197	269	241	244
New.CleanUp.ReferenceOTU1081	k__Bacteria	1	76	64	75	196	201	259	112	200	210	245	128	155	438	493	397	231	11	290	529	875	610	377	522	614	32	31	60
New.ReferenceOTU123	k__Bacteria	1	793	770	1206	42	40	43	70	109	117	427	304	283	298	282	254	161	5	230	144	658	199	64	93	61	22	26	25
New.CleanUp.ReferenceOTU10499	k__Bacteria	1	66	66	118	629	290	698	622	960	1559	235	188	226	625	683	609	322	9	312	800	957	1193	760	1311	1122	65	91	64
New.ReferenceOTU166	k__Bacteria	1	0	2	3	6	4	7	5	9	21	1	1	1	5	9	2	15	2	11	5	5	5	4	2	3	3	3	3
New.CleanUp.ReferenceOTU3951247	k__Bacteria	0.99	0	0	0	0	0	0	1	0	0	0	0	0	0	0	0	0	0	0	0	141	0	0	0	0	0	0	0
New.CleanUp.ReferenceOTU10131	k__Bacteria	1	120	102	193	1945	1577	2170	1263	2095	2633	249	212	237	1091	1170	1043	718	19	758	2328	2428	2905	2324	2193	2550	609	1008	867
New.CleanUp.ReferenceOTU4305126	k__Bacteria	1	5	8	23	105	74	46	23	47	45	8	22	16	68	48	52	49	1	70	55	52	23	57	52	115	47	32	58
New.CleanUp.ReferenceOTU112169	k__Bacteria	1	114	100	235	269	109	192	243	415	858	371	187	210	635	846	674	461	7	383	658	1115	1185	181	153	172	93	118	199
New.CleanUp.ReferenceOTU4312083	k__Bacteria	1	5	6	5	17	25	16	8	18	48	11	7	14	42	53	37	35	2	25	29	41	45	24	33	47	3	2	30
New.CleanUp.ReferenceOTU10697	k__Bacteria	1	2635	2558	4478	10	25	8	17	25	27	1182	578	627	148	160	123	115	6	183	26	49	23	7	52	16	9	7	4
New.CleanUp.ReferenceOTU11383	k__Bacteria	1	240	233	294	1874	1422	1953	1119	1917	2360	243	261	237	986	1103	971	724	19	687	2155	2277	2618	2074	1916	2224	606	851	789
New.CleanUp.ReferenceOTU4479671	k__Bacteria	0.97	0	0	2	1	1	1	0	1	2	1	1	1	9	1	0	2	0	0	1	28	2	1	1	1	0	1	0
New.CleanUp.ReferenceOTU11861	k__Bacteria	0.99	125	79	257	9	15	8	24	36	47	156	208	222	56	63	52	138	5	124	76	49	55	11	12	11	15	7	23
New.CleanUp.ReferenceOTU327296	k__Bacteria	1	111	110	163	888	528	828	778	1451	1617	313	319	251	1290	1403	1274	713	30	896	1011	1115	1188	966	929	1098	505	672	494
New.ReferenceOTU228	k__Bacteria	1	47	45	103	64	69	47	110	206	233	215	158	173	173	171	156	158	8	173	111	176	189	99	64	103	29	36	52
New.ReferenceOTU162	k__Bacteria	0.98	54	68	95	17	48	14	35	78	93	466	314	291	153	205	111	149	3	176	119	143	87	16	21	28	10	3	18
New.CleanUp.ReferenceOTU4301960	k__Bacteria	1	2	0	1	0	0	1	0	0	0	1	0	0	0	0	0	1	0	0	1	1	1	0	0	0	0	0	0
New.CleanUp.ReferenceOTU11296	k__Bacteria	1	21	32	34	6	10	8	1	7	14	9	6	16	43	33	28	52	1	44	13	18	19	4	6	10	9	6	6
New.CleanUp.ReferenceOTU774389	k__Bacteria	1	62	46	92	637	434	471	592	963	850	175	226	166	603	731	547	505	11	526	812	815	874	431	433	529	352	504	528
New.CleanUp.ReferenceOTU4306484	k__Bacteria	0.99	48	40	144	41	27	22	45	120	79	245	190	315	81	76	74	181	2	270	205	303	135	81	51	95	39	32	41
New.CleanUp.ReferenceOTU11104	k__Bacteria	1	75	105	125	126	78	130	493	966	575	631	742	476	472	604	419	212	7	209	364	407	240	94	89	119	69	111	87
New.CleanUp.ReferenceOTU11432	k__Bacteria	1	103	120	235	531	281	483	704	1204	1301	336	249	260	526	673	548	432	5	421	904	981	1144	452	620	565	207	243	241
New.CleanUp.ReferenceOTU4323376	k__Bacteria	0.99	2	0	3	3	3	1	0	2	13	3	4	9	8	10	2	17	0	10	5	6	6	0	3	3	5	1	2
New.CleanUp.ReferenceOTU11909	k__Bacteria	1	81	57	94	778	305	485	629	1168	1966	390	281	284	1093	1441	1136	582	7	494	2378	2838	3656	277	257	346	188	319	382
New.ReferenceOTU43	k__Bacteria	1	1568	1513	2640	221	190	306	112	201	385	1672	883	932	652	757	664	701	18	675	586	704	651	297	341	365	61	32	55
New.CleanUp.ReferenceOTU350712	k__Bacteria	1	396	331	518	168	60	99	91	148	122	534	375	385	361	348	287	394	14	557	491	587	650	60	75	73	121	128	141
New.CleanUp.ReferenceOTU1169	k__Bacteria	1	63	57	83	516	233	472	533	958	942	345	123	108	349	470	310	212	6	241	910	882	1152	395	359	438	198	323	228
New.CleanUp.ReferenceOTU10654	k__Bacteria	1	597	736	1284	9	11	11	25	45	42	395	410	301	144	157	175	383	9	454	148	205	216	15	18	7	6	15	9
New.CleanUp.ReferenceOTU4312727	k__Bacteria	1	167	148	301	785	295	581	669	1215	2191	495	292	294	1233	1584	1265	590	7	492	2494	2968	3841	299	251	326	210	339	460
New.CleanUp.ReferenceOTU10690	k__Bacteria	1	105	85	225	100	53	76	41	106	98	151	115	222	139	128	140	107	2	96	108	170	103	50	38	43	24	23	33
New.ReferenceOTU247	k__Bacteria	1	22	31	47	145	116	152	305	526	467	77	58	68	76	116	83	108	1	112	299	371	322	235	363	295	110	104	80
New.CleanUp.ReferenceOTU10157	k__Bacteria	1	35	27	36	330	198	310	980	1541	1437	509	572	484	1043	1012	992	606	23	618	727	793	555	99	92	101	333	344	245
New.CleanUp.ReferenceOTU527968	k__Bacteria	1	9	13	18	301	183	242	197	385	557	54	70	65	107	155	87	75	3	89	222	311	357	228	344	341	165	206	185
New.CleanUp.ReferenceOTU11348	k__Bacteria	1	23	10	19	333	112	403	347	519	578	25	8	13	202	197	165	43	1	51	395	424	643	359	238	303	148	272	151
New.ReferenceOTU185	k__Bacteria	1	171	231	360	17	14	29	46	79	80	413	284	286	122	100	114	106	0	126	70	204	67	27	60	35	7	11	10
New.CleanUp.ReferenceOTU11713	k__Bacteria	1	4	3	7	41	33	71	50	66	77	8	11	6	39	36	35	20	1	30	42	257	101	72	79	61	17	17	11
New.ReferenceOTU133	k__Bacteria	0.99	3	5	4	6	3	3	15	28	42	30	21	16	54	38	30	12	1	21	13	37	24	1	3	2	0	2	2
New.CleanUp.ReferenceOTU10551	k__Bacteria	1	85	94	207	101	57	28	16	27	35	96	155	81	40	69	37	56	2	80	22	27	23	42	27	51	48	58	47
New.CleanUp.ReferenceOTU4326875	k__Bacteria	1	59	92	100	14	15	10	14	15	14	90	101	139	57	78	51	105	3	114	37	66	94	8	11	7	7	5	11
New.CleanUp.ReferenceOTU10118	k__Bacteria	0.99	19	16	40	62	10	12	36	95	68	159	131	306	102	88	69	118	1	176	110	156	56	77	38	93	13	13	17
New.CleanUp.ReferenceOTU587900	k__Bacteria	1	240	229	428	177	186	128	214	342	306	225	300	276	193	212	169	228	5	230	311	358	316	146	168	166	325	282	243
New.CleanUp.ReferenceOTU4456187	k__Bacteria	1	6	6	11	41	3	15	4	8	9	57	55	107	15	13	17	14	1	16	9	13	10	2	8	9	10	14	4
New.CleanUp.ReferenceOTU1020	k__Bacteria	1	96	116	154	354	305	552	282	437	452	330	283	285	530	562	516	444	12	492	864	986	1175	694	1000	1001	186	138	148
New.ReferenceOTU205	k__Bacteria	1	49	51	93	131	74	151	153	208	284	139	58	77	252	286	280	161	4	150	154	184	151	117	128	209	62	50	67
New.CleanUp.ReferenceOTU10507	k__Bacteria	1	136	148	208	700	414	716	749	1346	1585	605	414	364	786	1133	762	546	10	541	1106	1206	1447	756	1073	1032	382	379	289
New.CleanUp.ReferenceOTU278983	k__Bacteria	0.99	40	41	68	115	76	135	143	196	239	138	54	74	241	277	276	164	3	136	148	157	115	105	107	183	56	49	72
New.CleanUp.ReferenceOTU533150	k__Bacteria	1	37	40	66	75	24	76	26	45	65	161	233	214	45	72	44	93	5	131	38	62	27	32	19	37	27	28	9
New.CleanUp.ReferenceOTU11256	k__Bacteria	1	54	72	93	508	200	437	654	1094	1233	119	151	117	341	472	335	199	5	150	663	753	936	366	502	431	137	163	146
New.ReferenceOTU246	k__Bacteria	1	39	29	44	279	90	204	362	634	1200	372	284	260	962	1120	951	548	9	454	1221	1866	2082	141	119	145	107	156	239
New.CleanUp.ReferenceOTU1140	k__Bacteria	1	136	128	219	690	319	618	802	1406	1558	608	627	476	620	893	599	386	11	371	955	1100	1228	534	706	650	330	380	364
New.CleanUp.ReferenceOTU10692	k__Bacteria	1	48	37	67	267	164	255	303	508	497	84	52	59	225	246	201	185	6	251	394	537	400	277	355	354	154	171	132
New.CleanUp.ReferenceOTU10385	k__Bacteria	1	159	142	288	976	384	714	738	1333	2307	505	378	338	1407	1719	1431	665	12	565	2743	3278	4148	383	366	447	204	361	408
New.CleanUp.ReferenceOTU10430	k__Bacteria	1	57	69	122	484	210	424	641	1159	1184	90	85	106	350	438	312	190	4	149	691	780	951	411	530	493	97	111	130
New.CleanUp.ReferenceOTU11275	k__Bacteria	1	812	723	993	136	96	124	145	228	237	561	384	404	354	287	287	219	5	288	247	284	302	43	93	61	109	94	116
New.CleanUp.ReferenceOTU1109	k__Bacteria	0.98	4	1	11	0	1	1	10	7	17	15	11	7	16	18	15	16	0	9	4	9	11	3	4	3	0	2	3
New.CleanUp.ReferenceOTU977203	k__Bacteria	1	0	3	7	1	1	4	0	1	5	5	3	8	5	3	3	9	0	4	2	3	5	0	0	1	0	0	0
New.ReferenceOTU39	k__Bacteria	1	662	603	1218	130	122	151	281	511	578	309	249	275	650	662	544	510	9	610	863	1124	944	71	80	101	145	140	160
New.CleanUp.ReferenceOTU10778	k__Bacteria	1	15	14	27	212	126	71	58	116	114	169	165	184	84	123	98	194	8	267	186	230	120	119	147	143	130	108	194
New.CleanUp.ReferenceOTU226380	k__Bacteria	0.98	45	39	69	123	70	133	143	188	248	121	53	69	244	285	277	155	4	127	149	167	126	75	80	128	59	49	68
New.CleanUp.ReferenceOTU1126307	k__Bacteria	0.98	129	147	330	41	29	25	49	64	64	90	97	71	324	355	330	114	8	131	140	149	92	46	77	72	27	25	47
New.CleanUp.ReferenceOTU11055	k__Bacteria	1	797	769	1618	89	91	83	211	389	300	638	510	553	734	900	569	389	17	579	423	538	438	114	141	179	87	75	120
New.ReferenceOTU230	k__Bacteria	1	56	48	38	479	433	608	900	1658	1340	217	245	245	2287	2935	2351	541	28	530	1117	1295	812	295	214	447	492	548	866
New.CleanUp.ReferenceOTU10472	k__Bacteria	0.96	119	135	146	309	161	104	62	125	120	166	142	196	109	137	114	186	1	226	149	208	84	135	125	168	179	132	202
New.ReferenceOTU172	k__Bacteria	0.99	19	19	18	105	63	72	140	262	226	61	97	71	221	287	204	201	7	174	301	285	210	82	176	157	43	53	56
New.CleanUp.ReferenceOTU4383845	k__Bacteria	1	422	357	557	129	81	95	106	167	142	477	337	311	357	355	310	456	14	624	469	706	628	85	102	82	242	210	196
New.CleanUp.ReferenceOTU4350239	k__Bacteria	1	199	185	277	2478	1824	2584	1928	3228	3627	519	410	475	1351	1536	1336	1141	31	1203	3169	2907	3609	2590	2665	2991	861	1229	1114
New.CleanUp.ReferenceOTU149144	k__Bacteria	1	6	10	10	0	0	0	5	4	4	30	28	25	8	12	7	36	1	54	41	40	23	1	6	1	3	4	2
New.ReferenceOTU66	k__Bacteria	1	1496	1448	2491	267	228	332	135	227	493	1613	873	928	662	757	657	712	18	705	728	821	796	400	540	558	78	52	81
New.CleanUp.ReferenceOTU104	k__Bacteria	1	58	49	42	501	453	635	910	1651	1361	208	241	241	2272	2934	2346	565	27	562	1135	1296	807	333	247	483	494	545	867
New.CleanUp.ReferenceOTU10473	k__Bacteria	1	0	4	3	1	0	1	8	13	11	23	18	32	22	18	10	34	1	54	19	30	21	1	2	1	3	5	4
New.CleanUp.ReferenceOTU11459	k__Bacteria	1	1659	1816	3268	125	46	83	339	646	501	770	432	374	713	678	708	267	8	354	459	409	211	216	314	195	162	258	257
New.CleanUp.ReferenceOTU235289	k__Bacteria	1	0	4	3	75	55	38	12	22	11	38	49	16	42	46	39	26	1	22	60	47	31	16	16	29	35	70	44
New.CleanUp.ReferenceOTU10222	k__Bacteria	1	34	42	70	57	27	62	22	47	72	144	208	204	54	64	45	87	4	113	45	60	34	53	26	60	17	18	13
New.CleanUp.ReferenceOTU1853	k__Bacteria	0.98	48	50	70	154	90	137	472	936	523	345	588	330	340	491	357	143	2	130	331	349	197	94	95	104	106	155	148
New.CleanUp.ReferenceOTU17576	k__Bacteria	1	56	42	71	879	345	655	644	1137	1934	176	163	139	949	1157	978	383	4	317	1858	3170	2982	358	410	405	181	333	308
New.CleanUp.ReferenceOTU33849	k__Bacteria	1	192	202	290	134	81	215	156	285	538	356	303	302	839	752	725	295	10	390	345	444	610	168	316	188	73	46	90
New.CleanUp.ReferenceOTU2116	k__Bacteria	1	66	112	122	15	17	16	14	17	18	100	110	154	68	81	50	125	3	137	56	65	103	11	10	9	15	6	11
New.CleanUp.ReferenceOTU26118	k__Bacteria	1	7	1	10	8	11	12	3	7	5	30	47	39	8	11	7	16	0	22	10	11	4	7	9	7	1	5	4
New.CleanUp.ReferenceOTU27159	k__Bacteria	1	173	192	321	15	6	10	18	30	20	81	175	113	61	83	57	61	3	77	27	23	9	13	13	21	10	12	14
New.CleanUp.ReferenceOTU30289	k__Bacteria	1	62	50	83	391	282	480	166	263	369	94	73	86	511	788	570	226	9	305	761	827	1027	705	1014	1030	68	70	70
New.CleanUp.ReferenceOTU24039	k__Bacteria	1	89	85	159	385	226	355	305	629	526	95	97	116	146	206	172	128	1	131	257	320	322	351	323	392	150	232	186
New.CleanUp.ReferenceOTU18550	k__Bacteria	0.99	54	35	80	79	31	83	30	63	75	142	176	204	91	99	81	93	2	117	71	99	66	58	35	74	34	19	26
New.CleanUp.ReferenceOTU13384	k__Bacteria	1	88	116	169	217	127	228	629	1130	733	545	764	500	522	683	542	294	6	278	498	606	400	183	177	210	117	179	156
New.CleanUp.ReferenceOTU24072	k__Bacteria	1	2715	2659	4607	25	33	28	24	35	33	1228	612	662	173	180	139	134	6	212	43	53	30	13	59	20	20	12	15
New.CleanUp.ReferenceOTU16250	k__Bacteria	1	41	35	89	286	250	396	291	398	627	98	65	73	277	285	254	161	4	174	365	712	510	526	524	496	116	169	126
New.CleanUp.ReferenceOTU13184	k__Bacteria	1	66	65	68	225	105	221	253	435	824	343	234	255	718	930	752	484	10	396	883	1660	1494	143	114	123	133	140	247
New.CleanUp.ReferenceOTU21690	k__Bacteria	0.97	48	41	142	81	65	46	77	170	120	300	239	415	132	109	104	215	3	321	225	322	153	138	79	153	57	62	96
New.CleanUp.ReferenceOTU35653	k__Bacteria	0.99	3	4	5	60	23	57	107	239	387	143	142	168	104	124	82	44	0	26	227	319	370	84	174	133	9	12	14
New.CleanUp.ReferenceOTU34132	k__Bacteria	0.99	75	43	105	1379	517	1167	1657	2814	3195	105	103	99	1418	1881	1408	853	27	740	1935	1997	2136	1556	1240	1632	437	723	459
New.CleanUp.ReferenceOTU14638	k__Bacteria	0.99	847	930	1971	51	27	40	80	175	134	314	382	310	129	129	111	394	8	528	367	488	436	48	64	59	17	23	16
New.CleanUp.ReferenceOTU27400	k__Bacteria	1	14	9	16	185	88	179	420	756	990	30	7	19	483	616	443	153	1	105	459	514	524	33	42	34	46	58	58
New.CleanUp.ReferenceOTU32522	k__Bacteria	1	293	298	423	776	460	379	239	487	491	316	452	310	720	772	735	465	9	478	808	919	605	544	569	605	608	619	656
New.CleanUp.ReferenceOTU27445	k__Bacteria	1	34	36	47	708	367	734	728	1353	1139	230	266	244	741	1090	779	388	15	618	1523	1466	1362	1331	815	1565	358	479	325
New.CleanUp.ReferenceOTU29134	k__Bacteria	1	81	85	170	714	539	800	501	861	1199	273	207	200	499	502	466	434	14	398	1025	1026	1193	1093	1141	1096	388	444	553
New.CleanUp.ReferenceOTU32088	k__Bacteria	1	37	37	53	24	11	40	78	154	185	170	130	133	164	193	151	83	3	56	227	216	261	19	29	26	8	23	29
New.CleanUp.ReferenceOTU31449	k__Bacteria	1	219	213	414	172	104	169	721	1529	1356	2038	1527	1344	978	1324	995	1149	34	1309	856	930	511	137	151	241	141	111	81
New.CleanUp.ReferenceOTU14655	k__Bacteria	0.99	26	31	36	653	339	668	511	901	857	214	233	208	586	828	607	323	14	540	1274	1156	1134	1284	770	1485	276	371	241
New.CleanUp.ReferenceOTU32946	k__Bacteria	1	97	104	182	409	254	455	429	791	871	97	116	135	287	387	302	332	7	355	629	822	809	417	565	565	132	148	129
New.CleanUp.ReferenceOTU34657	k__Bacteria	0.99	464	417	561	40	34	25	22	92	54	266	162	196	164	125	132	117	2	173	74	154	107	33	17	27	6	13	13
New.CleanUp.ReferenceOTU20620	k__Bacteria	1	41	41	62	126	67	116	205	411	429	334	313	274	347	477	331	351	7	466	262	373	175	124	95	129	58	60	71
New.CleanUp.ReferenceOTU26631	k__Bacteria	0.98	9	18	20	6	2	0	1	5	7	23	27	28	12	17	8	36	2	31	3	7	8	2	1	2	1	1	0
New.CleanUp.ReferenceOTU31792	k__Bacteria	1	22	36	40	600	275	605	298	551	814	267	282	397	203	257	207	140	1	97	586	728	848	298	523	404	69	111	86
New.CleanUp.ReferenceOTU24235	k__Bacteria	1	613	642	1135	11	9	19	120	307	131	1259	1331	816	496	620	440	486	9	576	568	938	742	26	33	27	6	7	5
New.CleanUp.ReferenceOTU32739	k__Bacteria	1	73	74	173	399	212	187	112	215	179	168	130	221	173	188	163	176	6	201	298	409	234	322	232	324	223	242	309
New.CleanUp.ReferenceOTU16622	k__Bacteria	0.99	26	25	79	62	44	44	65	89	213	41	73	62	68	84	45	94	4	98	152	167	217	61	46	57	16	20	48
New.CleanUp.ReferenceOTU21891	k__Bacteria	0.98	735	747	1297	125	60	81	197	341	266	714	574	618	768	946	629	497	15	692	454	650	531	104	98	105	82	88	109
New.CleanUp.ReferenceOTU2577	k__Bacteria	1	449	396	553	27	11	32	38	96	91	350	233	330	442	392	372	333	9	417	283	361	268	54	56	34	5	10	8
New.CleanUp.ReferenceOTU23564	k__Bacteria	1	75	86	195	1175	899	1290	658	1037	1319	187	172	211	637	644	561	472	12	534	1498	1640	1676	1583	1381	1602	446	664	589
New.CleanUp.ReferenceOTU28134	k__Bacteria	0.99	2097	2057	4160	369	117	350	476	739	1083	1339	636	761	621	569	562	403	10	483	590	659	848	362	461	452	83	149	96
New.CleanUp.ReferenceOTU13780	k__Bacteria	0.86	148	151	341	55	40	55	102	126	188	80	58	79	171	222	189	89	1	94	95	119	100	36	93	76	12	10	13
New.CleanUp.ReferenceOTU2700	k__Bacteria	1	1	0	4	1	7	3	3	14	17	4	7	11	69	100	55	22	2	15	49	200	71	2	8	2	3	1	2
New.CleanUp.ReferenceOTU30751	k__Bacteria	1	7	3	8	361	105	348	303	464	544	13	7	4	171	160	151	45	1	45	274	327	457	303	205	278	185	278	179
New.CleanUp.ReferenceOTU28004	k__Bacteria	1	45	41	85	482	308	350	378	607	585	216	138	224	230	261	191	285	8	287	458	391	331	444	558	539	162	157	163
New.CleanUp.ReferenceOTU20202	k__Bacteria	1	561	580	1102	18	11	15	66	214	97	1240	1073	784	444	554	413	512	15	648	316	468	366	19	37	19	8	8	8
New.CleanUp.ReferenceOTU32500	k__Bacteria	1	0	2	2	9	8	25	50	82	99	4	2	2	12	15	13	3	0	4	94	134	160	34	45	53	12	13	1
New.CleanUp.ReferenceOTU27277	k__Bacteria	1	68	57	94	394	146	335	373	683	1064	290	290	269	742	908	789	395	7	342	1493	1937	2332	291	273	315	158	219	384
New.CleanUp.ReferenceOTU1712	k__Bacteria	1	54	47	40	473	428	607	906	1662	1361	252	281	281	2299	2941	2354	594	28	614	1154	1358	839	301	232	453	487	545	862
New.CleanUp.ReferenceOTU31709	k__Bacteria	0.99	1	3	13	12	10	9	36	45	175	29	22	19	47	45	47	30	1	23	14	242	18	16	21	16	6	7	9
New.CleanUp.ReferenceOTU33699	k__Bacteria	0.99	40	30	127	61	39	25	31	85	76	171	158	207	94	94	93	173	2	251	178	248	128	40	46	61	33	35	58
New.CleanUp.ReferenceOTU1809	k__Bacteria	1	37	37	22	247	160	284	669	1210	926	139	163	150	2019	2517	2058	397	22	391	797	917	577	198	138	293	258	279	359
New.CleanUp.ReferenceOTU32323	k__Bacteria	1	2	5	5	62	32	74	128	259	438	7	5	11	95	117	70	40	1	34	224	302	394	116	241	197	12	18	28
New.CleanUp.ReferenceOTU21572	k__Bacteria	1	405	402	804	1714	958	1819	1731	3043	3820	682	649	648	1082	1424	1085	1211	25	1301	2550	2707	3041	1508	2261	2114	518	656	590
New.CleanUp.ReferenceOTU21397	k__Bacteria	0.96	1	0	0	2	0	1	2	0	2	0	1	1	0	0	1	1	0	0	0	1	1	0	0	0	0	2	1
New.CleanUp.ReferenceOTU15805	k__Bacteria	1	148	144	219	343	173	252	668	1218	712	399	664	411	494	661	490	170	3	184	435	452	287	150	119	134	115	165	163
New.CleanUp.ReferenceOTU27646	k__Bacteria	1	36	16	30	361	133	242	275	554	956	228	176	162	720	922	745	390	6	309	689	991	1169	181	125	142	83	101	228
New.CleanUp.ReferenceOTU25604	k__Bacteria	1	961	992	2129	891	579	831	1136	2074	2125	684	866	703	903	1226	874	1153	34	1441	1940	1920	2095	634	667	759	526	509	541
New.CleanUp.ReferenceOTU33701	k__Bacteria	0.98	2	3	5	0	2	3	4	1	0	0	1	0	4	0	0	2	0	8	1	4	4	0	1	1	0	0	0
New.CleanUp.ReferenceOTU3000	k__Bacteria	1	64	45	67	436	197	368	323	561	989	322	290	260	721	810	711	417	6	372	1574	1890	2530	321	314	366	179	249	390
New.CleanUp.ReferenceOTU21738	k__Bacteria	1	198	196	203	1	1	10	11	37	25	56	51	49	77	50	51	45	1	78	50	138	53	4	7	3	5	3	2
New.CleanUp.ReferenceOTU31121	k__Bacteria	0.98	85	95	121	580	319	283	165	363	384	173	191	159	459	536	531	263	6	239	568	674	402	420	419	481	484	576	593
New.CleanUp.ReferenceOTU13706	k__Bacteria	0.97	5	3	5	1	22	8	5	13	19	6	8	6	16	14	17	19	0	29	23	17	9	12	16	72	2	1	0
New.CleanUp.ReferenceOTU26200	k__Bacteria	1	40	23	31	330	122	218	218	390	839	251	173	176	633	818	674	444	6	337	937	1348	1555	160	103	121	108	122	204
New.CleanUp.ReferenceOTU28002	k__Bacteria	1	10	7	13	113	140	84	62	109	85	14	32	32	45	36	32	43	1	44	42	52	47	28	38	65	318	276	206
New.CleanUp.ReferenceOTU22124	k__Bacteria	1	525	561	1009	12	10	18	102	301	113	1760	1647	1095	590	745	538	505	13	634	513	753	640	25	44	25	12	9	9
New.CleanUp.ReferenceOTU26341	k__Bacteria	0.98	386	326	545	197	111	143	220	366	312	373	292	316	383	342	339	408	8	443	462	590	557	165	172	187	262	213	161
New.CleanUp.ReferenceOTU30732	k__Bacteria	1	4	2	8	245	236	137	196	338	287	13	21	18	28	40	30	10	2	13	167	158	97	223	200	324	64	93	113
New.CleanUp.ReferenceOTU21523	k__Bacteria	1	44	34	32	644	442	714	450	768	973	316	300	304	717	998	700	519	17	730	1382	1386	1337	1338	949	1694	322	377	263
New.CleanUp.ReferenceOTU2302	k__Bacteria	1	79	84	166	691	510	747	519	752	1118	169	154	155	431	498	389	594	14	496	845	1190	1007	1128	1198	1100	279	388	251
New.CleanUp.ReferenceOTU15076	k__Bacteria	0.99	97	83	105	59	33	34	30	38	54	149	85	99	130	111	100	85	4	116	135	368	177	16	18	24	25	45	35
New.CleanUp.ReferenceOTU19245	k__Bacteria	0.98	6	4	11	11	5	10	28	41	54	28	14	17	35	41	35	28	0	23	36	43	26	11	27	29	10	4	2
New.CleanUp.ReferenceOTU26909	k__Bacteria	1	33	31	69	7	8	7	42	75	121	156	99	111	147	132	123	116	6	122	54	106	146	8	9	6	9	4	8
New.CleanUp.ReferenceOTU17896	k__Bacteria	1	126	135	229	795	517	781	641	1066	1165	272	354	297	529	684	539	303	8	366	965	1201	1287	963	994	906	366	536	452
New.CleanUp.ReferenceOTU21238	k__Bacteria	1	114	94	252	25	13	17	16	37	58	89	66	66	121	100	125	50	1	59	44	78	60	16	16	11	11	13	22
New.CleanUp.ReferenceOTU20608	k__Bacteria	1	74	62	130	527	332	495	318	463	630	190	178	189	324	331	310	218	7	191	587	784	883	659	681	603	145	250	258
New.CleanUp.ReferenceOTU16873	k__Bacteria	1	79	92	149	755	379	752	535	960	900	334	384	391	629	856	638	439	18	684	1307	1200	1191	1348	816	1564	303	419	284
New.CleanUp.ReferenceOTU24009	k__Bacteria	0.99	132	147	184	700	318	557	873	1477	1545	535	372	293	568	819	531	461	9	459	1387	1291	1611	528	733	669	168	211	211
New.CleanUp.ReferenceOTU29141	k__Bacteria	0.96	1	1	0	1	5	0	3	3	2	2	6	0	5	4	5	7	0	9	1	4	4	2	5	4	12	9	16
New.CleanUp.ReferenceOTU25803	k__Bacteria	1	85	91	171	663	381	707	918	1605	1810	521	465	513	1646	1829	1558	740	26	831	1521	1544	1677	961	798	1032	255	292	288
New.CleanUp.ReferenceOTU33018	k__Bacteria	1	7	5	4	15	7	8	4	10	33	26	24	37	57	46	47	29	1	25	9	10	11	11	11	26	1	0	5
New.CleanUp.ReferenceOTU13675	k__Bacteria	0.98	14	10	26	182	108	77	25	68	65	164	157	196	82	83	77	171	6	215	128	164	92	82	91	113	116	78	126
New.CleanUp.ReferenceOTU1577	k__Bacteria	0.95	67	45	119	5	3	2	9	23	33	102	118	92	51	57	50	90	1	71	70	139	32	6	9	7	4	2	13
New.CleanUp.ReferenceOTU12975	k__Bacteria	1	71	56	80	436	142	272	418	775	1316	173	209	157	763	912	772	270	8	233	1775	2267	2684	86	80	113	54	162	78
New.CleanUp.ReferenceOTU26841	k__Bacteria	1	21	17	22	187	113	93	31	63	72	152	166	187	72	98	80	178	5	232	110	154	81	100	78	113	132	90	137
New.CleanUp.ReferenceOTU13106	k__Bacteria	1	68	121	131	25	42	29	25	36	31	108	109	157	100	101	66	151	4	190	117	159	153	23	17	13	47	20	30
New.CleanUp.ReferenceOTU24209	k__Bacteria	0.99	36	29	42	158	91	164	239	367	378	208	210	190	195	236	216	144	7	289	612	656	625	271	165	237	63	91	45
New.CleanUp.ReferenceOTU25415	k__Bacteria	1	0	4	1	1	2	3	5	7	11	21	18	27	17	17	11	25	0	42	17	25	13	1	2	0	3	4	4
New.CleanUp.ReferenceOTU22482	k__Bacteria	1	33	38	45	809	400	775	551	982	904	292	314	352	582	814	614	377	15	617	1291	1185	1162	1335	820	1586	335	439	342
New.CleanUp.ReferenceOTU12837	k__Bacteria	0.83	4	2	12	16	44	3	2	1	4	0	2	1	1	2	0	0	0	2	1	1	2	12	6	6	0	25	0
New.CleanUp.ReferenceOTU31056	k__Bacteria	1	188	196	343	1519	656	1215	1636	2924	3370	348	366	366	1288	1695	1310	994	18	827	2201	2704	2659	1379	1605	1381	473	712	576
New.CleanUp.ReferenceOTU35026	k__Bacteria	1	154	156	252	1678	930	1716	2849	5037	3865	720	1153	895	1788	2529	1863	866	19	866	3340	2976	2753	810	885	1105	660	968	832
New.CleanUp.ReferenceOTU3411	k__Bacteria	1	113	74	134	790	452	788	703	1298	1195	335	370	347	769	997	807	536	20	783	1544	1440	1459	1390	930	1645	368	452	335
New.CleanUp.ReferenceOTU21009	k__Bacteria	1	68	119	123	12	19	11	7	14	16	91	101	137	59	79	46	117	3	133	42	71	101	8	13	7	10	2	12
New.CleanUp.ReferenceOTU17654	k__Bacteria	0.99	16	16	25	376	218	181	82	171	146	82	136	61	276	337	329	65	1	81	283	234	176	290	212	253	174	206	272
New.CleanUp.ReferenceOTU25630	k__Bacteria	1	75	122	127	17	14	11	12	15	15	100	112	154	70	79	48	130	3	138	49	60	103	9	14	7	7	2	5
New.CleanUp.ReferenceOTU23281	k__Bacteria	0.98	33	33	60	27	22	33	33	65	89	89	30	34	94	110	100	60	3	57	57	64	61	28	36	41	15	11	21
New.CleanUp.ReferenceOTU28073	k__Bacteria	1	235	223	285	8	8	18	60	95	90	386	363	265	283	259	270	174	7	192	140	645	222	12	21	12	5	2	6
New.CleanUp.ReferenceOTU27712	k__Bacteria	1	37	48	66	122	31	100	39	80	64	168	232	254	85	82	64	121	3	174	65	113	58	62	29	78	27	32	21
New.CleanUp.ReferenceOTU19318	k__Bacteria	1	85	95	162	149	94	162	525	1002	574	393	631	374	398	558	402	179	3	164	350	378	219	100	85	127	95	126	104
New.CleanUp.ReferenceOTU17232	k__Bacteria	1	4	6	5	1	3	5	14	26	33	34	25	17	49	37	31	14	1	28	17	160	26	1	3	3	3	0	3
New.CleanUp.ReferenceOTU17556	k__Bacteria	1	42	53	133	97	130	98	66	119	103	110	140	155	300	244	237	253	9	420	350	469	280	72	75	68	188	155	173
New.CleanUp.ReferenceOTU18176	k__Bacteria	0.97	1	3	6	210	99	156	147	254	396	20	21	16	92	139	91	67	1	38	217	258	321	135	268	232	13	17	8
New.CleanUp.ReferenceOTU34214	k__Bacteria	1	3	5	4	7	3	3	15	28	41	30	21	16	48	36	29	14	1	22	14	38	24	2	1	4	0	1	2
New.CleanUp.ReferenceOTU14096	k__Bacteria	1	2054	2100	4167	157	61	167	214	357	419	514	578	428	362	358	318	485	11	685	594	710	733	174	205	190	71	137	79
New.CleanUp.ReferenceOTU1382	k__Bacteria	1	224	265	327	461	231	436	220	332	731	625	512	497	1071	906	879	383	8	410	560	557	752	400	588	429	165	130	123
New.CleanUp.ReferenceOTU30604	k__Bacteria	1	24	27	35	222	78	227	262	484	790	24	16	34	121	155	152	62	3	50	492	591	792	448	749	584	24	34	23
New.CleanUp.ReferenceOTU2371	k__Bacteria	0.99	60	56	89	1310	632	1142	1604	2705	2191	277	470	340	454	670	483	225	6	230	2380	1942	1864	455	558	567	425	572	489
New.CleanUp.ReferenceOTU25027	k__Bacteria	1	83	40	128	2	6	3	14	24	19	372	237	266	86	66	72	64	2	88	42	66	81	7	17	4	4	5	4
New.CleanUp.ReferenceOTU32962	k__Bacteria	1	135	85	260	44	18	32	23	43	58	186	239	269	123	116	112	174	6	159	26	65	60	11	21	21	16	14	49
New.CleanUp.ReferenceOTU12463	k__Bacteria	0.99	28	22	60	828	451	689	543	859	1110	59	52	66	357	447	343	126	2	127	791	949	1170	451	456	517	212	418	360
New.CleanUp.ReferenceOTU29100	k__Bacteria	1	56	51	67	276	154	388	1155	1879	1444	355	524	415	325	523	365	455	5	461	1074	1016	1058	321	415	428	146	398	182
New.CleanUp.ReferenceOTU26924	k__Bacteria	0.99	94	93	113	459	329	552	1223	2320	1659	556	843	551	2444	3124	2473	649	26	601	1295	1950	895	253	229	380	314	407	540
New.CleanUp.ReferenceOTU13284	k__Bacteria	1	26	43	70	110	104	88	221	346	217	73	141	106	80	90	90	282	3	271	94	115	80	74	50	67	128	103	141
New.CleanUp.ReferenceOTU16378	k__Bacteria	1	390	325	478	57	45	52	104	181	142	107	110	101	188	217	172	370	11	493	440	380	509	79	166	115	34	30	33
New.CleanUp.ReferenceOTU14990	k__Bacteria	1	100	119	149	784	366	783	809	1381	1915	110	179	137	393	540	428	226	5	197	933	1110	1510	799	1289	1110	129	204	203
New.CleanUp.ReferenceOTU1984	k__Bacteria	1	979	813	1459	19	22	18	26	49	64	401	270	274	206	142	163	98	4	188	42	134	64	28	46	35	8	5	10
New.CleanUp.ReferenceOTU29927	k__Bacteria	0.99	140	146	363	127	85	93	104	168	166	94	89	120	281	314	268	198	5	213	126	156	140	89	104	88	83	81	113
New.CleanUp.ReferenceOTU26210	k__Bacteria	1	1754	1692	2940	18	19	28	44	48	64	427	438	314	391	368	379	235	10	312	56	146	96	28	71	22	19	21	22
New.CleanUp.ReferenceOTU13450	k__Bacteria	1	5	8	5	55	20	31	33	56	78	15	36	33	50	58	53	11	2	11	376	443	387	15	12	13	0	3	1
New.CleanUp.ReferenceOTU14789	k__Bacteria	0.95	20	13	17	195	92	284	251	475	698	32	35	19	149	176	162	70	3	46	299	330	479	220	639	413	29	47	19
New.CleanUp.ReferenceOTU20502	k__Bacteria	1	41	47	54	404	337	578	456	785	635	131	72	66	394	565	394	221	5	300	795	867	1069	792	926	971	134	151	132
New.CleanUp.ReferenceOTU25756	k__Bacteria	1	30	33	54	51	68	55	76	81	169	145	90	138	172	193	152	144	4	134	93	141	127	57	43	60	57	47	50
New.CleanUp.ReferenceOTU23354	k__Bacteria	1	70	70	69	517	214	539	920	1579	1723	270	267	262	1499	1747	1484	574	19	515	1200	1392	1388	313	261	276	261	366	412
New.CleanUp.ReferenceOTU23931	k__Bacteria	1	44	28	65	11	4	14	25	41	42	408	259	309	142	137	112	97	3	126	51	99	111	17	22	20	4	13	4
New.CleanUp.ReferenceOTU34005	k__Bacteria	1	2565	2548	4387	206	138	153	87	162	174	1251	825	750	492	533	514	297	12	379	297	344	310	351	329	372	220	218	225
New.CleanUp.ReferenceOTU29702	k__Bacteria	1	64	50	73	15	7	18	51	95	65	424	242	214	44	50	44	49	1	166	153	430	132	23	32	19	4	6	10
New.CleanUp.ReferenceOTU33820	k__Bacteria	1	69	52	82	403	169	418	1141	1768	1604	797	677	608	1049	1167	1022	802	25	837	817	879	713	245	193	219	417	541	420
New.CleanUp.ReferenceOTU15094	k__Bacteria	1	45	59	63	299	157	128	53	120	121	75	65	76	83	101	88	102	3	145	71	104	59	364	220	477	152	104	161
New.CleanUp.ReferenceOTU21766	k__Bacteria	0.99	2634	2563	4493	22	26	12	19	24	26	1161	523	592	124	147	107	110	6	180	26	40	35	6	58	15	18	10	5
New.CleanUp.ReferenceOTU32314	k__Bacteria	0.97	2413	2378	4114	59	55	35	58	138	111	1249	663	705	184	228	173	120	8	203	53	71	45	38	56	42	27	30	43
New.CleanUp.ReferenceOTU28157	k__Bacteria	1	93	83	129	11	19	21	100	213	151	216	164	199	184	161	135	125	2	159	101	962	100	14	19	12	18	17	13
New.CleanUp.ReferenceOTU22107	k__Bacteria	0.99	108	87	170	1907	1449	2056	1264	2156	2627	281	215	267	1052	1182	1026	690	22	724	2200	2237	2789	2086	1955	2274	483	805	741
New.CleanUp.ReferenceOTU34779	k__Bacteria	0.96	22	21	21	62	45	53	18	57	90	177	127	127	71	76	76	90	2	70	61	201	56	33	39	73	17	8	13
New.CleanUp.ReferenceOTU24519	k__Bacteria	0.97	33	22	23	689	287	677	636	1177	1919	47	43	35	405	566	430	100	4	105	995	810	1521	582	1049	847	56	130	108
New.CleanUp.ReferenceOTU14068	k__Bacteria	0.99	51	56	81	652	421	561	596	894	908	380	154	152	246	282	202	347	8	363	837	761	767	749	1136	1010	390	380	323
New.CleanUp.ReferenceOTU30104	k__Bacteria	1	24	21	46	85	49	21	12	18	28	80	118	59	32	55	27	44	3	68	17	18	16	38	15	37	27	22	27
New.CleanUp.ReferenceOTU31090	k__Bacteria	1	1	2	3	109	45	90	33	33	61	3	3	4	14	9	8	7	0	10	27	35	69	102	52	97	5	20	13
New.CleanUp.ReferenceOTU23041	k__Bacteria	1	2656	2602	4561	15	22	8	18	32	42	1193	590	633	169	175	131	128	6	203	30	45	37	12	64	22	9	9	14
New.CleanUp.ReferenceOTU23862	k__Bacteria	0.98	115	125	190	50	49	47	93	176	194	117	87	105	99	96	101	68	2	61	75	96	98	48	105	77	27	25	10
New.CleanUp.ReferenceOTU13010	k__Bacteria	0.98	3	2	3	5	2	1	5	10	4	22	20	26	3	3	3	15	0	13	2	8	11	0	1	0	6	2	5
New.CleanUp.ReferenceOTU21926	k__Bacteria	1	602	490	744	700	418	579	595	1053	1095	534	463	466	572	767	564	733	31	872	1081	1262	1214	394	667	613	523	626	530
New.CleanUp.ReferenceOTU2101	k__Bacteria	0.98	54	50	66	1398	484	1016	1558	2710	3256	71	67	72	1052	1404	1052	664	16	442	1571	1745	1810	908	909	813	322	537	387
New.CleanUp.ReferenceOTU20244	k__Bacteria	0.97	119	102	220	125	63	149	162	210	276	162	82	108	304	358	354	172	2	148	162	183	136	106	89	160	56	46	67
New.CleanUp.ReferenceOTU34157	k__Bacteria	0.99	29	31	36	463	322	238	127	268	284	120	151	142	392	469	486	138	2	173	456	454	269	388	260	360	281	364	346
New.CleanUp.ReferenceOTU2596	k__Bacteria	1	2620	2539	4429	57	53	28	33	60	62	1218	635	656	180	211	144	155	9	230	50	79	78	49	132	82	13	19	12
New.CleanUp.ReferenceOTU16571	k__Bacteria	0.99	3	1	2	47	19	59	53	66	68	12	5	7	63	100	89	44	2	103	104	87	134	158	96	113	21	31	12
New.CleanUp.ReferenceOTU13645	k__Bacteria	1	1601	1512	2619	332	192	347	154	280	465	1904	1100	1158	942	1015	896	963	25	948	773	911	998	484	543	548	109	55	80
New.CleanUp.ReferenceOTU31915	k__Bacteria	1	53	57	83	72	38	79	167	283	285	243	257	333	588	516	530	466	10	545	511	624	424	159	183	146	48	44	74
New.CleanUp.ReferenceOTU20478	k__Bacteria	1	94	54	142	10	15	10	19	37	38	114	140	117	58	74	56	109	3	95	23	40	39	14	25	13	16	9	18
New.CleanUp.ReferenceOTU21602	k__Bacteria	1	72	77	160	43	41	28	106	165	287	262	186	217	255	252	225	193	10	224	147	163	260	55	47	43	17	26	30
New.CleanUp.ReferenceOTU24219	k__Bacteria	1	16	13	18	215	210	350	96	176	216	31	36	33	241	317	229	90	4	118	554	613	694	538	733	794	77	89	67
New.CleanUp.ReferenceOTU16322	k__Bacteria	1	144	165	209	514	508	784	505	797	745	332	257	245	693	831	633	510	13	575	1020	1142	1525	863	1242	1183	446	447	367
New.CleanUp.ReferenceOTU13736	k__Bacteria	0.99	45	42	110	65	85	39	131	219	254	221	153	162	202	191	177	160	7	167	129	175	198	70	46	81	32	41	51
New.CleanUp.ReferenceOTU14750	k__Bacteria	1	273	213	248	5	6	4	13	22	21	120	83	109	88	53	64	35	2	47	26	47	45	11	15	8	4	4	2
New.CleanUp.ReferenceOTU21659	k__Bacteria	0.98	49	42	142	66	48	33	68	139	99	310	242	417	125	103	102	210	2	308	225	316	144	131	72	154	42	51	83
New.CleanUp.ReferenceOTU35140	k__Bacteria	1	769	787	1379	27	11	20	26	35	38	948	451	456	142	151	118	167	4	177	101	136	155	33	41	19	7	8	7
New.CleanUp.ReferenceOTU30842	k__Bacteria	0.98	52	44	31	479	426	594	902	1648	1357	206	241	236	2272	2909	2328	552	26	544	1120	1285	799	291	220	442	494	548	868
New.CleanUp.ReferenceOTU2860	k__Bacteria	1	178	145	228	726	350	685	1557	2495	2204	1017	879	875	1458	1564	1422	1106	33	1171	1311	1483	1312	422	644	469	567	742	578
New.CleanUp.ReferenceOTU33716	k__Bacteria	1	132	116	255	383	132	299	373	673	1290	337	227	192	685	832	686	401	9	336	932	1805	1602	195	126	165	185	217	316
New.CleanUp.ReferenceOTU22011	k__Bacteria	1	868	863	1343	181	111	186	208	317	361	1357	1121	888	575	642	531	620	18	816	870	1046	788	147	192	150	90	79	83
New.CleanUp.ReferenceOTU24794	k__Bacteria	0.98	2241	2160	3749	12	19	5	11	21	18	873	335	339	93	122	75	101	6	155	19	40	25	5	47	16	6	6	4
New.CleanUp.ReferenceOTU13743	k__Bacteria	1	350	344	660	11	14	19	97	257	104	1079	969	703	513	634	456	441	13	572	323	604	422	24	24	22	27	24	44
New.CleanUp.ReferenceOTU26123	k__Bacteria	0.99	60	76	135	417	174	209	95	176	173	262	285	260	221	253	185	139	2	132	174	214	106	172	130	207	214	215	290
New.CleanUp.ReferenceOTU26436	k__Bacteria	1	123	123	103	600	466	599	911	1662	1338	206	256	243	2272	2904	2324	580	24	564	1050	1244	758	348	249	495	544	571	840
New.CleanUp.ReferenceOTU16672	k__Bacteria	1	180	144	260	4	5	12	27	14	14	102	74	108	53	39	33	65	1	91	70	86	64	12	25	11	6	10	2
New.CleanUp.ReferenceOTU3220	k__Bacteria	1	97	74	135	64	93	54	79	135	127	169	172	208	179	163	167	285	10	270	131	180	131	85	57	98	28	36	46
New.CleanUp.ReferenceOTU27550	k__Bacteria	1	179	153	270	402	229	369	372	645	565	352	187	178	300	342	300	349	11	356	581	784	502	423	574	561	289	320	250
New.CleanUp.ReferenceOTU26231	k__Bacteria	0.99	5	5	5	14	5	9	5	9	36	26	24	37	65	57	55	31	2	26	12	12	13	11	11	25	1	1	7
New.CleanUp.ReferenceOTU18607	k__Bacteria	1	14	8	16	49	57	55	86	121	127	25	21	29	130	184	106	72	2	90	170	170	142	66	54	58	49	38	64
New.CleanUp.ReferenceOTU26711	k__Bacteria	0.99	87	74	177	394	106	371	809	1279	1736	104	68	125	791	898	837	321	10	235	791	894	948	288	238	295	119	167	119
New.CleanUp.ReferenceOTU32066	k__Bacteria	1	63	66	85	1294	618	1194	2285	3861	3105	495	844	596	575	937	638	519	5	524	3122	2658	2697	568	750	738	440	756	501
New.CleanUp.ReferenceOTU21112	k__Bacteria	0.97	4	14	11	11	12	5	17	31	33	74	63	98	63	66	46	79	1	101	63	77	24	40	22	62	25	20	33
New.CleanUp.ReferenceOTU17858	k__Bacteria	1	104	99	209	371	263	245	330	710	720	148	153	140	558	580	556	438	11	391	426	472	234	269	478	340	595	534	755
New.CleanUp.ReferenceOTU29959	k__Bacteria	0.99	104	121	122	623	329	288	121	222	228	77	73	81	160	177	154	195	2	160	299	343	261	424	317	459	420	359	475
New.CleanUp.ReferenceOTU19934	k__Bacteria	0.96	2	1	3	12	2	1	6	5	5	20	23	28	1	5	3	12	0	8	6	9	10	4	0	0	4	2	6
New.CleanUp.ReferenceOTU22258	k__Bacteria	1	25	32	43	587	238	481	441	758	1183	293	268	308	175	217	223	206	2	157	626	749	852	356	589	488	67	120	81
New.CleanUp.ReferenceOTU175	k__Bacteria	1	228	184	395	35	19	20	22	51	42	119	224	141	87	113	91	87	3	102	57	66	60	29	22	33	28	32	50
New.CleanUp.ReferenceOTU13127	k__Bacteria	1	1	5	2	49	65	37	14	23	38	4	2	6	31	35	36	37	2	28	73	56	84	6	6	12	5	10	15
New.CleanUp.ReferenceOTU26502	k__Bacteria	1	11	10	14	3	2	5	6	4	12	50	57	87	92	68	47	28	1	30	17	15	10	4	2	10	2	4	3
New.CleanUp.ReferenceOTU32508	k__Bacteria	1	85	57	60	451	312	538	845	1578	1388	1078	767	864	2997	3793	2950	775	27	774	1137	1445	920	380	329	521	382	419	616
New.CleanUp.ReferenceOTU24671	k__Bacteria	1	111	99	127	146	61	101	99	134	151	158	128	174	260	242	231	206	8	260	138	163	136	159	178	150	114	118	138
New.CleanUp.ReferenceOTU22472	k__Bacteria	0.97	207	217	303	830	520	470	339	774	735	250	257	258	617	644	559	619	13	681	1047	1158	725	647	755	759	660	588	705
New.CleanUp.ReferenceOTU15118	k__Bacteria	1	34	34	57	799	238	617	871	1423	1755	110	135	90	604	813	569	445	9	336	1220	1278	1462	551	529	540	241	499	339
New.CleanUp.ReferenceOTU18559	k__Bacteria	1	87	85	146	378	139	327	639	1112	1167	206	161	273	324	338	346	356	10	288	530	635	651	269	254	247	199	299	213
New.CleanUp.ReferenceOTU35296	k__Bacteria	1	96	95	183	355	180	212	286	603	602	262	287	198	313	364	296	323	16	331	542	615	525	276	549	423	229	394	353
New.CleanUp.ReferenceOTU16306	k__Bacteria	0.99	48	71	74	786	507	610	138	297	328	330	256	209	622	697	606	256	6	314	771	815	956	954	1055	1277	329	344	268
New.CleanUp.ReferenceOTU16345	k__Bacteria	1	1150	1034	1558	26	33	27	104	148	115	332	297	307	475	515	474	151	3	189	211	260	223	43	53	39	9	6	12
New.CleanUp.ReferenceOTU2688	k__Bacteria	1	53	53	100	134	83	151	148	209	268	150	62	87	270	295	291	169	4	157	154	181	134	117	118	199	63	50	70
New.CleanUp.ReferenceOTU22394	k__Bacteria	1	51	63	89	131	66	139	489	939	536	358	607	352	366	500	362	129	4	132	328	339	178	86	76	103	72	126	101
New.CleanUp.ReferenceOTU205	k__Bacteria	1	524	501	958	222	156	205	155	286	357	507	399	470	682	664	588	541	14	639	693	807	742	146	144	180	156	175	208
New.CleanUp.ReferenceOTU28145	k__Bacteria	1	116	109	213	310	213	207	142	300	332	145	151	125	201	236	197	202	4	231	418	482	432	317	261	321	343	485	420
New.CleanUp.ReferenceOTU27680	k__Bacteria	1	106	79	145	1152	380	884	1596	2625	3194	179	133	153	1200	1519	1187	735	20	539	1750	1927	2213	959	808	772	349	554	391
New.CleanUp.ReferenceOTU33861	k__Bacteria	1	3	7	9	44	26	29	33	54	88	42	30	28	57	51	40	17	2	32	26	60	42	19	11	22	1	7	2
New.CleanUp.ReferenceOTU28433	k__Bacteria	0.99	68	86	129	273	186	264	430	652	634	243	307	219	147	209	155	249	1	234	567	581	576	337	573	481	162	182	140
New.CleanUp.ReferenceOTU13395	k__Bacteria	0.96	17	20	25	340	166	352	501	794	973	35	26	19	360	408	294	279	8	331	994	1034	1243	182	261	239	76	123	100
New.CleanUp.ReferenceOTU32712	k__Bacteria	0.99	0	0	3	7	2	2	2	3	9	0	1	1	4	2	0	3	0	1	5	9	1	3	6	1	1	4	1
New.CleanUp.ReferenceOTU15248	k__Bacteria	1	71	59	97	233	112	123	73	124	123	521	390	406	365	380	308	229	4	296	157	224	260	292	323	307	135	219	201
New.CleanUp.ReferenceOTU35496	k__Bacteria	1	219	187	280	846	479	870	1092	1994	1612	379	484	382	996	1308	1002	510	21	735	1653	1618	1499	1393	904	1637	402	542	378
New.CleanUp.ReferenceOTU2865	k__Bacteria	0.99	2	3	1	2	0	2	1	1	6	2	0	10	8	5	2	18	0	13	2	4	3	1	0	1	2	0	3
New.CleanUp.ReferenceOTU18207	k__Bacteria	1	70	70	123	15	16	11	1	6	19	25	24	27	130	87	81	61	1	58	21	32	33	4	13	24	7	3	6
New.CleanUp.ReferenceOTU23334	k__Bacteria	1	75	80	109	772	370	750	915	1696	1343	291	383	282	819	1153	830	415	15	617	1518	1399	1302	1377	839	1585	362	505	325
New.CleanUp.ReferenceOTU1628	k__Bacteria	1	659	652	1045	122	110	127	179	398	447	568	420	450	750	653	615	674	21	726	620	695	576	101	127	126	230	190	299
New.CleanUp.ReferenceOTU33300	k__Bacteria	1	26	36	57	701	434	624	559	818	806	74	89	68	239	288	197	137	4	147	536	728	785	510	507	534	311	470	483
New.CleanUp.ReferenceOTU14919	k__Bacteria	0.97	19	8	24	127	78	169	177	241	200	46	52	35	122	122	122	73	0	132	201	323	238	210	148	183	57	69	65
New.CleanUp.ReferenceOTU30308	k__Bacteria	0.96	72	63	88	1051	522	935	876	1571	1954	299	253	256	998	1356	1019	517	19	736	2604	2488	3083	1381	908	1636	401	555	368
New.CleanUp.ReferenceOTU22753	k__Bacteria	1	79	88	174	11	9	10	20	32	32	87	186	121	72	84	64	99	5	114	112	145	132	14	15	24	9	13	11
New.CleanUp.ReferenceOTU12732	k__Bacteria	1	127	122	222	858	353	824	1291	2278	2918	416	495	369	1102	1416	1041	849	27	617	1263	1501	1538	932	888	871	242	427	322
New.CleanUp.ReferenceOTU16624	k__Bacteria	1	570	628	1280	342	231	272	387	750	826	532	569	445	596	614	548	702	18	853	915	983	817	263	423	337	317	336	392
New.CleanUp.ReferenceOTU2220	k__Bacteria	0.97	253	260	488	23	28	18	19	37	33	87	114	53	74	89	59	54	3	80	12	15	26	13	15	16	23	27	13
New.CleanUp.ReferenceOTU34143	k__Bacteria	1	2572	2507	4386	13	26	21	20	30	33	1204	618	659	177	169	126	145	7	206	36	29	30	10	59	25	13	14	12
New.CleanUp.ReferenceOTU23914	k__Bacteria	1	71	68	86	1640	1177	1648	862	1321	1616	191	200	183	577	666	483	402	8	411	1501	1689	1955	1769	1691	1900	640	950	886
New.CleanUp.ReferenceOTU24029	k__Bacteria	0.9	4	7	17	11	6	7	6	16	19	83	68	102	35	23	23	82	1	133	99	165	87	17	8	15	6	3	0
New.CleanUp.ReferenceOTU16747	k__Bacteria	1	822	836	1473	178	88	103	247	435	312	776	641	689	923	1181	753	492	15	673	530	693	567	89	87	94	194	192	182
New.CleanUp.ReferenceOTU35470	k__Bacteria	0.99	124	94	167	835	497	798	549	1011	1010	308	276	292	741	967	720	493	15	762	1512	1581	1420	1451	895	1658	456	561	498
New.CleanUp.ReferenceOTU200	k__Bacteria	1	10	6	7	376	116	411	352	526	583	21	9	3	187	174	167	50	1	52	413	442	650	364	235	322	175	304	198
New.CleanUp.ReferenceOTU27660	k__Bacteria	0.89	45	39	136	16	5	5	28	74	45	199	171	263	67	60	57	131	1	214	196	271	119	40	20	42	9	16	12
New.CleanUp.ReferenceOTU33732	k__Bacteria	1	1084	1054	1534	55	25	56	358	621	623	553	476	488	873	847	868	300	5	406	405	919	517	44	74	39	32	42	27
New.CleanUp.ReferenceOTU30584	k__Bacteria	1	77	78	99	841	510	844	776	1350	1271	304	284	291	875	1141	866	465	19	730	1535	1470	1408	1434	942	1674	541	736	583
New.CleanUp.ReferenceOTU14752	k__Bacteria	1	2162	2064	3416	117	78	128	659	1054	950	1247	964	889	1211	1105	1078	881	23	1031	856	929	934	82	131	88	95	114	147
New.CleanUp.ReferenceOTU28524	k__Bacteria	1	62	42	100	562	209	561	485	764	995	77	48	50	283	319	269	105	1	106	543	588	808	460	387	482	204	322	230
New.CleanUp.ReferenceOTU12890	k__Bacteria	1	64	40	63	1207	400	981	1555	2533	3113	109	101	109	1151	1455	1121	709	18	489	1667	1857	2044	1089	974	900	347	578	387
New.CleanUp.ReferenceOTU34820	k__Bacteria	1	164	201	310	201	167	279	447	797	727	188	275	215	350	458	302	344	9	423	711	797	834	149	149	197	111	95	118
New.CleanUp.ReferenceOTU28212	k__Bacteria	0.99	169	167	216	713	307	452	568	996	1077	176	253	192	408	564	407	334	7	297	741	839	937	444	578	529	236	317	342
New.CleanUp.ReferenceOTU28967	k__Bacteria	1	32	34	67	69	91	44	95	178	191	119	97	134	120	125	111	112	7	100	87	134	150	91	61	117	43	61	90
New.CleanUp.ReferenceOTU21902	k__Bacteria	1	0	0	1	0	0	0	0	0	0	0	0	1	0	1	0	3	0	0	0	1	0	0	0	0	0	0	0
New.CleanUp.ReferenceOTU17980	k__Bacteria	1	51	29	63	972	303	704	1416	2285	2871	129	91	93	1120	1423	1120	720	17	508	1657	1796	2086	844	746	660	325	500	330
New.CleanUp.ReferenceOTU23603	k__Bacteria	1	249	272	515	62	45	64	117	239	213	836	621	620	138	146	145	148	0	209	109	222	76	48	52	78	30	16	14
New.CleanUp.ReferenceOTU35577	k__Bacteria	1	89	66	158	1160	918	1311	658	1005	1466	203	163	131	515	573	481	470	10	493	1214	1407	1540	1667	1695	1790	336	553	473
New.CleanUp.ReferenceOTU13610	k__Bacteria	0.91	47	42	135	30	17	10	41	114	78	234	183	303	95	87	87	200	2	284	203	299	137	61	42	84	27	22	26
New.CleanUp.ReferenceOTU14857	k__Bacteria	1	2126	2140	3515	17	20	5	14	26	27	230	274	196	115	133	95	67	3	111	25	36	40	11	50	11	11	38	35
New.CleanUp.ReferenceOTU1759	k__Bacteria	1	210	169	316	404	288	503	470	827	805	932	398	503	369	443	362	300	9	402	624	786	606	546	612	685	245	286	286
New.CleanUp.ReferenceOTU33682	k__Bacteria	0.99	3	10	8	3	3	3	2	2	5	5	5	7	12	22	15	12	0	9	11	15	11	1	2	1	1	0	1
New.CleanUp.ReferenceOTU33366	k__Bacteria	0.99	3	6	4	4	4	4	16	29	45	30	21	16	49	39	31	13	1	21	16	46	28	1	5	2	0	2	2
New.CleanUp.ReferenceOTU30402	k__Bacteria	1	21	15	27	375	139	134	62	96	90	207	225	244	99	129	90	211	6	246	134	176	105	187	128	225	236	203	265
New.CleanUp.ReferenceOTU29193	k__Bacteria	1	54	42	35	489	441	615	940	1718	1409	223	259	260	2291	2964	2366	572	26	584	1160	1313	848	298	242	458	492	545	862
New.CleanUp.ReferenceOTU25480	k__Bacteria	0.99	31	34	40	9	4	7	10	16	21	126	70	70	91	79	61	35	1	58	51	174	96	5	17	15	6	12	12
New.CleanUp.ReferenceOTU33783	k__Bacteria	1	341	303	602	87	78	56	92	119	123	143	77	141	156	150	138	138	0	205	102	135	112	103	91	91	50	60	65
New.CleanUp.ReferenceOTU32669	k__Bacteria	0.98	10	7	15	192	80	78	131	213	120	33	28	28	87	135	100	16	0	15	39	119	60	24	29	17	12	14	23
New.CleanUp.ReferenceOTU31405	k__Bacteria	0.99	16	22	23	13	16	20	26	78	111	36	44	42	86	100	75	57	3	57	51	74	114	9	17	11	11	13	16
New.CleanUp.ReferenceOTU1531	k__Bacteria	0.99	7	13	14	38	29	36	58	86	131	21	10	18	72	110	77	46	1	46	67	76	77	30	84	58	8	8	8
New.CleanUp.ReferenceOTU3048	k__Bacteria	1	772	784	1263	522	323	385	343	674	738	1159	614	685	423	485	368	419	15	430	689	758	728	286	448	432	457	617	524
New.CleanUp.ReferenceOTU21810	k__Bacteria	1	92	96	114	739	367	672	1195	1927	1918	530	367	366	884	1117	900	734	23	697	1149	1107	1133	453	481	507	545	663	586
New.CleanUp.ReferenceOTU27177	k__Bacteria	1	763	802	1370	193	71	93	335	590	429	806	695	703	964	1217	797	529	18	708	622	794	657	121	100	98	94	91	127
New.CleanUp.ReferenceOTU27393	k__Bacteria	1	161	144	294	796	291	574	541	1006	1779	364	166	192	944	1165	949	350	2	293	2163	2445	3179	275	206	287	200	327	390
New.CleanUp.ReferenceOTU2633	k__Bacteria	0.98	25	27	62	14	11	8	46	83	155	141	93	93	138	124	108	115	6	134	55	103	147	9	18	14	13	7	7
New.CleanUp.ReferenceOTU16218	k__Bacteria	1	84	60	131	106	45	67	168	297	530	309	183	205	490	663	520	400	7	329	469	1403	880	58	49	50	47	39	118
New.CleanUp.ReferenceOTU28992	k__Bacteria	1	134	124	197	774	390	826	1164	2051	2139	443	584	444	827	995	842	878	17	906	1927	2032	2058	911	949	969	544	712	518
New.CleanUp.ReferenceOTU2089	k__Bacteria	1	103	83	139	28	22	29	220	488	378	754	554	505	303	429	282	359	12	376	283	424	219	25	28	29	33	29	19
New.CleanUp.ReferenceOTU24255	k__Bacteria	1	816	810	1086	114	31	60	87	114	165	219	290	368	149	134	118	97	1	124	186	208	207	74	73	71	59	182	178
New.CleanUp.ReferenceOTU24904	k__Bacteria	1	656	671	1258	32	50	25	107	246	116	1227	1158	795	419	528	361	338	7	380	424	730	593	29	51	43	26	40	21
New.CleanUp.ReferenceOTU17251	k__Bacteria	1	13	9	16	205	92	208	229	319	474	20	32	49	76	123	78	84	3	77	262	307	412	154	242	221	19	11	20
New.CleanUp.ReferenceOTU35446	k__Bacteria	1	360	342	472	53	33	40	145	218	147	427	282	320	412	500	341	227	5	346	222	296	296	62	48	33	30	29	34
New.CleanUp.ReferenceOTU3067	k__Bacteria	1	42	37	70	261	118	105	116	234	173	192	145	243	199	165	166	150	5	192	182	215	121	225	207	295	140	154	181
New.CleanUp.ReferenceOTU30353	k__Bacteria	0.99	386	434	648	15	12	18	116	296	137	688	767	485	424	479	362	307	9	297	416	751	593	29	30	26	27	14	7
New.CleanUp.ReferenceOTU304	k__Bacteria	1	59	78	82	475	268	215	73	179	158	143	126	104	144	161	133	129	3	132	137	141	77	374	240	439	300	267	297
New.CleanUp.ReferenceOTU3092	k__Bacteria	0.99	291	284	397	231	149	199	647	1234	865	531	759	472	620	811	586	300	9	343	667	709	603	132	155	135	189	201	203
New.CleanUp.ReferenceOTU17807	k__Bacteria	1	8	9	18	181	85	75	25	52	62	149	156	152	64	81	56	157	4	221	96	140	80	86	69	77	105	60	117
New.CleanUp.ReferenceOTU35883	k__Bacteria	0.99	4	5	6	10	5	7	3	5	24	18	20	20	30	28	23	28	1	23	14	19	17	3	6	7	9	15	9
New.CleanUp.ReferenceOTU27666	k__Bacteria	1	60	110	115	12	16	7	8	13	14	94	102	142	60	78	45	119	3	127	38	53	98	9	14	11	7	2	6
New.CleanUp.ReferenceOTU21778	k__Bacteria	0.97	31	26	68	153	39	94	62	111	90	281	248	479	127	117	92	167	3	238	123	191	89	89	45	108	18	29	26
New.CleanUp.ReferenceOTU3054	k__Bacteria	1	58	46	66	791	321	561	485	926	1563	189	92	125	881	1083	865	274	4	191	1610	2170	2509	215	261	288	151	290	209
New.CleanUp.ReferenceOTU34176	k__Bacteria	0.95	4	6	16	58	12	79	82	162	220	16	14	10	24	22	33	16	0	18	146	196	167	83	316	219	9	20	6
New.CleanUp.ReferenceOTU35686	k__Bacteria	1	23	24	34	215	132	187	292	523	596	97	61	82	390	390	322	335	9	392	799	795	910	98	166	129	144	161	165
New.CleanUp.ReferenceOTU18139	k__Bacteria	0.98	371	401	798	8	6	6	54	135	67	307	325	249	103	109	88	221	3	274	407	729	565	6	21	14	12	10	2
New.CleanUp.ReferenceOTU14421	k__Bacteria	0.94	0	4	1	13	0	0	1	0	0	1	0	3	1	0	0	0	0	2	0	0	0	0	0	0	0	0	0
New.CleanUp.ReferenceOTU22544	k__Bacteria	0.99	64	72	84	181	177	234	500	961	796	449	698	444	572	791	540	346	6	339	532	664	458	168	278	365	111	137	121
New.CleanUp.ReferenceOTU16320	k__Bacteria	1	477	420	589	424	258	395	682	1081	882	343	387	398	363	494	362	515	13	645	866	878	963	253	273	282	266	464	345
New.CleanUp.ReferenceOTU29793	k__Bacteria	1	579	519	1083	237	176	234	185	321	439	448	331	432	592	579	511	480	15	539	702	841	793	148	154	183	124	157	184
New.CleanUp.ReferenceOTU35512	k__Bacteria	1	66	60	89	119	122	141	584	1276	1278	1420	1094	906	800	1022	783	847	20	947	642	926	509	115	178	232	151	114	76
New.CleanUp.ReferenceOTU27397	k__Bacteria	1	95	85	177	498	361	559	715	1293	1355	190	244	195	446	553	429	429	8	564	1113	1139	1234	499	735	737	221	197	255
New.CleanUp.ReferenceOTU21756	k__Bacteria	0.99	9	7	18	181	83	71	25	52	60	144	159	143	55	73	49	159	4	217	97	139	74	86	67	74	108	50	104
New.CleanUp.ReferenceOTU23353	k__Bacteria	1	0	0	0	0	1	0	0	1	2	0	0	0	0	0	0	0	0	0	1	66	1	1	0	0	0	0	0
New.CleanUp.ReferenceOTU2	k__Bacteria	1	1543	1473	2523	226	174	264	133	198	399	1599	879	942	677	739	658	737	16	729	642	773	715	311	416	397	99	53	72
New.CleanUp.ReferenceOTU1478	k__Bacteria	1	43	52	84	116	62	116	460	907	510	300	533	295	317	447	326	132	3	122	312	321	157	79	64	115	57	108	86
New.CleanUp.ReferenceOTU3219	k__Bacteria	1	21	15	26	332	152	476	292	511	944	16	15	14	175	220	210	48	2	33	315	335	622	518	953	742	16	25	43
New.CleanUp.ReferenceOTU24541	k__Bacteria	1	4	3	2	304	127	79	34	72	54	3	2	3	14	21	17	14	0	12	20	32	9	104	65	160	146	136	141
New.CleanUp.ReferenceOTU31127	k__Bacteria	1	23	24	37	418	280	512	353	591	768	73	43	55	284	330	290	176	3	176	529	739	677	695	597	582	105	161	120
New.CleanUp.ReferenceOTU33511	k__Bacteria	1	85	70	96	602	506	740	1201	2233	1691	460	557	472	2652	3429	2656	718	34	729	1338	1585	944	316	243	478	490	580	842
New.CleanUp.ReferenceOTU20514	k__Bacteria	1	208	180	288	240	174	191	218	378	515	562	457	401	1108	1401	1123	364	12	395	587	1045	677	157	130	208	89	131	143
New.CleanUp.ReferenceOTU13346	k__Bacteria	1	99	86	118	9	3	12	138	306	145	550	340	293	169	220	182	69	1	180	186	926	166	9	11	9	6	7	2
New.CleanUp.ReferenceOTU33187	k__Bacteria	1	37	25	41	406	307	342	1049	1663	1594	522	585	495	1086	1074	1010	598	21	616	821	841	626	186	158	279	404	399	376
New.CleanUp.ReferenceOTU33293	k__Bacteria	1	53	57	74	1634	792	1446	2491	4214	3536	506	904	634	786	1181	826	580	10	590	3401	2967	3014	726	932	1008	568	910	612
New.CleanUp.ReferenceOTU33152	k__Bacteria	0.99	622	670	943	62	19	32	70	111	107	491	479	447	246	211	188	318	5	376	398	300	352	58	63	56	11	15	9
New.CleanUp.ReferenceOTU22527	k__Bacteria	0.98	22	26	71	7	17	12	21	44	72	62	58	85	79	78	77	101	5	117	50	65	71	7	12	10	21	6	15
New.CleanUp.ReferenceOTU13280	k__Bacteria	0.99	151	164	167	838	434	369	195	406	424	128	139	115	324	355	327	315	5	300	562	606	405	564	527	691	522	486	564
New.CleanUp.ReferenceOTU29691	k__Bacteria	0.99	206	196	204	4	4	8	40	47	43	126	77	113	90	73	77	47	1	51	37	88	55	10	12	3	3	3	3
New.CleanUp.ReferenceOTU13032	k__Bacteria	1	51	37	53	975	295	756	1495	2422	2958	89	70	87	1143	1441	1110	671	17	463	1621	1765	2000	871	735	650	320	516	365
New.CleanUp.ReferenceOTU17757	k__Bacteria	0.98	21	26	25	622	298	470	552	910	749	72	124	92	205	291	215	39	1	27	460	446	425	122	139	128	175	269	272
New.CleanUp.ReferenceOTU1985	k__Bacteria	1	79	80	98	11	10	5	6	5	21	40	27	21	75	63	55	30	0	24	22	22	15	2	13	10	12	9	7
New.CleanUp.ReferenceOTU12906	k__Bacteria	0.96	13	14	19	499	210	448	345	641	1064	243	205	254	88	122	115	102	3	80	562	711	794	311	529	413	63	114	80
New.CleanUp.ReferenceOTU30223	k__Bacteria	1	20	22	35	436	268	336	410	640	585	154	79	102	155	170	123	230	5	234	491	384	269	463	640	528	124	146	144
New.CleanUp.ReferenceOTU31763	k__Bacteria	0.99	118	66	215	7	4	6	18	30	39	142	187	152	46	49	43	116	4	110	19	39	42	6	11	6	8	1	21
New.CleanUp.ReferenceOTU12870	k__Bacteria	1	57	48	37	552	514	720	958	1761	1437	211	260	246	2292	2970	2364	579	26	578	1173	1347	868	322	249	477	497	574	887
New.CleanUp.ReferenceOTU18659	k__Bacteria	1	0	1	0	0	2	0	1	0	1	0	1	0	1	3	3	0	0	0	7	1046	6	0	0	0	1	1	1
New.CleanUp.ReferenceOTU20446	k__Bacteria	0.99	2808	2763	4766	45	32	26	29	40	33	1277	691	694	170	176	134	128	8	200	40	50	35	16	64	25	11	11	7
New.CleanUp.ReferenceOTU30325	k__Bacteria	1	13	11	21	68	97	60	181	273	165	24	12	23	31	40	43	227	4	202	50	65	40	27	23	29	105	66	110
New.CleanUp.ReferenceOTU20587	k__Bacteria	1	142	128	225	442	250	282	293	562	495	73	82	82	281	330	284	374	13	320	622	734	613	322	606	454	155	204	166
New.CleanUp.ReferenceOTU18918	k__Bacteria	1	5	6	12	10	8	14	21	55	50	39	31	38	38	48	38	26	0	26	24	36	55	8	13	8	4	2	3
New.CleanUp.ReferenceOTU23188	k__Bacteria	0.99	38	37	61	5	15	7	7	13	30	19	15	17	36	25	20	39	2	57	12	20	24	5	8	8	5	2	7
New.CleanUp.ReferenceOTU17662	k__Bacteria	1	236	223	403	896	608	941	827	1476	1379	484	516	470	1021	1279	952	857	30	1136	1889	1812	1747	1504	1002	1805	469	591	448
New.CleanUp.ReferenceOTU20151	k__Bacteria	1	239	245	420	312	200	254	634	971	897	523	730	611	506	674	495	544	8	508	554	726	559	136	152	174	165	200	229
New.CleanUp.ReferenceOTU19632	k__Bacteria	1	833	801	1440	273	171	172	285	538	410	974	741	790	974	1197	803	573	17	788	578	744	620	267	206	238	129	171	189
New.CleanUp.ReferenceOTU20082	k__Bacteria	1	212	201	251	2114	1531	2232	1328	2024	2512	513	449	375	977	1234	945	789	15	811	2488	2582	3019	2185	2124	2442	759	1125	1001
New.CleanUp.ReferenceOTU12966	k__Bacteria	1	50	56	82	1370	671	1327	2236	3723	3008	541	870	633	600	946	679	517	5	537	3140	2614	2651	559	709	710	488	801	524
New.CleanUp.ReferenceOTU34739	k__Bacteria	1	1710	1582	2683	107	78	88	369	613	563	732	622	665	938	925	837	426	8	563	582	646	681	69	98	58	65	90	66
New.CleanUp.ReferenceOTU26381	k__Bacteria	1	0	1	3	0	0	0	0	0	0	3	0	1	1	0	0	0	0	0	1	0	1	0	0	0	0	0	0
New.CleanUp.ReferenceOTU2654	k__Bacteria	0.99	28	30	21	4	5	9	28	43	32	380	194	165	35	32	29	32	1	27	31	320	41	9	10	4	11	14	6
New.CleanUp.ReferenceOTU146	k__Bacteria	0.94	36	25	64	162	110	189	344	618	719	77	69	62	411	445	351	286	8	355	1000	1027	1188	115	122	135	111	176	146
New.CleanUp.ReferenceOTU35033	k__Bacteria	1	22	19	36	68	18	26	17	28	39	44	70	35	41	51	52	32	0	39	19	21	19	30	7	26	24	16	13
New.CleanUp.ReferenceOTU23955	k__Bacteria	1	469	390	456	73	56	76	113	191	219	338	278	297	495	447	461	235	11	260	304	333	479	53	93	57	34	46	28
New.CleanUp.ReferenceOTU29513	k__Bacteria	1	67	61	90	737	388	775	776	1479	1188	279	358	305	770	1060	791	412	16	652	1526	1403	1320	1350	832	1579	333	450	281
New.CleanUp.ReferenceOTU20466	k__Bacteria	1	72	123	126	13	14	11	9	15	13	107	112	147	61	79	49	131	3	140	43	75	102	9	13	7	7	2	6
New.CleanUp.ReferenceOTU21541	k__Bacteria	1	47	24	44	862	258	666	1327	2153	2584	81	63	69	1055	1338	1055	638	16	426	1386	1542	1660	779	674	577	290	463	288
New.CleanUp.ReferenceOTU28713	k__Bacteria	1	871	846	1221	1059	861	1430	893	1434	2363	1291	1158	945	2069	2488	1962	1248	27	1425	2391	2520	3131	1467	2118	2241	355	345	338
New.CleanUp.ReferenceOTU2241	k__Bacteria	1	44	38	46	283	133	325	932	1458	1394	549	631	522	1092	1054	1008	664	20	698	706	777	558	119	129	117	349	337	224
New.CleanUp.ReferenceOTU19416	k__Bacteria	1	830	760	1052	37	14	36	102	205	182	260	187	148	229	200	204	168	6	180	191	348	280	29	55	34	13	20	19
New.CleanUp.ReferenceOTU21558	k__Bacteria	1	603	653	1086	34	22	23	33	73	69	492	555	453	260	296	299	371	19	400	417	542	570	16	22	17	14	28	10
New.CleanUp.ReferenceOTU26921	k__Bacteria	1	197	167	396	93	66	57	51	100	151	152	150	125	223	249	225	121	5	123	94	142	141	60	48	54	60	48	57
New.CleanUp.ReferenceOTU28472	k__Bacteria	1	70	121	127	15	16	14	10	14	13	101	109	151	64	80	48	129	3	140	48	83	102	9	15	7	9	8	12
New.CleanUp.ReferenceOTU34465	k__Bacteria	1	803	713	1031	1197	639	702	603	1048	975	1011	922	825	1346	1425	1274	1333	37	1498	1715	2070	1772	982	1233	1174	899	1152	989
New.CleanUp.ReferenceOTU20207	k__Bacteria	1	4	1	3	10	16	12	12	21	22	0	1	0	4	9	16	6	0	11	27	17	9	2	8	20	2	2	4
New.CleanUp.ReferenceOTU12785	k__Bacteria	1	51	40	33	463	422	589	900	1637	1334	200	234	230	2263	2916	2335	546	27	544	1116	1275	788	288	210	436	488	541	865
New.CleanUp.ReferenceOTU3318	k__Bacteria	1	204	229	312	68	33	52	123	199	181	229	288	227	157	237	189	498	15	486	250	301	291	26	30	30	48	50	22
New.CleanUp.ReferenceOTU15575	k__Bacteria	1	853	847	1165	85	49	56	215	356	372	142	127	141	210	192	174	188	4	202	206	207	252	73	141	73	120	148	171
New.CleanUp.ReferenceOTU17314	k__Bacteria	0.93	1	1	3	5	1	1	5	5	5	13	16	27	3	5	3	11	0	7	1	4	11	0	0	1	3	1	3
New.CleanUp.ReferenceOTU1644	k__Bacteria	1	2	0	2	19	22	14	9	23	20	25	13	23	20	24	19	33	3	55	21	22	33	6	15	18	48	26	70
New.CleanUp.ReferenceOTU22881	k__Bacteria	1	129	116	266	328	144	211	216	392	787	403	211	235	595	791	627	486	8	398	645	503	1135	197	160	244	118	132	206
New.CleanUp.ReferenceOTU24369	k__Bacteria	1	31	19	26	494	172	512	476	719	917	75	89	53	344	382	365	111	5	82	566	621	864	452	321	390	218	347	246
New.CleanUp.ReferenceOTU18974	k__Bacteria	1	41	33	40	513	208	406	302	537	581	96	61	72	123	151	126	194	6	186	267	301	426	310	292	326	165	250	186
New.CleanUp.ReferenceOTU21757	k__Bacteria	1	3	5	7	251	123	263	101	197	325	145	152	183	91	111	76	63	0	34	265	358	400	159	182	199	39	73	65
New.CleanUp.ReferenceOTU24691	k__Bacteria	1	6	10	4	2	0	1	0	4	1	21	13	17	2	2	3	3	0	2	4	682	4	0	1	0	0	0	0
New.CleanUp.ReferenceOTU13837	k__Bacteria	1	50	31	51	714	245	515	1296	2134	2546	99	93	93	1010	1337	1000	686	20	485	1537	1563	1609	631	579	456	178	279	192
New.CleanUp.ReferenceOTU346	k__Bacteria	1	41	36	78	608	402	510	463	760	876	159	152	150	445	465	426	394	6	363	708	1024	766	570	613	539	485	528	550
New.CleanUp.ReferenceOTU17130	k__Bacteria	1	67	43	110	830	468	651	784	1348	1480	170	152	165	391	431	377	498	6	466	945	939	981	822	1169	1037	320	334	340
New.CleanUp.ReferenceOTU19192	k__Bacteria	0.99	750	681	1348	204	120	102	76	129	146	463	381	388	342	328	304	252	5	355	196	288	183	166	181	186	155	139	142
New.CleanUp.ReferenceOTU33770	k__Bacteria	1	120	73	215	8	10	5	16	37	40	152	185	157	56	65	56	150	5	149	25	151	54	9	9	8	4	6	22
New.CleanUp.ReferenceOTU29530	k__Bacteria	0.97	3	6	6	4	5	4	14	23	39	32	22	18	51	37	28	16	1	25	16	42	24	3	2	6	0	2	2
New.CleanUp.ReferenceOTU29173	k__Bacteria	0.99	17	26	47	7	0	3	6	12	12	39	131	77	41	45	33	31	2	45	14	14	8	2	2	1	7	2	2
New.CleanUp.ReferenceOTU1485	k__Bacteria	0.97	6	11	25	47	15	22	20	41	52	57	49	61	44	56	40	42	3	43	23	46	83	14	10	13	19	14	14
New.CleanUp.ReferenceOTU30399	k__Bacteria	1	30	32	54	15	7	18	16	25	19	71	122	64	55	60	42	47	3	70	23	41	40	24	17	14	14	6	19
New.CleanUp.ReferenceOTU33906	k__Bacteria	1	1613	1584	2828	61	26	42	51	97	73	276	333	242	137	154	112	141	6	211	73	77	117	48	153	66	24	41	27
New.CleanUp.ReferenceOTU33858	k__Bacteria	1	2799	2755	4759	17	34	10	22	25	27	1267	676	689	174	190	137	148	8	212	30	66	45	16	64	26	12	9	11
New.CleanUp.ReferenceOTU19757	k__Bacteria	1	12	16	24	200	140	194	279	490	515	86	91	115	211	230	190	241	6	230	514	610	513	317	677	474	64	73	81
New.CleanUp.ReferenceOTU24323	k__Bacteria	0.98	6	7	5	16	7	11	6	16	43	29	26	45	65	54	48	36	2	41	20	17	26	13	14	29	5	3	13
New.CleanUp.ReferenceOTU21313	k__Bacteria	0.99	254	239	403	1535	737	1427	2663	4310	3650	829	1215	876	1167	1506	1226	746	15	763	3249	2802	2659	676	719	873	604	854	654
New.CleanUp.ReferenceOTU21155	k__Bacteria	1	6	8	7	213	93	87	73	123	164	21	9	5	141	148	133	48	0	36	258	271	311	50	45	104	49	43	52
New.CleanUp.ReferenceOTU34733	k__Bacteria	1	71	55	101	644	437	671	549	880	1093	276	207	206	419	418	376	353	10	413	832	831	972	963	1010	993	392	435	472
New.CleanUp.ReferenceOTU14967	k__Bacteria	1	12	12	23	208	130	82	38	79	70	160	152	173	76	92	61	186	6	241	146	183	93	109	90	112	148	127	211
New.CleanUp.ReferenceOTU30185	k__Bacteria	1	14	14	20	259	117	294	208	420	512	39	42	49	177	219	172	138	6	130	312	351	290	420	689	566	31	59	67
New.CleanUp.ReferenceOTU32360	k__Bacteria	0.99	454	415	558	47	43	45	66	106	194	292	164	152	183	185	198	207	6	202	88	120	153	74	119	152	52	19	30
New.CleanUp.ReferenceOTU22046	k__Bacteria	1	485	380	693	17	15	11	21	44	54	264	168	242	431	393	426	242	6	329	78	157	69	10	38	19	16	16	23
New.CleanUp.ReferenceOTU19435	k__Bacteria	1	37	35	92	41	45	28	109	190	237	213	153	168	176	183	167	149	7	175	115	186	195	44	39	37	13	17	38
New.CleanUp.ReferenceOTU35831	k__Bacteria	0.96	272	238	416	8	7	11	25	50	60	356	175	150	310	257	282	109	3	114	120	188	184	8	14	8	2	3	3
New.CleanUp.ReferenceOTU16895	k__Bacteria	0.99	273	239	270	708	304	380	654	1227	1773	407	425	334	1237	1424	1243	425	8	410	2290	2471	3310	150	169	234	142	258	175
New.CleanUp.ReferenceOTU15684	k__Bacteria	1	59	97	101	14	26	15	8	16	22	88	97	138	57	78	52	102	3	118	44	54	90	8	11	7	24	12	39
New.CleanUp.ReferenceOTU14464	k__Bacteria	1	281	235	381	590	312	549	350	605	1124	198	153	160	511	534	478	444	6	332	748	884	1068	419	593	604	168	229	152
New.CleanUp.ReferenceOTU21461	k__Bacteria	1	68	54	58	453	406	581	896	1653	1336	271	270	272	2307	2962	2361	534	27	531	999	1182	723	293	211	448	465	530	840
New.CleanUp.ReferenceOTU34632	k__Bacteria	1	22	24	35	78	142	138	49	87	330	159	138	179	295	328	250	228	5	236	250	364	303	109	220	326	60	41	50
New.CleanUp.ReferenceOTU33655	k__Bacteria	1	54	23	36	985	330	732	932	1468	1652	83	133	86	730	893	651	446	12	401	1182	1164	1429	1082	850	861	457	557	375
New.CleanUp.ReferenceOTU27055	k__Bacteria	1	88	64	70	17	12	21	131	285	159	551	331	285	118	139	133	83	4	213	211	946	195	12	46	14	8	5	4
New.CleanUp.ReferenceOTU3109	k__Bacteria	1	2261	2212	3781	27	26	29	19	31	34	1139	517	607	143	155	122	112	5	169	28	54	34	11	55	27	16	17	9
New.CleanUp.ReferenceOTU1747	k__Bacteria	1	58	47	34	467	425	596	895	1643	1331	210	243	241	2276	2917	2336	554	26	545	1114	1280	787	290	215	441	488	539	861
New.CleanUp.ReferenceOTU29728	k__Bacteria	1	49	43	144	44	43	20	54	119	93	256	200	330	108	84	93	184	2	259	207	292	138	117	60	117	31	29	36
New.CleanUp.ReferenceOTU12882	k__Bacteria	1	1872	1868	3153	10	17	7	9	16	17	743	288	262	85	105	59	98	5	150	20	40	20	1	37	10	8	6	3
New.CleanUp.ReferenceOTU25453	k__Bacteria	0.99	664	670	866	70	31	47	71	152	160	236	290	364	110	106	94	176	6	254	237	254	259	82	58	71	31	45	42
New.CleanUp.ReferenceOTU1788	k__Bacteria	1	75	86	106	550	447	671	1305	2497	1775	295	384	393	1780	2345	1757	549	19	628	1532	1676	1354	376	270	503	484	538	764
New.CleanUp.ReferenceOTU28089	k__Bacteria	0.97	4	3	2	291	120	76	35	67	51	3	4	2	14	25	18	12	0	12	21	30	9	104	65	160	140	101	137
New.CleanUp.ReferenceOTU12662	k__Bacteria	0.99	54	50	99	127	86	152	150	206	272	142	66	82	266	303	292	171	4	154	150	178	134	111	117	200	60	48	68
New.CleanUp.ReferenceOTU26798	k__Bacteria	1	11	10	13	1	2	2	2	4	4	8	6	7	1	1	3	0	0	4	2	162	2	3	0	2	2	0	1
New.CleanUp.ReferenceOTU18609	k__Bacteria	1	2702	2639	4598	10	23	8	15	19	21	1194	585	634	141	160	118	112	6	186	26	44	23	6	53	14	5	8	7
New.CleanUp.ReferenceOTU18217	k__Bacteria	0.98	9	6	9	103	139	92	63	105	84	6	23	24	28	23	11	29	0	15	41	47	47	24	29	63	304	266	200
New.CleanUp.ReferenceOTU13430	k__Bacteria	1	1200	1244	1711	78	49	66	88	183	153	850	846	819	336	301	281	535	16	679	610	545	622	117	111	107	45	34	65
New.CleanUp.ReferenceOTU28264	k__Bacteria	0.95	44	29	124	79	34	19	42	101	73	243	206	416	118	96	85	203	2	307	128	204	81	78	40	84	19	19	20
New.CleanUp.ReferenceOTU31742	k__Bacteria	1	160	166	281	2352	1625	2278	1552	2448	3066	682	637	587	1147	1278	1063	1122	28	1059	2646	2513	2928	2685	3036	3102	1064	1398	1306
New.CleanUp.ReferenceOTU23297	k__Bacteria	1	506	503	721	56	59	106	100	211	255	447	306	379	485	403	416	442	12	499	476	545	503	42	53	38	68	59	115
New.CleanUp.ReferenceOTU16412	k__Bacteria	1	998	1063	2198	86	47	73	69	198	147	369	448	364	194	211	182	453	7	587	459	589	538	94	164	132	33	30	17
New.CleanUp.ReferenceOTU24543	k__Bacteria	1	90	75	108	26	48	52	65	74	225	181	143	155	231	280	198	145	2	177	138	199	158	53	105	109	10	10	9
New.CleanUp.ReferenceOTU22417	k__Bacteria	1	42	44	103	6	10	8	43	82	136	201	142	160	172	171	156	149	7	164	73	93	155	9	14	8	11	5	8
New.CleanUp.ReferenceOTU21955	k__Bacteria	1	14	11	24	266	173	116	76	169	168	63	58	59	126	174	121	80	5	101	148	177	106	143	99	165	189	175	195
New.CleanUp.ReferenceOTU17493	k__Bacteria	1	1188	1238	2588	31	27	28	78	201	129	369	431	345	125	157	113	400	7	567	383	484	464	35	96	44	16	19	15
New.CleanUp.ReferenceOTU20204	k__Bacteria	1	155	161	251	493	239	415	759	1485	1164	695	872	605	1027	1259	967	350	8	346	957	989	1087	303	304	325	267	334	308
New.CleanUp.ReferenceOTU27720	k__Bacteria	1	925	987	2154	120	159	177	255	530	484	466	565	483	344	411	288	555	14	751	829	889	856	104	150	195	52	46	66
New.CleanUp.ReferenceOTU26455	k__Bacteria	0.99	2308	2277	3918	20	36	11	20	30	33	1179	614	660	161	173	132	117	6	187	29	52	32	11	49	24	10	10	21
New.CleanUp.ReferenceOTU21519	k__Bacteria	0.99	1255	1307	2133	978	563	464	259	521	529	792	571	508	587	664	517	551	14	594	706	735	544	752	615	818	608	705	812
New.CleanUp.ReferenceOTU20979	k__Bacteria	1	898	960	2045	42	48	22	60	147	100	344	419	365	114	139	109	411	10	546	379	510	434	41	68	66	11	6	27
New.CleanUp.ReferenceOTU35886	k__Bacteria	0.99	69	62	98	1210	389	880	1639	2812	3496	180	121	158	1176	1502	1162	719	19	514	1880	2068	2304	988	1104	950	321	539	370
New.CleanUp.ReferenceOTU21611	k__Bacteria	1	15	11	48	51	42	43	138	203	164	44	92	73	77	99	75	106	1	106	188	275	225	40	35	33	27	23	56
New.CleanUp.ReferenceOTU14563	k__Bacteria	1	62	115	119	15	18	12	14	20	39	97	107	144	64	83	49	131	3	137	47	57	105	8	12	9	14	8	13
New.CleanUp.ReferenceOTU1563	k__Bacteria	0.98	815	717	1047	40	34	23	143	213	165	547	388	428	611	634	583	217	7	240	213	681	277	18	38	30	15	9	14
New.CleanUp.ReferenceOTU32895	k__Bacteria	1	621	468	1133	55	55	83	79	149	251	1303	701	747	1113	1047	989	388	14	466	478	866	547	54	92	61	56	62	40
New.CleanUp.ReferenceOTU23593	k__Bacteria	1	389	319	382	172	145	177	383	688	813	610	453	517	1016	925	857	595	17	687	915	1329	989	108	138	207	112	162	158
New.CleanUp.ReferenceOTU20285	k__Bacteria	1	735	702	966	34	30	46	196	323	318	339	328	358	327	302	309	213	5	275	191	309	253	53	68	46	38	56	49
New.CleanUp.ReferenceOTU19125	k__Bacteria	1	854	927	1988	25	18	37	100	231	195	315	393	321	147	162	113	427	8	589	415	520	454	27	60	38	15	11	12
New.CleanUp.ReferenceOTU13200	k__Bacteria	1	733	775	1695	617	446	805	963	1731	2049	620	793	645	1009	1266	970	988	28	1316	1805	1811	2156	756	1113	1044	272	233	298
New.CleanUp.ReferenceOTU28972	k__Bacteria	1	6	8	17	11	5	19	39	63	61	8	14	12	6	12	16	15	1	19	34	90	38	18	21	9	12	22	12
New.CleanUp.ReferenceOTU21867	k__Bacteria	1	864	939	2010	139	127	163	237	489	382	383	470	389	235	306	218	513	9	656	734	789	808	123	174	184	57	64	68
New.CleanUp.ReferenceOTU32986	k__Bacteria	1	68	112	131	24	46	36	24	44	39	103	102	148	134	126	86	143	4	183	121	164	152	26	18	17	44	21	44
New.CleanUp.ReferenceOTU33347	k__Bacteria	1	48	52	71	119	33	96	32	74	75	176	243	254	65	81	68	111	5	160	71	109	59	53	35	61	28	41	22
New.CleanUp.ReferenceOTU12586	k__Bacteria	1	0	1	3	2	3	1	1	5	3	1	0	1	1	1	1	2	0	2	3	13	2	0	1	2	2	0	0
New.CleanUp.ReferenceOTU24028	k__Bacteria	1	1366	1093	2027	132	58	91	183	394	374	820	520	628	1021	916	913	552	18	713	326	336	267	143	228	199	55	63	67
New.CleanUp.ReferenceOTU22773	k__Bacteria	1	690	722	1373	88	46	40	123	344	181	1590	1556	997	532	670	472	373	8	475	610	985	862	42	44	44	24	41	30
New.CleanUp.ReferenceOTU29169	k__Bacteria	1	263	284	516	233	151	183	688	1434	1267	2136	1680	1453	965	1245	968	1053	30	1219	770	863	538	157	176	211	155	154	122
New.CleanUp.ReferenceOTU33748	k__Bacteria	0.99	215	227	385	70	24	18	18	36	42	93	184	114	57	75	59	90	3	111	106	131	126	22	18	31	46	53	30
New.CleanUp.ReferenceOTU15980	k__Bacteria	1	720	691	1266	534	296	235	111	230	211	326	351	263	279	346	243	263	7	303	348	385	304	262	226	262	362	377	388
New.CleanUp.ReferenceOTU177	k__Bacteria	1	127	95	189	226	189	192	326	516	373	236	270	247	284	333	261	397	8	356	277	316	278	80	72	81	257	190	177
New.CleanUp.ReferenceOTU19549	k__Bacteria	0.93	2	5	4	35	8	16	22	45	61	31	21	16	54	40	30	16	1	21	20	43	24	3	6	5	0	1	4
New.CleanUp.ReferenceOTU14028	k__Bacteria	0.98	427	319	605	3	7	2	10	16	15	85	81	98	59	49	38	43	4	70	64	140	43	5	14	4	12	9	21
New.CleanUp.ReferenceOTU24289	k__Bacteria	1	299	275	533	45	63	48	29	81	116	157	96	128	121	121	124	148	9	224	66	139	68	61	118	84	18	11	12
New.CleanUp.ReferenceOTU22295	k__Bacteria	0.99	45	39	140	94	60	36	60	141	96	267	214	346	122	103	104	192	2	283	213	304	144	130	65	145	63	45	75
New.CleanUp.ReferenceOTU25800	k__Bacteria	1	22	18	20	160	129	274	155	266	325	35	29	40	255	327	247	112	5	122	608	700	757	449	828	609	14	20	35
New.CleanUp.ReferenceOTU268	k__Bacteria	1	37	37	48	367	131	316	511	846	890	32	34	44	179	263	160	103	2	89	484	562	708	277	399	351	21	43	46
New.CleanUp.ReferenceOTU24646	k__Bacteria	1	46	51	44	279	248	427	153	265	308	113	70	97	534	800	568	271	9	311	711	787	982	640	924	959	60	62	67
New.CleanUp.ReferenceOTU24542	k__Bacteria	1	106	87	121	4	8	3	60	69	65	171	130	133	73	58	68	76	2	78	46	728	61	12	13	3	5	5	3
New.CleanUp.ReferenceOTU29799	k__Bacteria	0.95	216	224	389	0	1	5	11	13	12	234	258	229	36	47	42	249	7	233	45	72	86	4	8	3	2	2	1
New.CleanUp.ReferenceOTU3541	k__Bacteria	1	144	145	178	424	185	382	494	843	871	69	73	97	146	211	140	136	6	136	615	676	860	323	461	429	75	122	84
New.CleanUp.ReferenceOTU20799	k__Bacteria	1	2716	2657	4606	77	50	46	36	60	64	1263	675	701	314	328	298	178	10	255	137	140	79	48	89	72	105	117	110
New.CleanUp.ReferenceOTU12538	k__Bacteria	1	20	17	17	71	136	123	39	72	314	122	118	136	261	324	223	216	4	223	258	358	295	97	202	273	60	32	38
New.CleanUp.ReferenceOTU15759	k__Bacteria	1	1553	1479	2595	145	136	170	70	146	255	1644	878	930	627	692	612	659	18	640	516	608	534	227	291	276	46	20	40
New.CleanUp.ReferenceOTU30773	k__Bacteria	1	2727	2662	4637	17	26	12	17	22	25	1196	592	632	162	169	128	123	6	190	30	44	38	8	60	18	7	12	11
New.CleanUp.ReferenceOTU19695	k__Bacteria	0.98	1	1	3	6	11	2	1	5	4	8	9	7	13	5	7	7	0	2	1	5	4	7	1	7	4	4	0
New.CleanUp.ReferenceOTU34277	k__Bacteria	0.98	0	2	0	32	10	24	23	71	181	1	1	0	61	76	40	12	0	7	50	66	74	45	75	59	1	3	0
New.CleanUp.ReferenceOTU31117	k__Bacteria	0.98	1659	1595	2710	243	187	289	153	230	471	1721	951	1018	775	843	742	823	19	863	869	950	1004	278	401	359	99	49	76
New.CleanUp.ReferenceOTU29848	k__Bacteria	1	15	16	17	360	260	529	385	674	645	168	170	164	378	515	373	251	11	411	894	980	848	607	463	707	245	266	188
New.CleanUp.ReferenceOTU12741	k__Bacteria	1	37	29	48	603	318	629	414	701	677	215	200	191	467	658	492	314	13	535	971	811	859	1251	749	1453	266	345	224
New.CleanUp.ReferenceOTU25710	k__Bacteria	1	159	179	329	431	271	303	639	1285	867	587	849	555	621	780	585	353	11	496	641	644	374	270	322	334	419	377	439
New.CleanUp.ReferenceOTU16240	k__Bacteria	1	1117	930	1534	131	103	137	254	440	513	346	267	287	578	486	485	467	17	673	437	525	463	107	152	132	193	226	228
New.CleanUp.ReferenceOTU18200	k__Bacteria	0.99	2590	2540	4430	9	19	6	13	19	17	1181	591	629	138	155	111	114	7	187	24	40	21	8	52	13	6	9	5
New.CleanUp.ReferenceOTU12834	k__Bacteria	0.98	868	874	1143	99	58	58	115	219	202	383	406	440	162	164	169	184	4	205	339	335	335	115	113	106	45	40	89
New.CleanUp.ReferenceOTU23580	k__Bacteria	1	0	4	2	0	2	2	0	8	13	9	6	17	7	10	9	16	0	13	13	17	10	4	12	7	0	0	3
New.CleanUp.ReferenceOTU22783	k__Bacteria	1	7	8	15	52	22	66	83	153	226	12	12	11	36	57	42	31	2	29	101	124	174	133	396	193	27	19	28
New.CleanUp.ReferenceOTU15107	k__Bacteria	1	900	949	1876	11	13	21	158	398	217	2093	2005	1291	622	784	556	768	19	920	756	1109	952	35	56	32	15	14	16
New.CleanUp.ReferenceOTU21610	k__Bacteria	1	105	79	130	584	278	572	1459	2308	2023	902	774	727	1366	1422	1322	1034	31	1081	1035	1162	973	314	394	359	525	701	519
New.CleanUp.ReferenceOTU21608	k__Bacteria	1	25	23	21	628	330	637	440	762	757	209	207	193	523	729	555	325	14	557	1172	1081	1113	1266	759	1464	267	348	225
New.CleanUp.ReferenceOTU25191	k__Bacteria	1	861	926	2003	32	25	24	47	156	106	315	388	334	117	137	114	380	6	539	371	488	426	24	62	28	49	29	59
New.CleanUp.ReferenceOTU20027	k__Bacteria	1	207	219	458	95	42	104	101	123	164	195	73	112	186	207	206	104	2	105	94	126	83	88	80	130	36	34	35
New.CleanUp.ReferenceOTU23445	k__Bacteria	0.98	3	5	5	16	7	7	15	8	18	12	18	19	31	36	39	20	1	17	18	27	14	11	5	10	10	12	20
New.CleanUp.ReferenceOTU25723	k__Bacteria	1	2753	2698	4674	15	33	15	19	27	30	1209	611	655	160	168	132	126	6	196	31	46	36	16	58	18	11	10	15
New.CleanUp.ReferenceOTU12156	k__Bacteria	1	2	2	4	2	8	5	3	6	7	22	24	9	5	3	4	6	0	5	13	15	10	2	3	4	6	6	27
New.CleanUp.ReferenceOTU32521	k__Bacteria	1	32	31	49	64	24	72	32	63	59	132	182	175	78	72	59	105	3	154	59	81	43	59	24	61	18	18	17
New.CleanUp.ReferenceOTU32073	k__Bacteria	1	28	16	22	890	340	756	782	1252	1801	47	23	20	642	696	586	118	4	103	999	1056	1416	526	440	582	285	467	304
New.CleanUp.ReferenceOTU22808	k__Bacteria	1	496	439	858	147	67	107	105	159	154	476	352	381	216	210	184	218	5	304	232	338	251	198	199	148	231	234	195
New.CleanUp.ReferenceOTU29985	k__Bacteria	0.97	6	4	10	43	41	40	10	31	23	10	6	8	17	18	8	3	0	5	8	21	7	8	6	8	76	61	76
New.CleanUp.ReferenceOTU15564	k__Bacteria	0.98	10	7	22	107	46	25	25	56	39	79	49	126	35	34	26	35	0	50	33	54	17	78	64	97	32	42	41
New.CleanUp.ReferenceOTU19671	k__Bacteria	1	110	91	164	760	304	518	531	989	1585	252	157	145	957	1173	936	305	2	235	2107	1774	3031	203	258	291	111	241	176
New.CleanUp.ReferenceOTU28708	k__Bacteria	0.99	35	40	50	1406	676	1342	2341	3953	3158	475	861	604	553	893	608	519	6	524	3169	2637	2693	591	743	746	507	830	549
New.CleanUp.ReferenceOTU30707	k__Bacteria	0.98	0	0	0	4	1	6	3	3	6	0	0	0	0	1	1	0	0	0	4	5	3	0	3	3	1	1	5
New.CleanUp.ReferenceOTU18840	k__Bacteria	1	53	69	88	796	387	749	744	1324	1165	266	298	259	590	825	618	424	16	648	1512	1400	1413	1398	928	1599	313	425	270
New.CleanUp.ReferenceOTU26675	k__Bacteria	1	103	79	70	3	2	5	19	31	25	45	26	24	41	33	30	22	1	30	27	88	28	5	8	3	5	6	5
New.CleanUp.ReferenceOTU30550	k__Bacteria	0.99	0	2	6	0	3	0	0	1	3	2	3	11	7	4	3	0	0	1	0	2	6	0	2	0	0	0	1
New.CleanUp.ReferenceOTU22248	k__Bacteria	1	60	51	52	7	1	6	63	116	121	154	125	131	69	89	83	68	1	88	62	562	86	14	12	10	5	2	1
New.CleanUp.ReferenceOTU35583	k__Bacteria	1	53	61	84	444	265	405	422	624	835	218	217	279	151	195	119	252	7	241	795	904	894	711	1174	983	134	131	165
New.CleanUp.ReferenceOTU18250	k__Bacteria	0.99	1444	1389	2417	129	123	133	100	180	324	1558	839	891	581	666	595	644	15	602	523	594	522	216	249	258	54	23	44
New.CleanUp.ReferenceOTU13627	k__Bacteria	0.99	34	34	37	240	70	252	333	533	603	58	68	53	197	196	189	114	4	94	535	566	711	225	169	196	132	214	138
New.CleanUp.ReferenceOTU32199	k__Bacteria	1	37	25	35	301	158	294	962	1520	1416	519	584	497	1052	1036	994	593	21	613	710	780	553	77	67	76	316	312	226
New.CleanUp.ReferenceOTU3211	k__Bacteria	1	263	285	524	435	395	476	937	1835	1455	768	1033	698	1279	1366	1137	637	24	812	1207	1339	979	360	360	388	356	440	565
New.CleanUp.ReferenceOTU32979	k__Bacteria	1	2730	2676	4653	73	37	89	143	225	308	1257	657	669	212	236	183	176	9	245	151	179	265	134	323	160	51	76	41
New.CleanUp.ReferenceOTU33989	k__Bacteria	1	33	31	31	292	197	251	208	287	308	56	30	26	73	67	71	73	0	65	167	433	315	275	242	268	110	174	80
New.CleanUp.ReferenceOTU1315	k__Bacteria	1	3	2	2	0	1	0	4	3	2	4	5	7	5	4	2	14	0	9	4	4	3	2	5	1	14	9	5
New.CleanUp.ReferenceOTU33449	k__Bacteria	1	31	28	70	52	56	46	75	145	159	255	125	149	183	230	149	120	5	134	142	185	95	17	36	20	27	43	27
New.CleanUp.ReferenceOTU15958	k__Bacteria	1	486	420	572	75	37	50	73	108	88	235	205	184	204	223	168	487	16	621	445	529	537	25	33	31	60	101	72
New.CleanUp.ReferenceOTU2716	k__Bacteria	0.98	34	24	120	31	11	14	22	78	43	177	156	224	61	60	61	138	1	212	130	207	112	31	25	35	18	16	16
New.CleanUp.ReferenceOTU27676	k__Bacteria	1	1372	1416	1958	482	214	402	985	1626	1513	1167	1265	1161	1122	1162	1029	862	24	911	1199	1200	1038	234	272	225	430	471	410
New.CleanUp.ReferenceOTU35099	k__Bacteria	0.99	95	91	102	502	262	438	615	1044	971	436	262	302	562	703	559	502	13	492	757	777	911	323	361	359	249	333	300
New.CleanUp.ReferenceOTU35313	k__Bacteria	0.99	1255	1265	2270	171	106	92	137	255	279	250	332	221	300	317	267	234	10	252	333	385	315	151	287	229	55	77	54
New.CleanUp.ReferenceOTU18446	k__Bacteria	1	64	56	108	771	668	1040	702	1169	1385	103	119	104	686	735	697	383	15	380	1156	1325	1369	814	758	871	116	218	155
New.CleanUp.ReferenceOTU34538	k__Bacteria	1	1593	1549	2310	29	12	20	68	109	100	288	218	178	159	135	129	132	5	172	78	81	118	88	196	99	29	72	69
New.CleanUp.ReferenceOTU13488	k__Bacteria	1	864	754	1355	63	42	52	44	102	70	616	414	468	227	234	218	260	9	398	285	323	321	34	47	37	190	171	145
New.CleanUp.ReferenceOTU24090	k__Bacteria	0.99	31	26	50	325	217	211	290	648	639	161	147	120	483	472	460	381	10	340	359	425	216	218	373	280	590	479	658
New.CleanUp.ReferenceOTU26099	k__Bacteria	1	2746	2674	4673	21	30	18	25	52	40	1229	613	660	200	197	173	134	7	216	68	68	46	26	74	38	27	26	29
New.CleanUp.ReferenceOTU14014	k__Bacteria	1	3	2	3	16	6	12	4	13	13	20	23	28	9	13	9	13	0	7	10	22	19	9	12	10	7	11	4
New.CleanUp.ReferenceOTU2227	k__Bacteria	1	50	43	71	644	347	659	533	896	883	266	251	236	581	777	594	359	15	589	1275	1161	1176	1284	783	1498	286	360	250
New.CleanUp.ReferenceOTU17600	k__Bacteria	1	54	87	100	22	22	19	14	25	32	86	96	126	63	84	50	101	3	118	46	52	103	23	59	43	15	12	23
New.CleanUp.ReferenceOTU19692	k__Bacteria	1	127	116	176	56	76	63	83	138	180	391	268	244	1104	1399	1064	225	13	247	292	789	300	69	74	95	18	19	14
New.CleanUp.ReferenceOTU21486	k__Bacteria	0.99	0	6	7	63	28	22	26	54	160	13	19	26	34	44	42	38	1	37	21	47	35	31	37	27	44	61	20
New.CleanUp.ReferenceOTU31671	k__Bacteria	0.9	28	34	35	36	32	31	42	66	45	6	15	28	48	40	44	104	3	127	135	159	144	27	25	40	83	64	48
New.CleanUp.ReferenceOTU35621	k__Bacteria	1	25	31	32	647	337	659	465	836	806	230	232	255	537	770	566	326	14	558	1243	1132	1121	1279	778	1487	297	385	269
New.CleanUp.ReferenceOTU34186	k__Bacteria	0.99	1056	1048	1851	228	132	158	152	277	288	597	500	459	285	287	261	271	13	297	342	348	266	240	396	331	246	330	346
New.CleanUp.ReferenceOTU22426	k__Bacteria	1	124	125	176	33	26	28	72	94	71	183	115	155	133	159	106	86	5	137	66	80	90	40	36	29	15	23	18
New.CleanUp.ReferenceOTU29022	k__Bacteria	1	252	272	614	56	24	30	73	95	62	225	179	213	203	205	161	121	3	166	147	247	209	23	21	21	27	43	55
New.CleanUp.ReferenceOTU29745	k__Bacteria	1	328	344	618	3	5	14	36	75	53	483	373	308	137	159	107	207	5	222	87	219	149	16	19	6	5	8	4
New.CleanUp.ReferenceOTU25302	k__Bacteria	0.99	0	1	2	1	0	1	0	0	6	2	0	3	2	3	2	10	0	8	5	12	9	1	1	2	0	1	0
New.CleanUp.ReferenceOTU24271	k__Bacteria	1	601	593	780	33	19	26	99	157	139	269	230	285	333	264	295	170	4	214	148	666	235	47	72	53	62	45	75
New.CleanUp.ReferenceOTU30475	k__Bacteria	1	102	102	171	114	78	139	183	262	354	126	200	138	177	188	166	201	5	237	256	442	378	115	216	149	62	63	71
New.CleanUp.ReferenceOTU3171	k__Bacteria	1	31	36	91	93	133	85	66	105	91	33	24	34	56	85	62	34	1	42	43	68	30	49	32	70	309	254	213
New.CleanUp.ReferenceOTU241	k__Bacteria	0.99	65	115	113	11	14	11	8	14	9	102	106	146	61	76	46	129	3	136	46	58	97	8	11	8	7	2	6
New.CleanUp.ReferenceOTU26355	k__Bacteria	0.99	1632	1547	2710	173	173	259	103	172	329	1716	919	987	675	738	631	728	21	737	575	677	626	219	282	304	49	28	50
New.CleanUp.ReferenceOTU26316	k__Bacteria	1	300	218	371	15	18	18	52	60	78	233	134	218	339	302	302	176	8	278	91	196	84	20	44	17	14	16	21
New.CleanUp.ReferenceOTU15313	k__Bacteria	1	15	12	45	136	108	192	176	260	365	37	35	29	188	202	172	138	3	150	250	222	318	233	246	186	52	76	164
New.CleanUp.ReferenceOTU19470	k__Bacteria	1	56	53	103	152	126	172	140	240	332	92	98	115	169	185	158	112	8	113	177	204	265	275	316	244	63	74	118
New.CleanUp.ReferenceOTU33340	k__Bacteria	0.97	27	32	42	1258	591	1108	1800	2945	2439	298	550	390	457	771	522	395	6	379	2480	2118	1975	449	559	571	450	656	496
New.CleanUp.ReferenceOTU30619	k__Bacteria	1	5	10	7	0	0	1	1	0	2	1	0	1	6	5	6	5	0	2	1	1	4	0	0	0	2	0	0
New.CleanUp.ReferenceOTU3115	k__Bacteria	1	533	467	661	538	244	303	299	518	488	746	690	572	875	956	856	806	25	976	1116	1377	1159	530	539	587	350	494	424
New.CleanUp.ReferenceOTU16109	k__Bacteria	1	62	50	58	3	3	2	40	50	34	76	72	56	148	136	146	28	0	34	50	622	68	9	7	6	1	3	0
New.CleanUp.ReferenceOTU20589	k__Bacteria	1	465	511	878	842	389	767	1702	2980	3143	405	534	407	1287	1743	1235	1194	27	1195	2240	2240	2479	546	686	583	253	338	272
New.CleanUp.ReferenceOTU20638	k__Bacteria	1	41	26	62	164	108	220	99	168	199	301	303	280	265	344	208	207	7	241	200	225	163	93	78	116	37	39	76
New.CleanUp.ReferenceOTU1884	k__Bacteria	1	1701	1650	2834	303	333	418	217	343	669	1857	1000	1038	927	1069	924	849	20	837	958	1067	1040	500	644	828	98	62	131
New.CleanUp.ReferenceOTU18464	k__Bacteria	1	3	3	1	7	24	18	14	40	44	7	8	10	20	31	19	18	0	12	23	13	15	11	11	10	15	17	28
New.CleanUp.ReferenceOTU25485	k__Bacteria	1	106	139	181	548	321	286	138	322	269	211	213	174	411	410	378	264	7	290	443	487	304	254	229	247	386	423	449
New.CleanUp.ReferenceOTU31618	k__Bacteria	1	41	39	55	668	351	670	571	1086	892	258	269	249	550	772	562	349	16	565	1312	1196	1161	1320	810	1565	287	373	238
New.CleanUp.ReferenceOTU33883	k__Bacteria	1	74	60	96	1059	373	894	1342	2296	2827	149	122	122	1096	1402	1066	711	18	497	1589	1808	1900	821	917	731	280	521	365
New.CleanUp.ReferenceOTU1725	k__Bacteria	1	49	34	69	114	70	140	166	272	271	68	41	60	182	234	163	149	4	135	280	236	301	80	128	127	87	68	104
New.CleanUp.ReferenceOTU24844	k__Bacteria	1	0	1	1	22	20	14	10	10	10	0	1	1	6	3	1	1	0	3	9	229	12	5	5	11	9	4	8
New.CleanUp.ReferenceOTU33507	k__Bacteria	0.91	48	37	99	4	4	7	15	27	20	300	213	219	96	107	86	63	2	83	46	75	77	3	10	7	2	0	1
New.CleanUp.ReferenceOTU25328	k__Bacteria	0.99	2734	2682	4675	55	40	29	43	98	93	1276	654	702	452	483	450	175	12	246	198	220	113	50	86	72	26	26	34
New.CleanUp.ReferenceOTU13638	k__Bacteria	1	218	225	381	9	7	8	16	22	16	60	145	88	105	116	91	63	4	78	50	74	60	14	15	8	8	19	10
New.CleanUp.ReferenceOTU1306	k__Bacteria	0.98	63	59	59	442	416	577	894	1647	1324	225	256	266	2259	2899	2320	524	27	530	1065	1206	750	285	216	437	475	521	827
New.CleanUp.ReferenceOTU17694	k__Bacteria	1	581	592	933	10	7	13	52	154	76	425	390	394	404	317	334	302	12	408	242	349	248	14	23	8	7	8	14
New.CleanUp.ReferenceOTU20761	k__Bacteria	0.99	390	341	358	8	8	4	30	58	44	190	178	178	146	97	133	78	1	97	105	191	164	12	17	8	4	1	4
New.CleanUp.ReferenceOTU27017	k__Bacteria	1	65	65	151	105	63	107	109	150	253	235	96	145	242	273	268	154	5	164	107	594	167	109	107	177	21	24	34
New.CleanUp.ReferenceOTU28282	k__Bacteria	1	46	37	69	295	125	123	278	498	367	412	328	322	326	352	298	112	3	152	199	277	212	93	66	65	99	113	110
New.CleanUp.ReferenceOTU17933	k__Bacteria	0.97	53	53	107	174	134	198	66	119	153	51	36	39	122	123	102	61	1	58	128	147	164	187	224	155	138	119	266
New.CleanUp.ReferenceOTU19343	k__Bacteria	1	54	59	120	562	279	482	720	1270	1299	358	274	245	483	711	484	327	9	331	1074	1073	1281	413	585	509	124	145	206
New.CleanUp.ReferenceOTU2967	k__Bacteria	0.99	6	4	5	85	46	37	17	30	34	109	126	124	47	58	45	146	4	197	85	126	68	39	42	42	64	42	82
New.CleanUp.ReferenceOTU12957	k__Bacteria	1	149	145	273	451	185	373	429	756	1253	370	279	239	750	888	750	365	10	326	1771	1505	2744	219	254	262	103	227	302
New.CleanUp.ReferenceOTU28551	k__Bacteria	0.99	342	311	537	3548	2379	3462	2608	4573	5101	675	582	555	2181	2638	2059	1638	42	1734	4190	4249	4877	3548	3708	4054	1142	1711	1555
New.CleanUp.ReferenceOTU16988	k__Bacteria	0.99	603	531	764	267	175	176	184	405	244	356	278	243	257	295	251	445	14	579	593	669	719	46	86	78	256	238	191
New.CleanUp.ReferenceOTU29593	k__Bacteria	0.99	756	753	1322	146	65	76	248	444	310	745	623	652	854	1127	700	467	17	642	474	608	519	73	66	55	74	82	95
New.CleanUp.ReferenceOTU21138	k__Bacteria	1	37	34	63	766	403	759	361	636	680	414	239	350	859	1013	790	202	6	214	745	893	806	913	1118	1047	103	153	101
New.CleanUp.ReferenceOTU14861	k__Bacteria	1	74	49	79	929	576	957	990	1913	1891	530	527	457	1183	1441	1128	998	27	1216	2102	2182	1879	1513	1115	1819	534	645	497
New.CleanUp.ReferenceOTU17505	k__Bacteria	0.97	998	1167	1919	19	19	15	38	49	52	404	509	310	179	177	188	592	16	715	145	191	231	11	33	18	12	27	20
New.CleanUp.ReferenceOTU21467	k__Bacteria	1	65	53	44	502	407	654	982	1722	1552	998	690	810	3038	3808	3037	704	26	693	1238	1482	942	376	347	529	393	495	692
New.CleanUp.ReferenceOTU34102	k__Bacteria	1	2727	2665	4628	26	35	16	20	34	40	1179	567	631	178	199	155	122	6	194	43	58	36	21	69	31	25	32	15
New.CleanUp.ReferenceOTU28826	k__Bacteria	1	452	378	776	43	22	20	83	126	90	635	495	465	576	643	522	179	4	224	145	199	206	38	46	43	16	17	21
New.CleanUp.ReferenceOTU31044	k__Bacteria	1	36	27	66	220	127	236	220	308	477	58	46	39	137	161	137	130	3	146	248	241	332	353	379	273	50	98	89
New.CleanUp.ReferenceOTU23085	k__Bacteria	1	82	67	121	132	111	181	170	291	361	132	115	108	347	365	345	260	7	246	590	1251	644	99	136	146	58	98	94
New.CleanUp.ReferenceOTU21841	k__Bacteria	1	376	337	661	45	41	52	80	115	92	366	227	282	287	286	257	205	4	266	131	164	177	66	46	48	109	91	87
New.CleanUp.ReferenceOTU32906	k__Bacteria	0.99	40	57	59	6	11	1	8	8	10	26	24	36	33	39	20	74	2	62	25	32	24	8	11	6	7	5	6
New.CleanUp.ReferenceOTU18369	k__Bacteria	1	73	105	138	970	543	752	624	1160	1431	256	274	320	369	516	352	325	7	324	736	857	1062	854	1007	921	481	507	467
New.CleanUp.ReferenceOTU32717	k__Bacteria	1	209	158	223	42	25	55	22	26	61	194	116	95	174	146	156	82	4	127	80	98	93	29	50	38	6	5	8
New.CleanUp.ReferenceOTU18074	k__Bacteria	1	965	1002	2136	485	321	604	1205	2461	1856	796	1008	757	1108	1429	991	1136	24	1419	1880	2037	1959	421	465	509	257	242	252
New.CleanUp.ReferenceOTU1970	k__Bacteria	1	38	57	57	6	12	6	9	11	9	59	68	96	36	53	29	62	2	66	21	32	75	4	7	6	2	1	5
New.CleanUp.ReferenceOTU23179	k__Bacteria	0.98	46	40	136	149	21	97	46	123	86	264	262	496	96	96	77	168	3	255	162	215	76	81	41	104	14	18	26
New.CleanUp.ReferenceOTU16476	k__Bacteria	0.95	556	588	776	54	22	26	36	88	77	177	228	312	109	60	77	55	0	79	62	120	40	58	55	48	11	20	32
New.CleanUp.ReferenceOTU21728	k__Bacteria	0.99	72	70	118	461	138	448	591	996	1245	133	104	136	541	710	482	305	10	260	731	796	871	528	404	475	195	331	196
New.CleanUp.ReferenceOTU14959	k__Bacteria	0.98	7	4	11	10	6	8	16	16	21	5	8	14	26	50	25	35	1	30	10	22	12	15	15	13	6	2	6
New.CleanUp.ReferenceOTU19417	k__Bacteria	1	286	350	622	166	127	254	577	1009	869	314	408	349	372	506	356	519	7	647	1097	977	1116	143	166	187	76	72	73
New.CleanUp.ReferenceOTU19625	k__Bacteria	1	21	21	43	162	30	104	57	91	89	157	190	267	79	63	70	111	3	142	122	187	106	47	36	68	43	38	43
New.CleanUp.ReferenceOTU29981	k__Bacteria	1	10	10	14	184	81	212	210	450	713	150	157	190	121	152	91	57	0	32	474	649	704	207	499	392	29	48	23
New.CleanUp.ReferenceOTU35524	k__Bacteria	1	1	0	0	13	23	19	7	21	13	2	1	5	11	20	14	10	1	5	12	22	15	4	7	7	47	27	82
New.CleanUp.ReferenceOTU34950	k__Bacteria	1	89	56	121	358	272	345	319	487	534	251	235	183	620	745	544	400	17	457	400	607	368	336	297	377	187	232	316
New.CleanUp.ReferenceOTU12843	k__Bacteria	1	34	29	40	624	321	640	478	782	779	214	201	207	495	700	508	327	15	547	1168	1049	1086	1280	762	1455	272	357	226
New.CleanUp.ReferenceOTU12112	k__Bacteria	1	14	27	44	304	121	271	329	517	641	24	38	47	72	142	85	81	1	59	400	473	677	263	568	338	30	26	25
New.CleanUp.ReferenceOTU14911	k__Bacteria	1	620	643	1023	194	90	112	254	438	308	667	575	573	796	1016	679	440	14	565	448	585	455	95	86	96	282	327	304
New.CleanUp.ReferenceOTU31523	k__Bacteria	1	48	50	80	139	40	113	93	178	238	202	279	255	90	110	86	140	6	197	122	175	144	106	114	158	45	47	50
New.CleanUp.ReferenceOTU26150	k__Bacteria	1	314	267	372	59	43	36	143	212	226	349	332	293	344	288	284	291	10	405	491	909	625	59	60	52	30	44	46
New.CleanUp.ReferenceOTU19611	k__Bacteria	1	2737	2719	4731	261	150	158	181	381	387	1332	772	736	407	424	372	360	14	401	438	464	409	222	360	301	138	194	150
New.CleanUp.ReferenceOTU34225	k__Bacteria	1	2260	2194	3753	20	32	15	23	49	46	1185	543	666	153	196	139	116	6	197	50	90	40	5	60	25	20	25	23
New.CleanUp.ReferenceOTU25441	k__Bacteria	1	16	19	18	18	18	39	121	195	187	141	107	204	425	363	402	310	8	325	306	378	304	60	58	30	10	7	9
New.CleanUp.ReferenceOTU27235	k__Bacteria	0.99	2	1	0	1	0	1	6	14	18	7	4	4	2	0	2	0	0	1	14	7	8	10	12	23	2	0	8
New.CleanUp.ReferenceOTU19450	k__Bacteria	0.99	20	39	65	310	237	215	75	183	227	94	87	77	198	258	217	153	2	171	307	371	265	395	304	445	271	222	207
New.CleanUp.ReferenceOTU25799	k__Bacteria	0.99	6	18	22	130	50	160	187	282	494	40	32	49	75	68	58	106	2	119	363	480	565	221	387	347	22	35	20
New.CleanUp.ReferenceOTU30914	k__Bacteria	1	8	7	13	8	10	9	9	25	30	11	11	14	88	112	74	26	2	22	37	79	71	15	25	25	5	5	6
New.CleanUp.ReferenceOTU12927	k__Bacteria	1	389	412	630	8	6	5	20	9	22	156	204	165	27	23	20	35	0	46	20	20	26	2	15	2	3	3	9
New.CleanUp.ReferenceOTU24943	k__Bacteria	1	288	263	512	953	507	991	1284	2118	2118	858	766	709	1041	1302	1053	943	25	1163	2182	2206	2403	1087	948	1172	794	1079	839
New.CleanUp.ReferenceOTU33775	k__Bacteria	1	331	318	544	177	99	166	221	390	709	346	276	247	633	838	641	420	8	345	634	1446	1033	154	276	158	96	211	210
New.CleanUp.ReferenceOTU21195	k__Bacteria	1	1224	1232	2050	725	427	355	390	820	699	907	821	843	1041	1339	944	832	19	911	1122	1492	1202	429	361	491	686	790	799
New.CleanUp.ReferenceOTU34298	k__Bacteria	1	47	45	101	52	30	62	99	143	174	165	83	84	87	75	102	79	3	102	137	764	215	117	191	164	20	23	22
New.CleanUp.ReferenceOTU12015	k__Bacteria	1	1	0	6	11	11	13	7	25	40	11	13	11	76	99	61	35	4	21	45	79	59	15	30	17	3	4	5
New.CleanUp.ReferenceOTU31526	k__Bacteria	0.99	267	255	323	3	7	4	10	37	30	155	125	165	160	101	104	164	4	205	86	172	74	7	11	4	4	2	6
New.CleanUp.ReferenceOTU23276	k__Bacteria	1	19	14	42	65	10	9	40	88	66	158	127	293	93	87	65	111	1	162	91	128	38	74	43	82	12	17	12
New.CleanUp.ReferenceOTU17737	k__Bacteria	1	210	192	386	1014	424	759	799	1479	2482	578	385	370	1480	1797	1505	690	10	584	2796	2792	4228	420	390	474	245	412	511
New.CleanUp.ReferenceOTU24461	k__Bacteria	1	884	1033	1722	4	15	16	24	42	23	277	369	191	127	136	149	540	14	659	102	134	140	5	24	12	8	22	12
New.CleanUp.ReferenceOTU25956	k__Bacteria	1	2654	2596	4566	11	21	7	16	22	19	1199	585	629	146	162	117	112	6	184	26	17	32	5	52	13	6	9	5
New.CleanUp.ReferenceOTU35474	k__Bacteria	0.99	59	79	89	499	236	429	539	864	1018	128	170	126	256	342	218	205	3	161	583	697	873	361	477	418	98	114	122
New.CleanUp.ReferenceOTU26242	k__Bacteria	1	724	802	1778	6	6	5	15	87	38	281	335	289	71	74	60	295	8	449	275	368	301	8	33	12	5	3	5
New.CleanUp.ReferenceOTU35284	k__Bacteria	1	47	29	48	1012	303	755	1488	2393	2896	78	69	70	1100	1381	1074	665	17	454	1603	1780	1994	908	734	712	316	515	358
New.CleanUp.ReferenceOTU29420	k__Bacteria	1	854	929	1975	90	60	145	327	678	521	334	458	340	252	378	222	486	9	688	960	953	1012	44	71	61	52	49	41
New.CleanUp.ReferenceOTU28256	k__Bacteria	1	0	2	0	0	1	1	0	0	1	0	0	0	3	2	2	2	0	0	0	5	1	1	0	0	0	0	1
New.CleanUp.ReferenceOTU35220	k__Bacteria	1	133	116	177	157	80	70	33	84	79	142	91	103	116	99	105	118	4	160	148	427	197	55	28	52	79	76	87
New.CleanUp.ReferenceOTU27546	k__Bacteria	0.99	16	15	22	95	79	93	65	124	165	25	29	31	36	66	42	35	1	35	60	99	108	44	59	56	10	12	13
New.CleanUp.ReferenceOTU13962	k__Bacteria	1	2787	2753	4707	83	58	55	55	100	92	1273	686	708	217	248	202	189	5	263	203	206	208	59	155	70	79	188	162
New.CleanUp.ReferenceOTU28554	k__Bacteria	1	43	47	86	149	47	111	67	143	207	191	308	273	69	101	72	124	6	152	100	142	117	97	106	147	47	46	38
New.CleanUp.ReferenceOTU32693	k__Bacteria	1	771	743	1054	153	148	196	231	412	1229	1588	840	930	1762	1528	1478	949	29	1045	765	887	964	185	331	234	88	56	99
New.CleanUp.ReferenceOTU18401	k__Bacteria	1	53	47	36	478	423	590	906	1673	1364	261	284	289	2294	2928	2361	613	28	637	1161	1378	853	283	219	437	474	524	832
New.CleanUp.ReferenceOTU30255	k__Bacteria	0.93	7	8	14	181	84	55	36	79	94	95	76	93	39	44	37	60	0	58	45	79	41	100	58	87	77	55	83
New.CleanUp.ReferenceOTU34989	k__Bacteria	1	1540	1493	2540	254	164	296	195	344	575	1708	946	980	809	920	733	788	25	786	778	870	871	368	492	449	118	86	101
New.CleanUp.ReferenceOTU2098	k__Bacteria	0.98	29	26	55	17	23	16	33	47	67	87	28	24	95	97	77	52	2	52	35	47	39	17	25	17	12	7	9
New.CleanUp.ReferenceOTU28584	k__Bacteria	1	62	38	63	759	490	807	682	1236	1161	293	282	283	777	1010	772	729	20	945	1702	1745	1561	1366	912	1574	354	431	353
New.CleanUp.ReferenceOTU35520	k__Bacteria	1	46	48	80	399	237	232	359	788	708	210	222	161	532	529	520	415	10	373	401	453	247	224	389	290	673	546	763
New.CleanUp.ReferenceOTU15557	k__Bacteria	0.99	3	2	1	18	19	8	2	10	18	2	4	4	5	3	3	4	0	6	1	7	2	28	8	18	3	9	8
New.CleanUp.ReferenceOTU20364	k__Bacteria	1	21	15	30	396	157	131	53	78	74	169	195	249	87	113	77	194	5	233	123	179	99	185	134	244	198	156	228
New.CleanUp.ReferenceOTU3114	k__Bacteria	0.99	577	593	1110	33	12	23	84	247	106	1318	1196	820	527	678	446	475	12	606	280	454	336	27	36	23	7	5	10
New.CleanUp.ReferenceOTU14210	k__Bacteria	0.9	0	4	1	0	0	0	0	0	0	1	0	3	0	0	0	0	0	2	0	0	0	1	0	0	1	0	0
New.CleanUp.ReferenceOTU1929	k__Bacteria	0.98	1551	1614	2886	38	32	18	53	88	90	449	501	379	238	272	258	129	9	196	168	184	134	35	68	39	12	22	25
New.CleanUp.ReferenceOTU14873	k__Bacteria	1	86	89	137	1638	1172	1586	1093	1755	1980	318	245	269	917	990	892	528	10	556	1756	1832	2338	1771	1727	1793	632	900	785
New.CleanUp.ReferenceOTU29842	k__Bacteria	1	0	0	1	3	8	7	37	73	72	2	1	1	3	1	1	7	0	6	64	92	137	24	61	48	2	1	3
New.CleanUp.ReferenceOTU33943	k__Bacteria	0.99	2	5	4	1	2	2	11	24	43	30	20	16	48	37	27	12	1	22	13	36	24	1	1	1	0	1	2
New.CleanUp.ReferenceOTU16793	k__Bacteria	1	92	87	152	20	15	12	26	53	76	105	49	62	110	79	63	51	1	50	66	768	64	16	29	26	10	9	8
New.CleanUp.ReferenceOTU12911	k__Bacteria	0.85	42	39	131	12	3	7	22	65	36	191	168	267	61	58	55	126	1	208	184	264	117	37	20	39	11	8	3
New.CleanUp.ReferenceOTU12603	k__Bacteria	1	3	5	4	1	2	2	12	24	27	29	20	16	46	35	27	12	1	21	14	39	25	1	1	1	0	0	2
New.CleanUp.ReferenceOTU26345	k__Bacteria	1	127	106	142	673	373	619	1473	2361	2050	856	754	692	1234	1370	1204	1213	35	1278	1102	1102	910	296	326	359	571	696	584
New.CleanUp.ReferenceOTU24962	k__Bacteria	0.85	32	27	119	29	5	5	21	68	53	152	131	235	72	57	67	138	2	221	103	164	63	24	19	26	6	13	23
New.CleanUp.ReferenceOTU31892	k__Bacteria	1	112	90	195	1367	533	1051	1516	2523	2869	303	411	427	1237	1539	1222	1001	28	867	1748	1857	1996	982	890	937	466	708	545
New.CleanUp.ReferenceOTU18575	k__Bacteria	1	1508	1439	2481	48	44	65	119	205	168	598	531	471	626	633	577	166	6	203	324	394	335	35	85	48	23	33	66
New.CleanUp.ReferenceOTU32886	k__Bacteria	1	1345	1246	2027	25	22	21	136	193	138	589	461	479	561	581	525	158	3	278	194	229	208	19	55	30	15	18	20
New.CleanUp.ReferenceOTU12733	k__Bacteria	1	82	81	131	325	200	153	102	226	210	296	262	334	202	216	189	309	6	386	283	390	248	252	179	268	182	181	210
New.CleanUp.ReferenceOTU3470	k__Bacteria	1	24	13	51	10	12	13	20	70	97	217	95	120	152	168	132	94	4	75	111	142	45	10	34	23	25	14	12
New.CleanUp.ReferenceOTU31747	k__Bacteria	0.99	101	77	82	187	203	340	80	117	216	312	197	203	242	237	240	454	6	371	384	436	485	380	597	609	41	39	46
New.CleanUp.ReferenceOTU30094	k__Bacteria	1	1723	1407	2651	50	44	36	69	103	145	717	464	464	798	639	670	469	19	660	115	212	134	61	114	99	42	30	56
New.CleanUp.ReferenceOTU27102	k__Bacteria	1	30	27	52	158	120	182	341	605	687	93	61	71	404	429	351	293	8	356	836	822	907	108	87	124	142	172	200
New.CleanUp.ReferenceOTU16918	k__Bacteria	1	822	802	1047	40	47	59	177	280	290	362	322	383	594	520	576	218	4	310	371	835	402	77	127	84	29	31	41
New.CleanUp.ReferenceOTU2734	k__Bacteria	1	1781	1721	2952	297	165	182	420	809	594	739	868	552	691	873	698	427	21	577	647	837	685	250	326	259	222	299	232
New.CleanUp.ReferenceOTU34042	k__Bacteria	1	191	209	437	161	119	159	682	1484	1255	1858	1391	1185	909	1216	955	1024	33	1224	762	880	437	141	150	234	163	119	90
New.CleanUp.ReferenceOTU22683	k__Bacteria	0.98	25	23	36	371	286	375	242	410	549	96	98	73	179	186	141	134	2	156	389	369	520	428	392	342	159	255	144
New.CleanUp.ReferenceOTU32439	k__Bacteria	1	151	133	179	780	452	900	1646	2694	2638	1080	936	889	2009	2242	1948	1463	54	1633	1919	1826	1581	602	607	677	643	890	736
New.CleanUp.ReferenceOTU23235	k__Bacteria	1	162	163	203	107	84	121	209	365	437	328	203	234	557	525	472	374	12	427	542	911	639	50	76	108	60	82	99
New.CleanUp.ReferenceOTU32686	k__Bacteria	0.99	30	29	56	403	172	167	59	97	89	232	247	254	111	133	93	222	6	275	129	184	112	184	138	261	191	145	215
New.CleanUp.ReferenceOTU33060	k__Bacteria	1	152	131	251	787	586	852	579	1008	1198	272	215	264	587	656	589	391	9	364	986	1164	1139	977	832	906	176	298	230
New.CleanUp.ReferenceOTU24825	k__Bacteria	1	7	4	12	33	17	36	10	18	31	44	29	44	39	30	22	36	0	32	35	78	42	14	18	12	1	6	1
New.CleanUp.ReferenceOTU31336	k__Bacteria	0.99	291	326	581	4	4	1	23	31	18	190	253	143	51	40	46	188	1	230	225	332	326	5	8	5	3	3	1
New.CleanUp.ReferenceOTU34608	k__Bacteria	0.99	189	170	253	6	14	16	68	109	100	314	189	194	125	104	110	110	4	122	93	195	94	16	19	11	13	7	13
New.CleanUp.ReferenceOTU22260	k__Bacteria	0.99	69	81	116	301	140	114	80	158	140	266	202	295	148	158	136	133	1	193	128	169	88	261	194	294	110	122	171
New.CleanUp.ReferenceOTU32246	k__Bacteria	1	0	1	1	4	3	2	6	10	23	2	5	7	6	12	5	14	0	7	6	7	13	3	1	1	1	1	2
New.CleanUp.ReferenceOTU14826	k__Bacteria	0.99	15	9	27	5	0	5	4	23	12	81	64	104	17	17	12	25	0	39	55	64	13	16	5	16	0	0	2
New.CleanUp.ReferenceOTU35098	k__Bacteria	0.99	932	1005	2130	8	14	6	30	118	67	336	419	317	100	109	86	407	6	550	350	455	408	12	42	19	4	7	11
New.CleanUp.ReferenceOTU32034	k__Bacteria	1	119	97	165	750	276	488	462	865	1400	183	134	115	845	977	820	173	2	145	2039	2633	2893	185	199	230	112	232	186
New.CleanUp.ReferenceOTU2383	k__Bacteria	0.99	28	48	64	64	36	56	74	155	247	56	56	44	74	93	51	83	3	55	97	118	184	28	40	24	3	17	16
New.CleanUp.ReferenceOTU19098	k__Bacteria	1	677	631	857	28	22	16	59	110	79	297	238	185	277	274	229	119	3	154	201	221	157	37	51	31	18	19	75
New.CleanUp.ReferenceOTU22245	k__Bacteria	1	21	17	32	357	125	131	60	83	80	224	239	266	110	131	92	223	7	274	140	192	112	180	128	239	181	117	202
New.CleanUp.ReferenceOTU32975	k__Bacteria	1	11	7	11	9	23	26	24	44	74	38	26	32	39	62	35	48	0	34	40	40	38	15	24	37	9	7	22
New.CleanUp.ReferenceOTU24293	k__Bacteria	1	23	19	24	626	335	671	462	816	804	196	190	184	513	735	532	338	13	552	1221	1177	1076	1230	765	1492	275	362	236
New.CleanUp.ReferenceOTU32506	k__Bacteria	0.95	1	0	3	3	0	3	3	12	7	1	4	8	9	19	6	5	0	5	13	15	19	1	1	3	19	3	4
New.CleanUp.ReferenceOTU33881	k__Bacteria	1	1147	1230	2264	44	31	45	148	393	177	2285	2297	1529	740	922	688	826	26	1010	976	1385	1205	42	62	35	26	19	24
New.CleanUp.ReferenceOTU30494	k__Bacteria	0.98	15	12	22	99	88	135	245	472	556	23	9	16	349	355	295	270	7	318	763	760	857	45	40	59	83	109	122
New.CleanUp.ReferenceOTU23493	k__Bacteria	1	2688	2632	4576	9	23	15	19	21	31	1194	591	633	150	167	119	118	6	191	30	44	23	7	55	15	5	7	5
New.CleanUp.ReferenceOTU26687	k__Bacteria	1	300	252	270	16	11	25	53	85	79	158	146	135	174	154	165	112	3	140	110	127	160	9	36	22	5	6	6
New.CleanUp.ReferenceOTU30756	k__Bacteria	0.99	30	26	43	806	431	837	382	697	765	407	256	362	950	1114	876	290	6	294	850	1037	979	980	1133	1078	113	166	108
New.CleanUp.ReferenceOTU23618	k__Bacteria	1	43	33	76	159	119	186	126	243	214	261	247	236	265	340	207	219	8	256	203	475	170	75	81	86	78	78	87
New.CleanUp.ReferenceOTU16542	k__Bacteria	1	36	29	38	512	449	757	409	684	791	48	42	41	367	371	384	196	4	210	757	922	834	575	492	676	40	98	57
New.CleanUp.ReferenceOTU22843	k__Bacteria	0.98	7	12	19	30	16	27	25	66	129	31	29	29	42	73	48	53	13	43	37	65	56	34	38	37	6	8	8
New.CleanUp.ReferenceOTU32245	k__Bacteria	1	2308	2251	3840	10	20	3	12	19	20	1158	532	602	137	149	108	75	3	115	23	11	19	4	46	11	6	7	7
New.CleanUp.ReferenceOTU13614	k__Bacteria	1	397	378	444	126	103	96	380	759	580	1141	1179	919	654	743	584	575	18	812	680	826	641	63	91	86	223	194	256
New.CleanUp.ReferenceOTU35585	k__Bacteria	1	3	1	2	5	16	10	9	19	17	0	0	0	3	7	12	6	0	7	23	14	4	2	8	18	2	2	3
New.CleanUp.ReferenceOTU32747	k__Bacteria	0.98	0	0	2	0	0	0	1	0	0	2	5	2	1	1	1	1	0	3	0	526	0	1	0	0	0	0	0
New.CleanUp.ReferenceOTU20122	k__Bacteria	1	94	88	139	792	468	816	829	1460	1322	410	457	439	778	1015	813	877	25	1053	1779	1621	1612	1448	923	1665	427	488	400
New.CleanUp.ReferenceOTU13600	k__Bacteria	1	186	189	308	320	217	403	824	1468	1250	400	568	410	540	742	536	543	16	748	1274	1167	1385	263	268	294	192	227	264
New.CleanUp.ReferenceOTU32180	k__Bacteria	1	35	60	71	11	5	4	4	10	4	56	48	75	30	29	23	74	1	65	24	36	45	5	3	5	5	0	3
New.CleanUp.ReferenceOTU29081	k__Bacteria	1	13	16	37	3	1	2	2	2	2	29	79	68	8	3	2	6	0	9	2	10	5	2	2	2	7	2	0
New.CleanUp.ReferenceOTU2807	k__Bacteria	0.99	1348	1348	2394	120	135	104	65	132	203	1450	789	824	499	589	505	578	15	562	463	552	450	203	229	265	48	52	46
New.CleanUp.ReferenceOTU29690	k__Bacteria	1	1	4	2	1	1	1	0	2	2	3	8	3	3	3	4	2	0	1	3	11	4	0	2	1	0	1	1
New.CleanUp.ReferenceOTU20631	k__Bacteria	0.99	693	625	910	725	354	661	1038	1901	1564	915	1036	732	910	1244	908	1024	33	1148	1410	1656	1487	441	596	584	418	526	416
New.CleanUp.ReferenceOTU3226	k__Bacteria	1	129	104	170	8	16	14	32	36	28	87	43	70	95	86	79	52	1	67	49	109	93	29	16	26	8	8	9
New.CleanUp.ReferenceOTU26529	k__Bacteria	1	37	49	67	416	174	195	267	499	537	224	137	196	235	290	251	99	9	125	214	228	251	216	266	246	384	375	303
New.CleanUp.ReferenceOTU23226	k__Bacteria	1	115	116	180	844	469	884	1065	1964	1591	561	822	551	1008	1377	1040	586	18	777	1802	1753	1594	1463	927	1678	441	608	449
New.CleanUp.ReferenceOTU27425	k__Bacteria	1	35	26	39	913	273	633	762	1232	1518	73	69	67	578	611	497	438	10	339	957	1061	1369	899	680	708	356	621	440
New.CleanUp.ReferenceOTU35022	k__Bacteria	1	7	8	12	64	63	68	24	26	104	38	35	34	83	96	79	75	2	58	79	142	107	41	76	106	11	11	13
New.CleanUp.ReferenceOTU30173	k__Bacteria	1	1926	1871	3196	11	22	11	13	15	22	664	418	478	132	125	111	83	3	108	26	22	27	4	41	11	11	9	3
New.CleanUp.ReferenceOTU29948	k__Bacteria	0.99	41	25	21	188	137	240	573	1071	793	176	224	207	1738	2229	1785	408	20	373	690	830	500	96	69	172	180	260	334
New.CleanUp.ReferenceOTU12726	k__Bacteria	1	93	89	119	1147	508	892	1157	1949	2673	157	212	190	848	1012	831	305	8	287	2046	2422	2918	705	803	823	362	502	359
New.CleanUp.ReferenceOTU12754	k__Bacteria	0.99	78	80	181	405	217	372	216	392	586	36	39	31	95	140	91	60	1	79	290	332	382	230	419	314	62	111	81
New.CleanUp.ReferenceOTU19266	k__Bacteria	1	31	30	51	193	91	149	241	452	757	325	333	247	817	1072	927	414	8	311	932	1605	1245	156	118	127	87	112	132
New.CleanUp.ReferenceOTU30387	k__Bacteria	0.98	25	29	47	777	372	618	724	1235	948	104	185	132	200	311	215	43	1	38	782	606	643	164	192	191	221	338	311
New.CleanUp.ReferenceOTU32667	k__Bacteria	1	2720	2662	4641	11	22	6	18	29	33	1191	613	651	148	165	123	120	6	191	30	137	31	10	66	24	7	11	15
New.CleanUp.ReferenceOTU35182	k__Bacteria	0.95	7	5	19	11	6	8	9	38	25	103	81	149	32	20	26	97	1	150	136	201	87	15	9	17	8	6	8
New.CleanUp.ReferenceOTU24544	k__Bacteria	1	925	792	1526	56	62	51	103	187	346	934	520	623	992	932	852	357	15	442	369	755	490	77	137	106	32	28	38
New.CleanUp.ReferenceOTU23586	k__Bacteria	1	2737	2678	4664	42	36	17	21	41	46	1205	598	647	195	195	166	129	6	203	44	59	47	15	73	30	32	14	20
New.CleanUp.ReferenceOTU14328	k__Bacteria	0.97	19	14	40	70	13	13	37	92	66	177	147	323	108	89	73	162	1	261	170	235	97	72	39	83	14	14	14
New.CleanUp.ReferenceOTU26952	k__Bacteria	1	0	3	3	9	13	19	45	87	101	11	15	35	12	7	7	28	1	16	94	140	164	43	80	73	4	1	4
New.CleanUp.ReferenceOTU19015	k__Bacteria	0.99	32	37	44	568	219	391	410	690	1223	122	73	98	378	394	356	151	2	153	749	957	1167	192	208	233	107	232	169
New.CleanUp.ReferenceOTU12370	k__Bacteria	1	126	95	165	1920	1597	2228	1699	2928	3100	376	421	355	2006	2086	1887	1097	41	1318	2596	2696	3157	2336	2163	2546	545	896	833
New.CleanUp.ReferenceOTU31883	k__Bacteria	1	257	212	321	52	42	47	39	52	63	202	117	126	141	130	117	178	6	238	214	447	285	39	34	23	31	53	41
New.CleanUp.ReferenceOTU28702	k__Bacteria	0.8	118	134	140	158	106	69	45	134	89	136	121	174	115	117	104	151	1	189	152	225	122	157	139	247	107	98	174
New.CleanUp.ReferenceOTU23878	k__Bacteria	0.99	101	118	187	83	25	65	69	132	155	129	105	142	87	89	82	49	1	96	91	101	106	31	57	44	29	30	17
New.CleanUp.ReferenceOTU21922	k__Bacteria	1	394	370	659	496	278	417	351	607	640	255	237	218	489	558	477	392	16	407	625	675	574	525	689	675	394	429	462
New.CleanUp.ReferenceOTU26307	k__Bacteria	1	64	61	128	440	151	460	440	632	736	62	39	43	260	252	252	104	1	98	469	505	722	424	298	395	207	341	216
New.CleanUp.ReferenceOTU34003	k__Bacteria	1	64	55	93	334	228	297	171	283	315	61	62	59	145	154	147	111	2	119	250	489	396	298	296	269	131	238	110
New.CleanUp.ReferenceOTU2507	k__Bacteria	1	380	306	435	28	17	17	91	103	101	422	292	300	337	310	298	99	6	95	124	168	223	15	22	23	5	6	17
New.CleanUp.ReferenceOTU14306	k__Bacteria	1	2679	2593	4535	11	27	5	14	20	24	1209	601	647	162	175	132	127	5	198	27	47	26	7	53	16	7	7	5
New.CleanUp.ReferenceOTU33235	k__Bacteria	0.88	29	45	51	4	1	2	4	8	12	17	24	11	25	32	20	13	1	8	14	11	13	3	3	3	4	6	6
New.CleanUp.ReferenceOTU21654	k__Bacteria	1	51	94	98	10	3	6	5	10	11	73	71	114	36	41	27	112	1	98	36	50	51	8	8	7	7	0	2
New.CleanUp.ReferenceOTU18982	k__Bacteria	0.99	5	4	7	34	26	30	26	34	55	21	28	42	24	32	29	28	0	42	28	33	39	44	33	64	8	3	18
New.CleanUp.ReferenceOTU1317	k__Bacteria	0.95	284	321	523	37	28	15	19	36	43	151	165	115	84	108	84	49	3	41	36	28	51	21	27	30	39	32	42
New.CleanUp.ReferenceOTU17891	k__Bacteria	0.99	60	66	129	45	37	29	94	162	262	250	175	206	246	246	221	201	11	222	149	189	262	38	53	42	33	25	27
New.CleanUp.ReferenceOTU33690	k__Bacteria	1	147	144	239	391	319	424	1030	1950	1261	622	893	663	1934	2418	1886	447	16	454	860	987	638	260	208	299	272	398	429
New.CleanUp.ReferenceOTU35553	k__Bacteria	0.98	38	32	50	505	336	552	318	436	508	158	58	55	183	194	179	167	26	185	494	727	744	673	773	871	198	250	256
New.CleanUp.ReferenceOTU22263	k__Bacteria	1	41	24	41	1050	330	839	1523	2458	2938	82	68	68	1105	1372	1094	662	16	467	1628	1791	2044	944	776	756	315	514	342
New.CleanUp.ReferenceOTU27096	k__Bacteria	1	132	156	257	87	78	90	591	1321	1074	1756	1333	1069	778	1059	783	844	27	1028	642	745	433	76	77	126	140	106	74
New.CleanUp.ReferenceOTU18663	k__Bacteria	1	440	362	411	95	85	83	164	273	275	318	273	288	418	350	384	181	8	200	290	771	388	118	143	206	38	52	51
New.CleanUp.ReferenceOTU1444	k__Bacteria	0.87	34	25	119	14	0	3	12	36	16	110	103	139	29	33	33	65	0	95	55	68	9	12	9	15	1	0	4
New.CleanUp.ReferenceOTU30047	k__Bacteria	0.98	2246	2187	3744	10	19	10	18	22	29	1107	461	559	101	120	77	108	5	162	58	44	25	2	44	14	17	10	7
New.CleanUp.ReferenceOTU26780	k__Bacteria	0.99	496	455	850	54	43	58	46	63	84	209	143	169	154	132	125	120	2	193	132	116	113	42	76	52	149	134	116
New.CleanUp.ReferenceOTU32388	k__Bacteria	1	924	1085	1798	42	26	30	48	59	52	494	593	389	229	224	254	642	17	764	168	210	262	17	28	15	23	42	23
New.CleanUp.ReferenceOTU20706	k__Bacteria	1	50	47	49	721	369	532	577	1046	1566	384	121	131	674	861	615	203	3	212	1139	1237	1492	325	404	467	164	270	214
New.CleanUp.ReferenceOTU20117	k__Bacteria	0.99	193	167	330	4	7	7	25	32	32	209	155	160	214	192	177	145	5	143	92	112	109	13	14	8	6	2	5
New.CleanUp.ReferenceOTU2523	k__Bacteria	1	31	27	52	109	92	142	305	576	709	45	32	26	367	395	311	296	8	342	859	897	1003	77	121	127	87	123	132
New.CleanUp.ReferenceOTU24941	k__Bacteria	0.89	1	2	2	16	18	8	5	11	17	7	8	8	9	5	7	11	0	10	11	15	9	9	7	13	15	15	19
New.CleanUp.ReferenceOTU33029	k__Bacteria	1	0	2	0	33	4	24	20	64	173	2	1	0	61	76	39	12	0	7	49	65	74	45	74	60	2	2	0
New.CleanUp.ReferenceOTU20722	k__Bacteria	1	480	397	621	401	252	245	273	496	461	685	614	532	854	895	756	664	20	829	1108	1368	1228	252	224	227	275	318	306
New.CleanUp.ReferenceOTU29687	k__Bacteria	0.99	51	62	72	289	163	144	47	123	98	81	74	101	124	133	102	79	1	96	81	87	74	101	60	95	203	221	183
New.CleanUp.ReferenceOTU28083	k__Bacteria	1	99	94	145	1158	409	736	1523	2548	3090	258	281	392	1233	1588	1241	835	24	697	1543	1770	1878	806	1000	745	322	420	392
New.CleanUp.ReferenceOTU14074	k__Bacteria	1	16	26	19	1	5	4	4	8	2	13	12	27	15	14	13	24	0	25	11	20	23	1	2	3	3	0	3
New.CleanUp.ReferenceOTU25373	k__Bacteria	1	66	81	133	279	258	497	222	379	419	110	95	129	549	834	602	276	11	307	743	801	1088	653	959	983	108	127	86
New.CleanUp.ReferenceOTU23122	k__Bacteria	1	44	27	57	791	251	541	1314	2150	2617	86	68	87	1022	1336	1028	669	17	469	1345	1495	1587	721	648	546	215	334	256
New.CleanUp.ReferenceOTU34414	k__Bacteria	1	186	182	236	244	235	233	585	1065	1063	627	586	561	965	863	857	670	17	753	882	1491	935	170	169	287	136	192	202
New.CleanUp.ReferenceOTU25765	k__Bacteria	1	65	50	46	490	447	622	930	1693	1415	266	304	296	2330	2968	2379	589	30	608	1157	1328	832	311	237	467	494	567	895
New.CleanUp.ReferenceOTU22967	k__Bacteria	1	71	70	115	635	252	418	436	842	1355	118	109	185	576	753	569	145	3	130	1350	2674	2114	177	242	239	83	198	127
New.CleanUp.ReferenceOTU26214	k__Bacteria	0.98	2181	2150	3702	10	19	8	12	22	22	1069	489	568	111	117	89	99	5	160	26	39	21	9	41	14	6	9	4
New.CleanUp.ReferenceOTU33763	k__Bacteria	0.94	48	49	97	70	44	92	78	135	188	81	32	25	131	170	153	92	3	81	83	97	76	55	149	90	34	35	40
New.CleanUp.ReferenceOTU12285	k__Bacteria	1	39	29	103	243	120	264	217	370	512	461	224	289	683	821	689	236	8	225	455	566	510	353	455	433	78	39	50
New.CleanUp.ReferenceOTU35860	k__Bacteria	1	80	66	131	1550	1237	1772	992	1662	2208	154	160	152	924	1033	851	584	15	631	2009	2129	2421	1908	1743	2152	330	640	538
New.CleanUp.ReferenceOTU34254	k__Bacteria	1	110	103	192	901	754	1195	506	882	1177	200	151	168	519	547	477	348	5	350	1155	1351	1327	1251	1138	1350	145	228	299
New.CleanUp.ReferenceOTU23570	k__Bacteria	1	936	1082	1767	6	10	14	18	19	22	341	347	275	99	112	90	174	7	251	58	69	83	3	24	9	6	14	6
New.CleanUp.ReferenceOTU18726	k__Bacteria	0.98	14	23	28	415	241	373	280	525	788	191	194	234	165	197	126	111	3	91	518	713	847	329	584	465	69	107	61
New.CleanUp.ReferenceOTU22072	k__Bacteria	1	35	30	51	498	273	374	369	547	654	212	158	178	214	261	216	211	4	181	502	937	477	529	625	671	187	190	148
New.CleanUp.ReferenceOTU32234	k__Bacteria	1	253	254	389	1195	753	1066	967	1577	1998	1481	732	686	1503	1599	1392	721	21	766	1755	2088	2329	1087	1197	1137	740	1000	904
New.CleanUp.ReferenceOTU28978	k__Bacteria	1	277	267	337	22	31	30	110	143	86	186	104	171	238	296	200	135	3	171	137	167	141	34	35	23	50	39	66
New.CleanUp.ReferenceOTU30812	k__Bacteria	1	629	543	1397	238	123	188	275	494	724	449	172	332	515	518	518	443	7	423	257	349	346	186	199	320	60	57	57
New.CleanUp.ReferenceOTU26111	k__Bacteria	1	1252	1199	2062	33	19	27	40	76	83	270	297	257	234	232	226	68	4	104	101	106	134	34	85	28	8	20	11
New.CleanUp.ReferenceOTU27432	k__Bacteria	0.92	0	0	0	0	18	1	1	0	0	3	2	4	1	1	0	0	0	0	0	0	1	0	0	0	1	0	0
New.CleanUp.ReferenceOTU22425	k__Bacteria	1	1468	1407	2420	198	132	259	94	156	299	1496	809	870	552	650	540	611	15	581	593	707	641	283	382	349	72	57	56
New.CleanUp.ReferenceOTU26073	k__Bacteria	1	526	473	774	322	177	202	297	513	405	627	515	527	560	601	507	421	15	567	773	892	821	380	347	450	330	426	348
New.CleanUp.ReferenceOTU34550	k__Bacteria	1	2507	2490	4444	16	23	19	34	47	47	1175	601	621	151	175	119	128	7	197	60	42	89	75	299	90	10	9	6
New.CleanUp.ReferenceOTU15351	k__Bacteria	1	89	87	170	392	176	382	528	878	825	157	226	151	369	454	385	517	8	580	871	926	1005	432	427	421	216	289	199
New.CleanUp.ReferenceOTU18793	k__Bacteria	1	10	7	13	163	81	210	211	376	411	82	56	80	373	554	364	59	1	65	474	552	495	399	419	390	32	35	29
New.CleanUp.ReferenceOTU13062	k__Bacteria	1	76	55	98	1062	745	994	752	1155	1342	219	196	179	485	557	439	317	9	326	1031	1239	1447	1376	1340	1305	395	595	515
New.CleanUp.ReferenceOTU12609	k__Bacteria	1	1482	1405	2434	354	242	457	334	627	636	1994	1398	1298	915	1136	876	702	12	713	865	1009	818	383	438	474	120	90	104
New.CleanUp.ReferenceOTU26008	k__Bacteria	1	121	96	108	9	8	13	21	47	42	96	60	77	87	65	64	38	4	50	39	63	59	8	25	11	3	6	5
New.CleanUp.ReferenceOTU135	k__Bacteria	1	191	176	237	760	404	755	807	1542	1185	300	407	306	786	1053	786	403	16	611	1466	1397	1271	1338	832	1590	321	449	292
New.CleanUp.ReferenceOTU17004	k__Bacteria	1	2	4	5	15	10	12	15	36	53	8	7	16	30	32	30	21	1	32	51	64	75	2	12	6	1	6	4
New.CleanUp.ReferenceOTU2810	k__Bacteria	1	47	45	80	666	573	932	748	1226	1435	98	104	99	728	783	726	387	10	421	1165	1366	1427	712	604	676	151	238	215
New.CleanUp.ReferenceOTU12255	k__Bacteria	1	49	45	61	167	78	140	433	721	602	320	175	193	254	309	273	338	6	334	307	361	372	155	185	150	61	173	125
New.CleanUp.ReferenceOTU26976	k__Bacteria	0.99	52	35	68	1021	326	835	1502	2457	2953	96	89	84	1137	1441	1123	665	19	479	1547	1690	1917	900	750	685	314	519	332
New.CleanUp.ReferenceOTU30155	k__Bacteria	1	24	20	58	110	51	86	60	135	136	104	124	194	63	68	74	80	3	97	120	149	143	155	227	216	37	36	49
New.CleanUp.ReferenceOTU28216	k__Bacteria	0.97	0	2	0	34	13	30	27	72	193	1	3	0	69	82	42	13	0	12	60	71	81	49	88	61	3	6	15
New.CleanUp.ReferenceOTU30327	k__Bacteria	1	878	718	1636	386	253	355	377	616	613	1694	1168	1129	1545	1521	1342	800	26	983	766	1205	971	209	253	220	363	367	333
New.CleanUp.ReferenceOTU3191	k__Bacteria	0.99	2756	2702	4665	14	23	12	19	23	39	1202	622	648	156	164	129	121	6	197	31	51	37	11	55	16	10	9	6
New.CleanUp.ReferenceOTU28544	k__Bacteria	1	50	34	68	799	235	567	1272	2071	2535	69	68	70	1005	1258	1013	648	17	438	1324	1484	1608	737	616	539	226	343	234
New.CleanUp.ReferenceOTU22121	k__Bacteria	1	74	66	80	581	447	742	766	1400	1115	444	494	467	2094	2688	2033	621	23	613	1304	1479	1260	710	856	995	329	433	516
New.CleanUp.ReferenceOTU25144	k__Bacteria	1	153	149	262	7	2	6	8	10	12	67	152	99	36	59	37	57	3	62	6	13	8	4	8	6	7	4	3
New.CleanUp.ReferenceOTU13716	k__Bacteria	1	12	8	11	393	293	181	76	151	157	76	63	63	158	183	124	74	2	84	154	157	109	195	134	186	306	240	341
New.CleanUp.ReferenceOTU12005	k__Bacteria	0.95	0	2	0	28	5	22	21	65	177	1	1	0	61	77	39	12	0	6	50	66	74	44	67	56	1	3	0
New.CleanUp.ReferenceOTU28704	k__Bacteria	0.98	37	38	72	793	386	717	512	900	1782	92	49	75	192	268	212	149	7	107	799	936	1241	689	1250	980	79	122	103
New.CleanUp.ReferenceOTU24890	k__Bacteria	1	413	332	516	183	205	106	177	288	284	127	116	157	297	266	266	239	5	352	171	270	140	210	212	310	59	78	148
New.CleanUp.ReferenceOTU14383	k__Bacteria	1	14	8	12	369	119	416	359	531	615	21	13	7	185	181	169	53	2	45	428	452	681	361	242	312	150	276	153
New.CleanUp.ReferenceOTU25874	k__Bacteria	1	12	10	22	11	5	21	56	91	118	34	10	18	58	69	63	36	0	32	44	176	61	44	41	56	4	3	3
New.CleanUp.ReferenceOTU22175	k__Bacteria	0.97	1056	968	1690	86	46	56	84	131	103	649	345	428	327	293	257	452	13	585	451	577	589	52	61	54	30	33	27
New.CleanUp.ReferenceOTU18773	k__Bacteria	0.99	29	43	75	147	144	119	158	293	358	97	162	152	141	153	94	104	4	187	329	361	337	111	142	186	62	65	149
New.CleanUp.ReferenceOTU28330	k__Bacteria	0.99	121	123	242	899	390	636	654	1216	2125	338	237	243	1181	1406	1158	486	4	384	2413	2493	3671	291	320	372	212	353	374
New.CleanUp.ReferenceOTU22930	k__Bacteria	0.99	66	50	48	481	439	613	908	1656	1357	298	299	330	2321	2948	2379	591	27	612	1182	1391	891	318	246	468	491	543	866
New.CleanUp.ReferenceOTU28465	k__Bacteria	1	18	16	17	233	99	351	226	436	702	32	55	29	220	254	225	64	3	47	296	385	517	315	708	534	14	28	20
New.CleanUp.ReferenceOTU15831	k__Bacteria	1	53	39	33	11	10	22	43	66	73	96	70	84	106	89	86	68	3	83	77	519	68	8	30	21	4	4	8
New.CleanUp.ReferenceOTU2081	k__Bacteria	1	95	116	164	494	238	415	592	1017	1124	122	158	140	286	410	256	295	5	281	683	776	963	351	487	423	98	85	131
New.CleanUp.ReferenceOTU26075	k__Bacteria	1	67	66	90	422	182	351	522	916	913	58	76	73	182	280	195	133	4	112	508	582	752	301	414	378	67	111	102
New.CleanUp.ReferenceOTU13758	k__Bacteria	1	74	61	91	779	282	526	534	1015	1645	184	187	162	1028	1225	1034	373	7	295	2161	2495	3154	213	232	246	122	240	194
New.CleanUp.ReferenceOTU12900	k__Bacteria	1	45	28	47	824	249	652	1382	2268	2811	74	56	66	1031	1321	1036	596	16	417	1508	1648	1846	508	432	389	289	459	289
New.CleanUp.ReferenceOTU33627	k__Bacteria	1	45	36	71	128	72	137	143	200	255	125	48	68	238	280	268	150	4	127	144	162	126	99	85	167	61	50	63
New.CleanUp.ReferenceOTU31634	k__Bacteria	1	2701	2634	4616	12	22	10	20	31	31	1201	596	633	146	165	121	114	6	189	32	31	45	24	102	31	6	9	5
New.CleanUp.ReferenceOTU14533	k__Bacteria	0.98	14	22	37	3	1	0	3	2	2	3	5	4	3	2	2	9	0	6	6	4	8	1	4	2	1	0	1
New.CleanUp.ReferenceOTU19153	k__Bacteria	0.94	93	95	81	80	28	34	16	20	22	32	27	40	6	17	13	58	0	39	9	24	17	34	41	49	39	28	49
New.CleanUp.ReferenceOTU30240	k__Bacteria	1	238	219	454	889	368	712	803	1400	2270	386	347	325	1190	1329	1175	558	10	514	2784	3391	4086	484	540	542	356	456	665
New.CleanUp.ReferenceOTU26454	k__Bacteria	1	256	251	386	7	9	3	19	25	37	47	36	42	52	37	25	34	1	44	18	126	22	3	16	7	9	9	11
New.CleanUp.ReferenceOTU31852	k__Bacteria	0.99	405	373	504	35	18	27	64	125	115	178	135	157	111	90	85	76	3	85	67	93	113	58	73	67	29	95	70
New.CleanUp.ReferenceOTU13877	k__Bacteria	1	11	8	7	9	12	6	23	34	62	35	32	36	50	53	50	39	3	31	32	196	54	6	13	6	4	10	3
New.CleanUp.ReferenceOTU20014	k__Bacteria	1	624	519	789	437	344	419	405	713	787	705	634	457	621	717	574	674	20	882	986	1405	1228	299	368	405	380	334	401
New.CleanUp.ReferenceOTU30560	k__Bacteria	1	4	8	14	72	45	91	62	112	155	2	9	26	18	28	23	30	0	31	100	118	158	145	212	192	28	26	40
New.CleanUp.ReferenceOTU2279	k__Bacteria	1	2609	2563	4424	171	74	56	26	39	59	1220	641	683	200	206	176	147	7	209	81	160	60	148	162	162	74	50	41
New.CleanUp.ReferenceOTU20739	k__Bacteria	1	87	84	179	836	340	588	485	947	1547	179	68	71	792	935	769	196	1	153	1838	2602	2675	326	356	410	193	325	266
New.CleanUp.ReferenceOTU29618	k__Bacteria	1	158	137	292	768	296	526	482	857	1439	466	322	312	1071	1377	1128	646	8	554	1463	1739	2301	370	336	409	226	317	428
New.CleanUp.ReferenceOTU27365	k__Bacteria	1	48	40	143	37	27	26	41	114	75	213	182	289	78	78	80	161	1	232	202	291	144	80	44	100	32	24	44
New.CleanUp.ReferenceOTU12238	k__Bacteria	0.99	5	4	2	77	120	71	44	84	65	4	5	3	5	3	4	4	0	16	14	23	12	22	20	46	295	254	195
New.CleanUp.ReferenceOTU35136	k__Bacteria	1	4	3	3	1	4	2	2	2	28	7	3	5	6	7	6	8	0	5	7	0	3	1	1	0	1	1	3
New.CleanUp.ReferenceOTU12383	k__Bacteria	0.99	37	41	84	9	6	6	5	19	27	77	71	150	3	4	10	41	1	50	12	14	16	1	1	4	1	5	8
New.CleanUp.ReferenceOTU26793	k__Bacteria	1	5	3	8	79	108	77	187	281	163	8	7	13	23	31	28	221	2	203	50	62	53	44	66	72	110	68	117
New.CleanUp.ReferenceOTU14914	k__Bacteria	0.99	1444	1428	2517	1688	803	1581	2966	5160	3944	1223	1809	1212	1105	1654	1156	792	14	835	3679	3166	3067	746	916	972	581	970	664
New.CleanUp.ReferenceOTU29950	k__Bacteria	0.96	316	347	597	831	436	382	222	427	445	189	255	163	519	583	568	336	5	334	646	716	465	622	550	742	546	505	617
New.CleanUp.ReferenceOTU26954	k__Bacteria	1	12	13	10	17	6	14	10	19	31	9	13	13	27	56	22	32	1	42	15	22	13	15	19	22	16	11	8
New.CleanUp.ReferenceOTU32148	k__Bacteria	0.99	5	6	15	12	18	8	3	19	7	51	58	37	24	23	28	35	0	37	29	44	31	15	9	19	16	10	24
New.CleanUp.ReferenceOTU29330	k__Bacteria	0.99	91	53	144	12	18	5	14	46	53	157	198	188	61	56	47	90	4	81	89	146	49	7	13	11	10	5	19
New.CleanUp.ReferenceOTU30449	k__Bacteria	1	44	49	100	75	58	37	110	212	215	196	149	158	170	161	157	144	8	162	104	156	207	52	38	40	23	22	59
New.CleanUp.ReferenceOTU14684	k__Bacteria	0.97	0	0	0	0	0	0	0	0	0	0	0	0	0	0	0	0	0	0	0	0	2	0	0	0	0	0	0
New.CleanUp.ReferenceOTU21382	k__Bacteria	1	38	18	37	794	229	540	1233	2074	2542	68	57	72	956	1230	962	629	18	428	1271	1441	1490	701	570	521	242	358	287
New.CleanUp.ReferenceOTU29	k__Bacteria	0.98	26	37	43	30	30	42	50	70	45	4	8	13	46	39	42	101	3	121	131	168	167	29	19	42	29	51	35
New.CleanUp.ReferenceOTU23318	k__Bacteria	1	42	40	135	60	39	31	52	116	88	200	173	278	109	89	97	189	2	274	193	283	146	99	49	105	33	35	45
New.CleanUp.ReferenceOTU32611	k__Bacteria	1	197	202	284	256	159	253	742	1389	1139	514	733	450	720	938	679	373	7	411	973	1043	954	141	168	169	205	241	217
New.CleanUp.ReferenceOTU33875	k__Bacteria	1	10	12	19	13	13	10	7	27	22	63	68	132	27	25	18	64	0	73	98	127	48	15	16	34	28	23	43
New.CleanUp.ReferenceOTU20428	k__Bacteria	1	43	41	70	326	198	220	290	628	623	175	177	125	508	461	468	388	11	361	409	463	259	202	358	272	593	495	648
New.CleanUp.ReferenceOTU15654	k__Bacteria	0.99	52	58	82	633	241	378	424	807	1290	132	128	98	865	1009	887	167	1	143	2000	1619	2679	142	172	180	79	179	126
New.CleanUp.ReferenceOTU14250	k__Bacteria	1	68	52	120	171	193	128	190	324	252	180	225	230	156	152	136	190	6	170	249	319	296	140	151	164	322	276	239
New.CleanUp.ReferenceOTU32075	k__Bacteria	1	0	0	1	0	0	0	0	0	1	3	1	1	0	0	0	1	0	0	0	666	0	0	0	0	0	0	0
New.CleanUp.ReferenceOTU2668	k__Bacteria	0.98	0	1	0	0	1	1	1	0	1	1	2	0	0	3	0	1	0	1	4	1037	9	0	1	0	1	2	1
New.CleanUp.ReferenceOTU17528	k__Bacteria	1	10	8	17	163	77	64	26	60	58	164	166	166	72	85	59	169	4	222	106	153	85	79	71	72	103	83	137
New.CleanUp.ReferenceOTU28514	k__Bacteria	1	66	50	81	1174	341	912	1587	2594	3095	108	84	99	1191	1484	1173	688	16	478	1703	1876	2130	1066	863	879	355	566	386
New.CleanUp.ReferenceOTU12952	k__Bacteria	1	20	10	52	9	10	12	18	52	70	191	87	119	125	142	108	69	3	53	104	145	32	12	22	21	8	2	9
New.CleanUp.ReferenceOTU31369	k__Bacteria	1	37	43	54	231	77	227	335	543	469	259	383	463	297	390	292	260	4	325	395	476	409	120	89	139	51	70	49
New.CleanUp.ReferenceOTU19330	k__Bacteria	1	69	72	123	614	373	666	566	1015	1135	125	144	168	569	917	564	253	8	271	1100	1217	1450	766	1109	1142	44	71	60
New.CleanUp.ReferenceOTU17096	k__Bacteria	1	299	287	397	25	7	8	67	88	69	381	378	269	162	128	138	115	3	130	71	637	72	11	19	26	19	25	29
New.CleanUp.ReferenceOTU17117	k__Bacteria	0.99	167	180	230	1073	628	538	399	855	775	178	198	209	625	666	596	608	18	638	1021	1105	681	687	831	908	836	785	874
New.CleanUp.ReferenceOTU21726	k__Bacteria	1	16	17	21	155	116	107	181	311	276	220	269	275	223	249	202	175	3	184	378	462	378	134	160	180	165	143	136
New.CleanUp.ReferenceOTU16663	k__Bacteria	0.97	7	6	6	7	10	3	8	7	12	32	32	37	14	12	3	41	2	32	9	13	14	5	7	12	24	17	35
New.CleanUp.ReferenceOTU14196	k__Bacteria	0.99	26	23	45	325	149	128	61	96	88	219	247	255	120	140	99	228	6	268	131	183	109	140	108	187	199	205	260
New.CleanUp.ReferenceOTU19037	k__Bacteria	1	61	109	102	10	15	7	9	14	11	87	96	139	58	76	45	116	3	121	36	47	89	9	10	7	8	3	6
New.CleanUp.ReferenceOTU15159	k__Bacteria	0.94	13	19	18	356	121	371	329	680	994	241	206	254	143	180	127	97	2	55	461	593	652	268	331	354	60	107	76
New.CleanUp.ReferenceOTU14886	k__Bacteria	1	2730	2657	4640	40	36	31	24	29	45	1244	650	678	214	198	162	157	10	220	40	54	32	15	62	32	15	18	15
New.CleanUp.ReferenceOTU29394	k__Bacteria	1	186	178	243	38	13	8	29	76	47	285	258	216	167	205	146	180	2	149	124	271	197	11	16	16	4	5	3
New.CleanUp.ReferenceOTU21980	k__Bacteria	1	28	26	47	596	330	629	450	806	784	285	346	237	699	957	790	339	15	570	1018	826	835	1305	795	1537	293	385	264
New.CleanUp.ReferenceOTU2092	k__Bacteria	1	34	30	59	578	373	454	531	809	832	190	122	135	237	259	202	334	10	371	720	695	496	551	723	650	412	352	319
New.CleanUp.ReferenceOTU29185	k__Bacteria	0.99	3	5	4	3	2	3	16	29	50	30	22	16	54	42	30	17	1	25	17	43	28	2	2	4	1	2	2
New.CleanUp.ReferenceOTU28043	k__Bacteria	1	746	785	1118	237	180	263	446	769	1569	1745	1081	1116	1917	1740	1628	1108	30	1159	948	1060	1116	188	344	253	157	155	186
New.CleanUp.ReferenceOTU35137	k__Bacteria	1	235	207	369	1119	937	1385	789	1548	1749	670	503	451	972	972	880	593	17	689	1722	1893	1841	1122	1118	1362	189	316	274
New.CleanUp.ReferenceOTU35623	k__Bacteria	1	672	755	1340	100	46	63	157	329	146	798	848	578	441	541	378	265	7	326	536	852	753	47	55	46	21	29	22
New.CleanUp.ReferenceOTU32789	k__Bacteria	1	1009	895	1512	732	480	474	411	756	773	901	999	779	694	757	643	948	22	1152	1156	1422	1469	375	448	406	808	981	864
New.CleanUp.ReferenceOTU19061	k__Bacteria	1	62	107	108	12	7	9	5	10	12	85	90	122	47	56	35	126	3	102	35	49	65	8	7	7	8	1	5
New.CleanUp.ReferenceOTU20288	k__Bacteria	1	372	400	768	194	131	193	777	1590	1421	2382	1790	1598	1052	1415	1117	1215	36	1401	853	944	535	157	163	230	158	132	92
New.CleanUp.ReferenceOTU22959	k__Bacteria	0.94	39	20	50	204	120	86	58	142	130	35	54	75	128	127	102	101	1	100	149	154	94	99	109	118	103	88	121
New.CleanUp.ReferenceOTU15608	k__Bacteria	1	47	49	54	977	496	947	758	1413	1550	230	228	216	586	853	626	371	14	600	1466	1352	1396	1433	907	1603	331	478	320
New.CleanUp.ReferenceOTU23584	k__Bacteria	0.98	44	46	83	132	83	151	167	254	346	121	55	70	247	275	285	148	5	128	166	180	177	115	128	209	62	49	68
New.CleanUp.ReferenceOTU23504	k__Bacteria	1	39	36	97	11	7	10	46	93	145	188	130	153	153	147	145	144	7	162	62	123	152	14	13	8	13	6	8
New.CleanUp.ReferenceOTU3021	k__Bacteria	1	192	172	235	4	4	7	5	4	5	67	40	65	40	26	32	29	0	44	9	114	16	4	11	5	6	3	4
New.CleanUp.ReferenceOTU16120	k__Bacteria	1	1681	1583	2701	457	356	576	387	599	1221	2157	1292	1346	1605	1684	1405	1422	47	1501	1244	1349	1315	797	763	645	173	151	211
New.CleanUp.ReferenceOTU12881	k__Bacteria	1	69	91	213	32	41	30	32	58	62	152	87	90	112	76	100	97	4	99	49	69	32	48	70	93	41	15	19
New.CleanUp.ReferenceOTU16018	k__Bacteria	0.99	25	22	40	354	144	133	51	78	72	201	217	234	102	115	85	206	7	252	122	171	100	151	114	211	173	110	204
New.CleanUp.ReferenceOTU22080	k__Bacteria	0.99	100	106	121	680	367	337	168	349	368	127	154	123	454	525	527	254	4	248	560	631	394	512	413	550	431	420	531
New.CleanUp.ReferenceOTU20925	k__Bacteria	1	173	165	263	135	90	118	116	178	193	238	227	231	159	163	161	311	7	260	139	172	185	29	30	31	122	87	83
New.CleanUp.ReferenceOTU26945	k__Bacteria	0.97	311	346	310	19	15	25	19	25	25	72	130	129	13	11	19	203	0	161	25	65	44	21	29	21	11	15	8
New.CleanUp.ReferenceOTU28952	k__Bacteria	1	796	701	1025	554	345	563	1100	1934	2074	1053	807	730	1322	1360	1203	966	27	1073	1116	1690	1260	237	456	306	228	239	219
New.CleanUp.ReferenceOTU16099	k__Bacteria	1	2688	2638	4543	16	26	9	21	25	29	1225	643	656	156	165	133	135	7	203	37	47	29	16	56	20	9	10	4
New.CleanUp.ReferenceOTU31868	k__Bacteria	0.98	29	31	68	7	5	4	6	7	20	61	63	36	12	14	15	13	1	11	4	14	7	12	8	18	3	1	0
New.CleanUp.ReferenceOTU20029	k__Bacteria	0.99	490	435	521	19	26	18	76	104	106	192	157	186	267	229	249	100	5	117	103	620	151	16	25	48	5	15	12
New.CleanUp.ReferenceOTU33564	k__Bacteria	0.98	218	189	200	13	9	18	77	114	98	303	244	251	224	184	176	106	2	190	144	804	199	15	24	14	8	9	10
New.CleanUp.ReferenceOTU17879	k__Bacteria	1	40	21	46	884	411	594	1390	2281	2681	72	84	85	1028	1318	1011	650	17	436	1399	1552	1574	811	714	714	228	365	293
New.CleanUp.ReferenceOTU16983	k__Bacteria	1	41	42	71	66	49	32	9	29	20	26	25	37	67	81	48	87	6	90	34	52	21	53	43	113	27	19	35
New.CleanUp.ReferenceOTU14878	k__Bacteria	1	39	43	62	669	610	945	454	826	988	105	84	66	510	503	494	270	10	284	935	1111	1031	740	663	885	81	158	137
New.CleanUp.ReferenceOTU31062	k__Bacteria	0.96	34	24	117	10	4	2	10	31	15	96	90	118	23	28	30	59	0	83	27	43	11	11	8	13	1	0	3
New.CleanUp.ReferenceOTU32184	k__Bacteria	1	157	143	181	35	48	48	387	791	711	678	757	535	580	648	527	477	14	531	612	868	562	27	39	41	68	86	63
New.CleanUp.ReferenceOTU34303	k__Bacteria	1	2731	2668	4631	96	77	49	31	54	57	1213	619	649	188	186	138	135	7	213	39	61	42	34	97	64	147	94	106
New.CleanUp.ReferenceOTU21645	k__Bacteria	1	681	646	884	49	40	80	424	695	602	506	375	431	689	594	585	472	18	586	421	444	486	59	49	48	32	57	35
New.CleanUp.ReferenceOTU17786	k__Bacteria	1	4	7	8	276	145	220	168	301	466	153	167	203	114	139	77	59	2	47	333	469	600	189	339	285	23	28	19
New.CleanUp.ReferenceOTU27073	k__Bacteria	1	72	92	110	403	223	191	87	200	177	223	221	283	191	209	172	243	2	287	221	259	166	233	173	267	249	299	329
New.CleanUp.ReferenceOTU30206	k__Bacteria	1	1581	1552	2649	382	373	544	186	309	596	1819	970	1055	759	881	721	1029	22	940	978	1126	1141	597	823	906	129	66	137
New.CleanUp.ReferenceOTU25056	k__Bacteria	0.98	917	832	1389	121	87	83	86	146	137	456	268	305	333	302	265	431	13	584	469	596	599	65	69	70	124	116	73
New.CleanUp.ReferenceOTU30487	k__Bacteria	1	113	141	175	646	430	427	342	649	757	176	241	161	754	849	797	408	10	434	1125	1154	1074	743	628	809	704	818	769
New.CleanUp.ReferenceOTU24659	k__Bacteria	1	2559	2480	4301	12	23	8	22	27	36	1154	524	592	133	159	104	116	5	186	27	40	31	3	57	20	8	11	6
New.CleanUp.ReferenceOTU29327	k__Bacteria	1	107	92	238	7	13	13	9	13	34	79	55	56	111	89	104	39	1	35	22	115	38	10	11	6	14	13	23
New.CleanUp.ReferenceOTU29155	k__Bacteria	1	129	108	103	6	3	10	56	83	70	249	235	241	130	114	118	88	3	129	73	548	96	9	15	5	3	4	4
New.CleanUp.ReferenceOTU14570	k__Bacteria	0.99	77	85	85	204	74	58	28	55	58	16	28	23	21	39	29	47	0	45	22	33	17	83	79	99	110	69	133
New.CleanUp.ReferenceOTU19807	k__Bacteria	1	31	19	24	231	81	163	234	417	748	238	175	173	634	825	668	395	6	299	607	1229	1081	110	85	107	97	125	157
New.CleanUp.ReferenceOTU14761	k__Bacteria	1	2761	2665	4461	110	73	117	546	901	869	1505	1311	1253	1834	1717	1702	771	23	1004	1009	1419	1109	105	144	114	79	98	84
New.CleanUp.ReferenceOTU31676	k__Bacteria	0.97	15	13	28	13	10	11	17	36	41	85	81	79	164	189	149	80	3	116	54	77	103	17	25	14	1	2	3
New.CleanUp.ReferenceOTU32527	k__Bacteria	1	61	53	124	134	157	117	100	200	307	315	133	130	245	299	231	127	5	150	226	747	281	96	122	149	226	225	167
New.CleanUp.ReferenceOTU18508	k__Bacteria	1	9	13	13	51	35	127	319	584	473	36	91	47	175	303	169	154	4	232	674	575	685	29	29	48	39	29	32
New.CleanUp.ReferenceOTU34443	k__Bacteria	1	65	113	112	13	18	13	9	15	14	89	101	132	60	79	45	114	3	126	31	52	92	8	11	7	15	3	23
New.CleanUp.ReferenceOTU14017	k__Bacteria	1	9	10	18	102	85	129	245	466	548	17	6	6	346	353	293	259	6	318	763	754	854	43	41	53	85	116	120
New.CleanUp.ReferenceOTU26166	k__Bacteria	0.99	474	459	853	42	16	28	108	307	145	1374	1339	867	516	640	449	406	8	461	451	767	654	26	34	34	24	16	20
New.CleanUp.ReferenceOTU2421	k__Bacteria	1	103	121	166	671	291	605	843	1388	1595	146	184	209	473	587	443	304	8	279	840	976	1189	601	883	725	102	153	100
New.CleanUp.ReferenceOTU21434	k__Bacteria	1	39	42	52	1401	686	1350	2326	3871	3096	501	874	618	602	962	662	525	7	532	3157	2649	2686	600	762	757	500	821	545
New.CleanUp.ReferenceOTU17261	k__Bacteria	1	73	49	111	125	97	159	249	431	283	313	297	261	278	372	220	268	9	298	211	483	186	78	65	86	141	135	143
New.CleanUp.ReferenceOTU35555	k__Bacteria	0.97	126	124	128	778	354	696	1241	1966	1561	346	601	448	372	575	415	506	5	509	1126	1038	1080	425	472	505	332	546	370
New.CleanUp.ReferenceOTU24957	k__Bacteria	1	1320	1340	2432	858	480	410	197	402	378	677	732	620	538	636	441	447	13	561	505	557	452	617	451	659	519	649	704
New.CleanUp.ReferenceOTU16488	k__Bacteria	1	782	701	1414	136	74	88	117	185	181	602	526	581	509	488	440	412	6	558	379	528	403	133	155	128	78	84	76
New.CleanUp.ReferenceOTU15595	k__Bacteria	1	289	268	405	412	221	384	864	1586	1100	484	512	569	1931	2431	1900	607	27	636	952	1224	836	243	153	284	306	416	429
New.CleanUp.ReferenceOTU32889	k__Bacteria	0.99	130	126	279	669	252	727	519	944	1756	74	46	52	256	327	291	116	2	84	689	861	1148	696	1403	1097	56	102	87
New.CleanUp.ReferenceOTU17657	k__Bacteria	0.98	6	4	16	29	27	8	2	18	19	51	55	106	23	38	16	41	0	52	20	28	8	31	17	32	18	16	33
New.CleanUp.ReferenceOTU32699	k__Bacteria	0.99	878	952	2036	170	109	191	308	567	525	376	487	383	232	316	229	486	12	644	919	991	1075	193	273	255	53	70	48
New.CleanUp.ReferenceOTU17886	k__Bacteria	1	149	138	188	61	51	56	49	73	77	247	152	163	190	196	159	245	5	380	307	242	375	51	46	52	149	109	127
New.CleanUp.ReferenceOTU29818	k__Bacteria	1	158	163	164	603	291	216	142	283	239	186	136	216	202	209	183	229	5	240	269	372	208	333	258	362	311	296	373
New.CleanUp.ReferenceOTU18261	k__Bacteria	1	42	46	68	687	341	681	688	1336	1008	234	293	242	597	857	623	351	14	555	1290	1178	1146	1293	769	1499	297	412	267
New.CleanUp.ReferenceOTU20372	k__Bacteria	0.99	127	110	193	844	310	610	608	1099	1796	300	192	176	991	1192	966	296	3	263	2186	2842	3165	295	320	369	152	270	247
New.CleanUp.ReferenceOTU29887	k__Bacteria	0.99	58	51	72	805	326	573	524	1021	1637	181	110	137	915	1087	891	308	1	237	2044	2240	3083	251	285	316	140	289	226
New.CleanUp.ReferenceOTU24301	k__Bacteria	1	114	104	160	475	279	382	477	704	691	158	77	120	132	174	133	253	7	237	499	390	277	510	698	583	131	130	155
New.CleanUp.ReferenceOTU22058	k__Bacteria	1	5	4	2	165	116	91	17	44	42	36	35	49	22	25	26	56	2	83	25	47	29	42	25	38	144	142	86
New.CleanUp.ReferenceOTU21981	k__Bacteria	1	115	113	219	1001	361	689	565	1087	1756	368	251	325	918	1084	869	331	3	314	2161	2260	3155	315	308	386	179	325	281
New.CleanUp.ReferenceOTU26605	k__Bacteria	1	35	32	76	482	201	388	479	882	881	79	56	96	242	357	259	179	5	143	557	607	749	343	480	385	126	137	273
New.CleanUp.ReferenceOTU19913	k__Bacteria	1	1284	1266	2264	140	106	109	69	131	230	1417	774	798	513	593	516	607	16	556	462	1224	483	180	218	237	38	22	43
New.CleanUp.ReferenceOTU27827	k__Bacteria	0.97	25	7	21	374	126	417	353	557	624	37	23	19	240	191	173	87	2	73	422	454	655	361	223	319	180	310	202
New.CleanUp.ReferenceOTU15481	k__Bacteria	1	27	28	64	77	76	41	110	199	213	144	102	91	152	146	121	134	7	123	94	175	175	85	55	109	30	43	58
New.CleanUp.ReferenceOTU22246	k__Bacteria	1	7	18	8	63	18	96	74	147	294	51	25	39	90	120	80	37	0	37	94	108	140	75	170	115	5	4	5
New.CleanUp.ReferenceOTU34763	k__Bacteria	1	19	19	36	25	14	15	7	13	13	47	39	48	19	19	22	18	1	37	9	17	5	15	11	11	1	6	3
New.CleanUp.ReferenceOTU11997	k__Bacteria	1	181	156	183	478	180	278	388	775	1229	314	278	270	968	1075	902	369	10	328	973	868	1455	102	124	186	88	166	131
New.CleanUp.ReferenceOTU34878	k__Bacteria	0.98	9	7	24	30	35	19	12	32	25	75	69	50	46	56	47	24	1	27	33	58	25	11	10	17	59	41	98
New.CleanUp.ReferenceOTU28165	k__Bacteria	1	2	0	0	45	18	37	25	61	75	1	2	3	17	12	14	0	0	1	23	22	41	22	82	38	4	7	3
New.CleanUp.ReferenceOTU18364	k__Bacteria	1	71	126	132	19	21	14	14	24	40	103	107	149	65	89	59	130	4	145	48	64	109	7	15	11	15	7	20
New.CleanUp.ReferenceOTU13363	k__Bacteria	1	89	76	94	412	236	189	91	223	206	89	98	94	349	418	401	182	4	229	417	496	337	358	297	369	319	415	386
New.CleanUp.ReferenceOTU13466	k__Bacteria	1	4	9	10	63	22	60	125	225	391	47	43	37	91	124	66	33	3	23	133	194	240	112	287	176	6	14	22
New.CleanUp.ReferenceOTU17934	k__Bacteria	1	820	809	1092	142	59	100	125	247	356	290	319	391	223	233	205	180	2	208	304	331	365	159	180	157	61	165	192
New.CleanUp.ReferenceOTU21998	k__Bacteria	1	1693	1738	2602	285	213	300	290	505	543	1545	1346	1187	568	563	461	787	20	1029	1060	1260	1074	243	267	271	281	230	262
New.CleanUp.ReferenceOTU15904	k__Bacteria	0.99	32	29	75	167	41	56	60	130	92	328	275	570	121	114	97	170	3	276	177	238	94	102	49	112	34	40	27
New.CleanUp.ReferenceOTU21977	k__Bacteria	1	40	18	42	846	258	617	1325	2155	2580	67	62	63	1044	1341	1028	632	17	434	1319	1442	1540	725	629	513	320	446	281
New.CleanUp.ReferenceOTU1714	k__Bacteria	1	125	107	252	713	385	590	793	1435	1414	378	196	171	481	687	522	350	6	325	896	941	1142	460	587	582	191	188	301
New.CleanUp.ReferenceOTU30594	k__Bacteria	0.83	2	3	2	0	18	1	1	0	0	3	2	5	1	1	0	0	0	0	0	0	1	0	0	0	2	0	0
New.CleanUp.ReferenceOTU31933	k__Bacteria	0.99	58	45	71	885	514	859	735	1368	1276	390	373	309	854	1160	828	735	23	919	1695	1770	1499	1493	1155	1839	424	553	443
New.CleanUp.ReferenceOTU28760	k__Bacteria	0.95	82	88	115	451	251	189	111	236	235	137	188	128	366	428	431	206	5	209	390	461	289	353	310	370	337	433	429
New.CleanUp.ReferenceOTU14186	k__Bacteria	1	4	2	6	110	98	79	39	92	93	34	34	28	58	94	55	34	4	46	75	70	43	86	73	95	148	125	155
New.CleanUp.ReferenceOTU30287	k__Bacteria	1	3	8	10	86	35	49	19	59	39	7	10	20	31	23	23	33	0	27	30	53	44	20	36	20	31	65	54
New.CleanUp.ReferenceOTU31704	k__Bacteria	1	74	100	138	785	379	800	934	1748	1394	331	422	327	871	1227	906	475	18	666	1543	1451	1387	1395	875	1623	363	500	348
New.CleanUp.ReferenceOTU17352	k__Bacteria	1	10	9	10	1	1	4	14	21	24	20	15	21	28	42	22	19	0	25	6	167	8	1	1	2	2	2	0
New.CleanUp.ReferenceOTU26427	k__Bacteria	1	784	904	1469	18	15	10	29	35	28	261	341	181	97	118	115	479	13	593	87	108	116	12	25	20	7	19	21
New.CleanUp.ReferenceOTU30951	k__Bacteria	1	170	148	313	1033	410	723	754	1343	2247	471	347	293	1223	1476	1232	618	10	534	2686	3174	4026	400	385	445	212	377	430
New.CleanUp.ReferenceOTU19502	k__Bacteria	1	32	18	28	152	105	180	316	518	600	264	88	83	297	429	279	117	4	138	620	560	667	229	303	250	48	79	108
New.CleanUp.ReferenceOTU3347	k__Bacteria	0.99	167	179	176	889	461	409	201	408	405	156	185	155	482	562	555	311	3	286	594	674	427	599	471	690	567	521	656
New.CleanUp.ReferenceOTU29518	k__Bacteria	1	2	1	4	19	9	16	9	13	15	35	20	24	11	12	15	13	0	11	11	19	16	5	10	4	10	4	4
New.CleanUp.ReferenceOTU169	k__Bacteria	1	11	8	10	9	2	6	12	42	40	20	26	23	47	75	38	34	1	25	42	72	60	4	16	8	9	10	2
New.CleanUp.ReferenceOTU25525	k__Bacteria	1	122	108	176	771	393	806	1253	2093	2150	226	304	266	865	1012	866	831	16	814	1786	1811	1966	867	811	817	444	523	436
New.CleanUp.ReferenceOTU34217	k__Bacteria	0.99	240	240	304	62	30	40	115	192	120	201	143	171	277	344	230	166	3	210	146	197	193	56	47	45	25	27	23
New.CleanUp.ReferenceOTU24442	k__Bacteria	1	247	227	297	14	13	23	210	475	262	1024	1120	791	436	533	382	317	11	438	369	639	330	17	23	9	5	4	13
New.CleanUp.ReferenceOTU3545	k__Bacteria	1	792	680	1015	22	9	14	109	254	123	607	411	481	103	114	83	51	3	74	45	70	50	15	30	13	8	21	12
New.CleanUp.ReferenceOTU25261	k__Bacteria	1	1383	1212	1992	70	48	68	226	385	388	653	518	531	1014	1005	934	274	8	337	369	1141	445	61	72	55	84	71	63
New.CleanUp.ReferenceOTU18100	k__Bacteria	0.99	8	8	12	291	122	72	36	69	66	20	12	30	19	24	24	16	0	23	26	37	14	99	64	152	136	127	133
New.CleanUp.ReferenceOTU30847	k__Bacteria	0.98	10	7	11	414	132	432	389	548	636	15	7	5	195	186	164	47	1	43	425	447	677	412	290	346	185	298	181
New.CleanUp.ReferenceOTU28961	k__Bacteria	1	43	53	71	823	435	846	384	707	761	443	285	405	963	1118	888	475	7	405	886	1072	1036	965	1127	1067	105	159	108
New.CleanUp.ReferenceOTU18683	k__Bacteria	0.99	2647	2610	4536	14	26	7	18	35	29	1202	594	646	149	170	126	121	6	200	29	52	37	8	55	15	5	10	7
New.CleanUp.ReferenceOTU33405	k__Bacteria	1	31	20	59	165	108	167	137	232	201	247	232	196	249	320	194	200	7	227	187	223	147	59	60	75	109	105	105
New.CleanUp.ReferenceOTU17012	k__Bacteria	0.99	17	20	26	169	18	72	30	42	40	92	109	204	50	44	47	61	2	61	30	50	33	53	43	96	16	21	16
New.CleanUp.ReferenceOTU15614	k__Bacteria	0.98	3	3	1	1	2	2	1	6	9	17	19	23	20	15	9	30	1	46	17	35	16	0	1	3	4	5	1
New.CleanUp.ReferenceOTU15776	k__Bacteria	1	29	38	74	9	9	9	8	12	13	73	162	97	46	61	44	53	3	62	15	27	12	3	4	14	10	22	5
New.CleanUp.ReferenceOTU20897	k__Bacteria	1	1384	1275	2204	76	59	136	92	122	193	1072	617	646	260	293	264	313	6	266	250	308	344	158	298	161	33	23	14
New.CleanUp.ReferenceOTU27003	k__Bacteria	0.99	127	135	162	171	60	121	194	315	310	283	316	258	292	341	264	212	8	324	728	1100	802	155	101	166	46	76	47
New.CleanUp.ReferenceOTU16974	k__Bacteria	0.99	23	19	48	11	3	15	35	50	75	16	15	24	53	47	40	12	0	21	35	40	43	17	53	39	5	10	6
New.CleanUp.ReferenceOTU29821	k__Bacteria	1	1328	1203	1859	274	139	260	668	1110	1141	966	1065	834	1125	1038	1055	618	15	687	810	878	841	231	319	211	172	230	171
New.CleanUp.ReferenceOTU13761	k__Bacteria	0.94	3	1	3	5	3	1	4	9	4	20	18	27	1	6	2	13	1	11	3	10	12	2	1	0	6	3	2
New.CleanUp.ReferenceOTU3192	k__Bacteria	0.98	10	8	10	260	89	172	257	488	882	7	2	9	167	235	165	9	0	10	828	1918	1332	14	25	36	24	93	54
New.CleanUp.ReferenceOTU25716	k__Bacteria	0.99	34	44	68	861	498	852	397	705	763	438	272	345	951	1136	871	195	8	222	880	1044	1039	947	1119	1059	332	377	264
New.CleanUp.ReferenceOTU20949	k__Bacteria	0.99	1	2	1	1	2	0	2	2	3	4	3	4	10	7	9	13	0	13	4	2	12	0	0	2	0	2	1
New.CleanUp.ReferenceOTU30352	k__Bacteria	0.99	2	4	3	2	0	2	6	8	14	4	11	7	3	11	10	26	1	23	24	29	30	6	7	6	1	4	2
New.CleanUp.ReferenceOTU12367	k__Bacteria	0.98	7	12	9	16	15	16	8	10	7	117	60	67	50	57	34	15	0	25	34	151	64	17	3	13	21	27	12
New.CleanUp.ReferenceOTU18790	k__Bacteria	1	639	576	1149	41	26	29	61	86	72	496	417	425	226	228	210	297	4	386	205	328	217	58	60	36	22	31	19
New.CleanUp.ReferenceOTU15123	k__Bacteria	1	36	29	40	655	364	714	512	892	901	241	220	212	596	830	598	403	14	624	1006	1003	898	1188	783	1438	313	382	279
New.CleanUp.ReferenceOTU25506	k__Bacteria	1	19	12	25	109	77	106	132	209	362	20	18	32	50	75	47	44	0	59	146	201	264	117	256	221	51	82	59
New.CleanUp.ReferenceOTU19294	k__Bacteria	1	111	130	211	1020	621	539	337	690	691	121	126	137	685	699	712	403	10	415	974	1041	630	672	803	907	699	658	736
New.CleanUp.ReferenceOTU3312	k__Bacteria	0.94	3	2	3	5	2	1	5	9	4	22	20	29	2	7	1	16	1	11	2	11	12	2	1	0	5	3	3
New.CleanUp.ReferenceOTU17726	k__Bacteria	1	94	70	124	42	19	43	134	227	207	198	157	255	490	409	455	331	9	365	355	451	330	80	80	59	41	22	16
New.CleanUp.ReferenceOTU12735	k__Bacteria	1	274	255	401	164	93	206	965	1493	1408	1223	1090	899	1975	2304	1936	825	27	905	974	1462	752	97	109	103	224	193	140
New.CleanUp.ReferenceOTU35380	k__Bacteria	1	871	945	1982	27	20	20	63	178	92	320	394	324	118	122	96	389	7	539	359	477	429	29	48	35	12	14	14
New.CleanUp.ReferenceOTU13566	k__Bacteria	0.99	41	40	58	505	237	186	83	143	120	261	292	301	150	171	123	246	8	309	211	258	150	253	179	302	303	296	388
New.CleanUp.ReferenceOTU19150	k__Bacteria	1	41	24	47	839	277	527	1234	2053	2500	69	65	65	960	1257	948	624	15	418	1268	1412	1483	652	587	489	202	311	249
New.CleanUp.ReferenceOTU17044	k__Bacteria	1	87	90	106	536	452	645	1242	2285	1700	403	586	467	2579	3336	2617	579	28	570	1248	1601	884	292	210	449	467	557	771
New.CleanUp.ReferenceOTU31120	k__Bacteria	1	63	104	118	13	22	17	12	24	20	97	104	142	75	89	50	122	4	133	70	82	109	12	13	11	21	20	24
New.CleanUp.ReferenceOTU2636	k__Bacteria	1	1610	1283	2385	135	95	125	131	233	267	1239	737	869	1380	1215	1275	706	23	977	264	306	291	111	189	163	123	112	206
New.CleanUp.ReferenceOTU30027	k__Bacteria	1	2474	2420	4170	21	32	16	24	39	30	1140	493	580	173	184	133	115	6	177	31	46	46	30	114	53	9	10	13
New.CleanUp.ReferenceOTU2969	k__Bacteria	1	98	75	90	1521	700	1354	2271	3970	4141	312	343	376	3237	4146	3256	1120	37	886	2549	2888	2675	1196	925	1085	732	1017	1060
New.CleanUp.ReferenceOTU34573	k__Bacteria	1	49	50	90	368	265	496	217	341	441	90	94	94	355	428	332	226	5	253	754	860	979	707	1003	1001	58	71	69
New.CleanUp.ReferenceOTU21674	k__Bacteria	1	231	246	302	3	2	4	6	7	3	73	85	49	16	16	11	19	2	16	7	15	11	2	8	2	3	3	0
New.CleanUp.ReferenceOTU32993	k__Bacteria	1	98	95	186	644	247	622	539	878	1240	220	175	197	396	436	367	329	12	291	747	806	1050	663	724	781	133	283	178
New.CleanUp.ReferenceOTU16957	k__Bacteria	1	120	114	197	641	328	596	858	1537	1605	173	150	203	412	585	415	328	6	260	912	1047	1306	518	757	634	123	146	185
New.CleanUp.ReferenceOTU16867	k__Bacteria	1	148	145	246	1476	506	1110	1687	2841	3445	486	545	639	1330	1672	1310	896	23	757	2044	2294	2527	1122	950	931	745	1134	823
New.CleanUp.ReferenceOTU27566	k__Bacteria	1	1157	922	1723	169	154	103	141	244	251	793	536	605	874	780	806	430	14	568	194	250	167	136	168	212	57	74	114
New.CleanUp.ReferenceOTU14177	k__Bacteria	1	60	49	39	513	444	625	924	1707	1417	287	304	315	2352	3001	2424	637	28	656	1180	1390	878	313	239	474	491	548	865
New.CleanUp.ReferenceOTU17454	k__Bacteria	1	310	310	488	214	229	315	119	196	374	671	369	452	755	645	632	646	12	663	548	674	708	407	527	612	123	149	139
New.CleanUp.ReferenceOTU33801	k__Bacteria	0.89	16	15	31	64	12	9	35	90	61	145	124	263	86	78	67	115	1	164	107	268	54	69	37	82	11	13	11
New.CleanUp.ReferenceOTU34997	k__Bacteria	1	43	52	75	831	403	774	549	969	929	233	275	241	562	806	570	370	15	598	1332	1202	1210	1353	843	1565	283	393	243
New.CleanUp.ReferenceOTU20327	k__Bacteria	1	2703	2647	4613	16	24	14	20	25	22	1196	586	633	148	163	118	114	7	184	27	48	29	6	53	16	11	9	4
New.CleanUp.ReferenceOTU12677	k__Bacteria	1	12	15	27	99	42	61	33	59	41	125	139	112	79	82	75	191	4	250	151	219	131	66	60	60	71	54	75
New.CleanUp.ReferenceOTU24714	k__Bacteria	0.99	37	37	58	885	404	974	601	1060	1827	217	207	266	268	306	285	145	7	118	819	980	1311	852	1616	1243	85	168	137
New.CleanUp.ReferenceOTU20055	k__Bacteria	1	1143	1046	1590	46	69	82	92	165	160	689	466	513	480	405	426	189	6	284	256	758	348	86	156	148	15	18	16
New.CleanUp.ReferenceOTU29701	k__Bacteria	1	97	90	127	1248	449	981	1465	2461	3019	86	91	94	1087	1451	1092	691	17	484	1453	1644	1778	1012	919	869	298	484	367
New.CleanUp.ReferenceOTU20141	k__Bacteria	0.99	89	71	177	538	209	464	397	754	1360	66	40	45	228	297	262	118	6	92	579	717	934	296	579	440	58	84	53
New.CleanUp.ReferenceOTU22223	k__Bacteria	1	3	4	6	62	41	27	14	21	28	100	117	101	37	52	36	136	4	185	77	116	55	32	40	39	41	19	57
New.CleanUp.ReferenceOTU3193	k__Bacteria	1	28	25	59	99	65	133	147	210	178	43	31	36	100	107	97	117	0	141	195	354	240	146	111	146	53	70	51
New.CleanUp.ReferenceOTU29616	k__Bacteria	0.98	17	12	10	207	129	91	64	139	126	59	74	64	161	168	185	56	2	87	213	228	130	132	112	141	120	113	130
New.CleanUp.ReferenceOTU29132	k__Bacteria	0.95	15	20	45	27	32	26	21	46	59	52	36	31	72	65	76	47	1	44	29	32	24	23	40	70	29	7	11
New.CleanUp.ReferenceOTU29918	k__Bacteria	0.99	39	31	33	651	347	659	463	793	790	219	210	201	566	772	594	330	14	556	1205	1103	1125	1278	778	1486	278	368	248
New.CleanUp.ReferenceOTU29145	k__Bacteria	0.99	144	116	263	794	307	536	619	1168	2118	571	376	362	1153	1441	1181	677	10	597	2102	3181	3405	297	242	359	209	341	415
New.CleanUp.ReferenceOTU29711	k__Bacteria	1	197	128	406	9	10	6	14	38	56	211	225	225	114	103	107	150	5	135	58	155	68	12	17	7	9	4	15
New.CleanUp.ReferenceOTU18021	k__Bacteria	1	445	456	815	10	11	16	94	267	97	1254	1199	771	527	637	450	407	7	481	352	623	477	25	26	27	15	6	6
New.CleanUp.ReferenceOTU29932	k__Bacteria	1	531	536	925	623	341	541	683	1078	1144	233	298	235	287	406	275	285	13	295	751	802	902	545	766	671	423	440	293
New.CleanUp.ReferenceOTU28000	k__Bacteria	0.99	553	507	948	52	27	36	65	87	53	379	272	315	154	114	118	152	2	209	120	213	148	48	40	30	80	58	33
New.CleanUp.ReferenceOTU31690	k__Bacteria	1	2713	2652	4626	18	25	10	19	24	23	1197	587	633	154	162	120	117	7	188	27	50	33	10	54	22	9	9	5
New.CleanUp.ReferenceOTU19871	k__Bacteria	1	170	146	197	27	17	26	140	232	255	224	192	176	129	108	112	124	1	136	203	683	284	19	16	10	29	30	34
New.CleanUp.ReferenceOTU2793	k__Bacteria	1	2571	2535	4432	12	23	7	17	20	20	1180	589	630	151	175	114	114	5	187	30	49	32	6	56	16	12	10	13
New.CleanUp.ReferenceOTU25352	k__Bacteria	1	26	37	37	34	30	37	85	159	231	68	70	95	96	91	66	199	6	145	137	157	239	40	111	72	10	9	15
New.CleanUp.ReferenceOTU19772	k__Bacteria	0.99	192	191	340	180	136	277	666	1112	1126	288	414	299	366	537	355	458	13	557	1173	1043	1310	165	207	202	138	116	123
New.CleanUp.ReferenceOTU25476	k__Bacteria	1	85	61	154	114	102	135	279	373	459	618	328	362	473	529	474	406	9	419	371	479	347	127	102	90	123	228	213
New.CleanUp.ReferenceOTU28097	k__Bacteria	1	80	98	145	434	181	365	548	977	1008	184	150	159	306	417	285	224	5	214	650	720	914	322	457	386	69	88	72
New.CleanUp.ReferenceOTU27480	k__Bacteria	1	13	14	15	24	16	29	134	230	215	139	146	219	429	354	404	364	8	420	371	473	328	76	70	42	9	12	7
New.CleanUp.ReferenceOTU16861	k__Bacteria	1	731	716	954	190	83	112	126	237	286	388	380	488	191	188	178	159	2	183	367	399	433	134	172	162	113	241	274
New.CleanUp.ReferenceOTU34701	k__Bacteria	0.99	67	113	116	11	14	10	9	15	10	93	110	141	62	74	44	126	3	125	41	66	91	9	11	7	7	2	6
New.CleanUp.ReferenceOTU27447	k__Bacteria	0.98	3	6	5	54	12	43	33	98	228	6	6	8	85	98	58	37	1	27	107	120	171	54	95	69	3	7	16
New.CleanUp.ReferenceOTU29503	k__Bacteria	1	59	55	76	1152	367	850	1531	2533	2977	136	144	140	1223	1526	1192	748	20	586	1625	1802	1959	932	787	699	374	572	412
New.CleanUp.ReferenceOTU33902	k__Bacteria	0.96	42	35	69	117	69	130	144	200	253	119	44	63	226	266	253	142	4	119	139	151	128	77	77	145	60	48	66
New.CleanUp.ReferenceOTU34663	k__Bacteria	1	119	85	203	1021	354	811	1476	2418	2957	149	126	116	1280	1602	1232	769	21	579	1635	1717	1862	856	771	675	257	450	301
New.CleanUp.ReferenceOTU18728	k__Bacteria	1	69	66	62	580	511	710	935	1727	1424	282	313	329	2382	3021	2431	647	28	682	1237	1453	921	321	248	476	544	619	931
New.CleanUp.ReferenceOTU13700	k__Bacteria	1	34	32	40	15	10	15	12	38	27	144	141	177	14	28	25	15	0	30	23	487	11	7	7	23	8	4	10
New.CleanUp.ReferenceOTU23674	k__Bacteria	0.97	36	37	34	646	337	654	517	941	800	228	225	207	496	703	512	334	15	567	920	784	856	1276	777	1472	280	362	240
New.CleanUp.ReferenceOTU24000	k__Bacteria	0.99	295	308	411	9	14	3	14	26	53	131	198	141	55	53	32	49	1	57	26	30	40	13	27	11	17	1	2
New.CleanUp.ReferenceOTU38016	k__Bacteria	1	14	11	22	459	193	280	437	701	515	84	125	107	302	388	288	96	2	102	375	453	432	129	133	105	106	176	217
New.CleanUp.ReferenceOTU4372	k__Bacteria	1	50	37	78	17	9	11	33	46	56	462	349	378	308	331	263	163	2	224	91	156	183	33	33	22	8	13	4
New.CleanUp.ReferenceOTU58161	k__Bacteria	1	1373	1339	2294	66	62	70	44	82	124	1399	743	794	439	494	445	348	5	349	353	404	353	110	125	124	29	14	23
New.CleanUp.ReferenceOTU47639	k__Bacteria	1	15	26	23	178	89	146	227	429	514	39	28	31	112	165	90	81	0	77	292	323	330	235	423	370	108	94	73
New.CleanUp.ReferenceOTU47108	k__Bacteria	1	1601	1536	2602	292	188	396	195	305	562	1632	891	973	749	849	739	783	20	796	867	1025	1055	405	542	492	101	84	70
New.CleanUp.ReferenceOTU39235	k__Bacteria	0.96	5	1	2	5	18	10	9	20	17	0	0	0	4	7	13	7	0	7	23	18	4	2	8	19	3	2	3
New.CleanUp.ReferenceOTU39417	k__Bacteria	1	176	165	189	6	13	32	37	55	62	128	99	120	86	66	77	52	1	59	112	868	82	19	28	15	11	7	27
New.CleanUp.ReferenceOTU4977	k__Bacteria	1	487	413	586	58	24	29	61	105	76	86	85	73	191	192	161	308	13	441	400	498	501	21	30	24	53	58	30
New.CleanUp.ReferenceOTU58488	k__Bacteria	0.99	398	396	525	16	9	14	40	128	102	362	267	282	352	274	306	308	9	390	181	234	165	14	33	21	11	11	20
New.CleanUp.ReferenceOTU45645	k__Bacteria	1	65	62	84	1151	552	931	893	1634	1994	314	253	271	998	1364	991	459	15	661	2858	2425	3400	1420	926	1687	381	544	404
New.CleanUp.ReferenceOTU45322	k__Bacteria	0.99	64	59	113	284	264	332	202	334	495	125	127	146	206	247	194	163	5	190	401	469	564	536	533	482	176	219	239
New.CleanUp.ReferenceOTU44865	k__Bacteria	1	51	44	64	1057	332	777	1394	2335	2759	112	111	107	1163	1474	1133	711	17	539	1475	1619	1724	827	698	614	342	543	359
New.CleanUp.ReferenceOTU48849	k__Bacteria	0.97	20	19	38	78	71	101	127	180	275	25	27	23	82	89	91	47	2	47	84	106	148	81	161	141	11	12	14
New.CleanUp.ReferenceOTU46299	k__Bacteria	0.94	2	4	4	2	2	1	6	15	19	28	19	14	42	30	24	11	1	14	8	19	7	1	1	3	0	3	1
New.CleanUp.ReferenceOTU5315	k__Bacteria	0.97	137	161	327	27	31	29	37	67	75	153	120	141	93	77	84	86	2	79	54	49	21	37	43	45	34	18	11
New.CleanUp.ReferenceOTU53337	k__Bacteria	1	145	136	246	1147	527	1139	982	1610	1831	426	448	423	899	1156	917	734	21	959	1986	2000	2194	1649	1196	1993	465	638	487
New.CleanUp.ReferenceOTU49091	k__Bacteria	1	71	112	134	33	48	43	63	61	52	87	94	136	87	107	81	189	5	219	139	201	221	26	27	29	61	56	36
New.CleanUp.ReferenceOTU40781	k__Bacteria	1	7	1	11	3	1	1	0	1	13	5	7	7	22	41	24	14	0	20	6	60	4	6	3	3	3	0	1
New.CleanUp.ReferenceOTU37100	k__Bacteria	0.99	4	3	2	6	2	4	10	36	23	17	12	17	21	30	17	21	1	17	10	8	9	3	4	4	5	9	1
New.CleanUp.ReferenceOTU44573	k__Bacteria	1	16	10	23	183	91	259	163	326	415	8	8	14	129	134	128	26	1	14	120	136	273	199	410	265	32	29	25
New.CleanUp.ReferenceOTU45874	k__Bacteria	1	255	276	551	5	7	8	42	128	58	938	772	608	287	375	247	438	14	575	197	379	247	18	18	14	6	6	11
New.CleanUp.ReferenceOTU5844	k__Bacteria	1	64	52	87	1453	1017	1599	930	1559	1841	274	292	233	869	1125	824	645	20	760	2006	2100	2051	2195	1862	2605	501	761	575
New.CleanUp.ReferenceOTU57701	k__Bacteria	0.97	4	3	3	13	20	25	23	25	111	14	21	10	31	38	25	31	2	28	33	53	48	13	32	27	7	6	14
New.CleanUp.ReferenceOTU52236	k__Bacteria	1	69	65	159	204	187	197	283	552	550	111	153	141	453	544	413	372	6	408	721	624	657	245	296	404	193	156	249
New.CleanUp.ReferenceOTU37409	k__Bacteria	1	2	2	11	84	60	77	106	200	272	20	26	27	47	63	31	40	1	47	116	186	215	76	145	128	44	78	44
New.CleanUp.ReferenceOTU45860	k__Bacteria	1	83	76	113	2073	1627	2226	1253	2071	2622	211	186	184	1024	1124	975	749	21	750	2330	2459	2897	2471	2368	2758	673	1050	941
New.CleanUp.ReferenceOTU50985	k__Bacteria	0.99	250	240	372	38	21	32	39	56	55	98	67	99	109	109	94	54	1	60	33	44	63	45	49	47	26	5	13
New.CleanUp.ReferenceOTU51221	k__Bacteria	1	101	117	274	712	442	414	239	517	565	311	284	246	360	452	353	256	7	300	494	636	479	566	452	514	499	477	547
New.CleanUp.ReferenceOTU54818	k__Bacteria	1	26	38	48	105	91	73	38	78	154	78	90	89	196	206	190	110	5	80	75	116	130	90	104	96	34	37	25
New.CleanUp.ReferenceOTU51618	k__Bacteria	1	208	204	429	208	150	140	260	402	412	58	46	78	610	633	583	283	16	402	210	201	71	221	319	269	206	192	394
New.CleanUp.ReferenceOTU39719	k__Bacteria	0.99	2721	2656	4629	13	23	10	20	30	35	1192	597	632	159	177	135	121	6	198	33	44	37	7	57	20	9	10	9
New.CleanUp.ReferenceOTU39442	k__Bacteria	1	6	6	28	3	0	3	9	8	15	26	62	57	17	14	16	32	0	30	10	14	5	4	6	6	1	1	1
New.CleanUp.ReferenceOTU49375	k__Bacteria	1	598	511	937	203	76	125	129	197	170	455	349	368	268	287	235	157	6	211	189	241	228	238	289	202	231	284	239
New.CleanUp.ReferenceOTU59014	k__Bacteria	1	185	185	369	726	308	605	726	1271	2140	404	352	299	1181	1347	1138	662	13	594	2612	2606	3959	420	457	457	262	381	627
New.CleanUp.ReferenceOTU496	k__Bacteria	1	1328	1291	2297	113	103	119	60	134	216	1442	782	804	499	574	500	585	17	562	447	605	446	183	205	231	85	68	76
New.CleanUp.ReferenceOTU44457	k__Bacteria	0.99	0	3	3	0	4	1	1	2	4	0	2	3	9	14	12	3	0	3	8	4	7	0	3	1	0	0	0
New.CleanUp.ReferenceOTU53007	k__Bacteria	0.99	30	43	51	367	297	281	111	248	292	66	79	76	282	331	289	214	4	206	456	487	412	529	448	633	316	307	252
New.CleanUp.ReferenceOTU39603	k__Bacteria	1	45	42	77	126	76	141	141	198	241	128	53	71	236	270	276	143	5	126	153	154	132	101	88	162	64	58	72
New.CleanUp.ReferenceOTU39202	k__Bacteria	0.99	20	11	24	398	183	525	370	641	1063	31	36	28	258	322	301	81	4	66	419	479	789	550	1031	785	26	36	50
New.CleanUp.ReferenceOTU50727	k__Bacteria	0.99	3	2	3	5	2	1	5	9	4	28	20	30	3	8	1	17	1	12	3	12	12	2	1	0	5	3	3
New.CleanUp.ReferenceOTU47727	k__Bacteria	1	12	18	23	1	4	2	2	1	5	4	13	10	11	5	10	8	0	7	4	145	7	3	4	5	3	1	8
New.CleanUp.ReferenceOTU51609	k__Bacteria	1	1085	891	1564	24	24	40	55	61	82	656	441	489	740	644	722	432	14	545	110	152	130	60	88	54	24	19	27
New.CleanUp.ReferenceOTU41043	k__Bacteria	1	763	840	1688	263	250	399	938	1723	1431	476	711	562	663	868	622	729	14	942	1572	1477	1656	397	436	491	134	134	154
New.CleanUp.ReferenceOTU56792	k__Bacteria	1	2631	2590	4516	9	21	7	14	19	23	1187	593	631	139	160	117	113	6	184	28	44	31	7	51	15	7	8	4
New.CleanUp.ReferenceOTU48356	k__Bacteria	1	899	956	2034	22	23	26	56	135	89	318	384	320	112	120	85	375	8	524	347	471	403	29	58	31	15	20	14
New.CleanUp.ReferenceOTU42907	k__Bacteria	1	401	326	467	79	50	46	77	142	93	118	82	62	178	179	152	300	11	427	434	511	499	19	36	33	54	16	29
New.CleanUp.ReferenceOTU4466	k__Bacteria	0.99	147	123	220	916	345	634	696	1230	2063	366	302	277	1283	1519	1273	580	8	506	2597	3109	3838	367	395	448	179	326	305
New.CleanUp.ReferenceOTU42735	k__Bacteria	1	118	98	225	616	264	398	372	693	1269	469	294	288	904	1101	958	560	9	461	1000	1753	1707	273	245	367	207	240	326
New.CleanUp.ReferenceOTU58408	k__Bacteria	1	88	76	135	96	57	76	62	133	139	433	307	322	196	194	182	146	5	166	168	224	207	92	159	147	89	214	199
New.CleanUp.ReferenceOTU55731	k__Bacteria	1	35	26	31	562	365	455	507	793	748	186	136	121	279	301	220	345	12	358	612	549	441	524	690	615	196	209	207
New.CleanUp.ReferenceOTU45279	k__Bacteria	1	162	170	266	824	371	815	1654	2636	2589	921	774	711	1435	1537	1426	1062	32	1018	1458	1561	1449	753	1131	881	550	577	512
New.CleanUp.ReferenceOTU38232	k__Bacteria	1	1	2	2	10	4	3	4	6	11	14	15	22	2	7	3	8	0	8	7	13	13	1	1	2	4	1	3
New.CleanUp.ReferenceOTU4620	k__Bacteria	1	915	989	2095	140	79	142	351	640	568	422	569	474	312	421	291	522	8	723	994	1032	1120	89	99	89	112	99	107
New.CleanUp.ReferenceOTU47215	k__Bacteria	1	34	44	55	459	210	396	556	944	988	69	110	118	242	369	225	161	1	149	598	666	896	309	446	420	81	81	65
New.CleanUp.ReferenceOTU50274	k__Bacteria	1	710	738	1557	313	290	444	922	1680	1387	409	609	444	728	983	687	654	14	860	1317	1208	1369	328	389	426	112	131	111
New.CleanUp.ReferenceOTU48740	k__Bacteria	1	68	54	114	789	408	742	668	1226	1525	430	276	293	686	1026	762	462	15	660	1624	1576	1749	1352	832	1569	321	454	343
New.CleanUp.ReferenceOTU51344	k__Bacteria	1	1476	1424	2437	142	133	159	102	185	349	1600	883	931	700	801	700	700	18	675	583	664	587	232	275	291	115	84	92
New.CleanUp.ReferenceOTU47962	k__Bacteria	0.99	96	102	137	931	494	456	334	651	664	177	227	180	476	514	473	416	13	413	847	887	540	700	822	878	577	586	735
New.CleanUp.ReferenceOTU38910	k__Bacteria	0.98	34	18	48	628	189	411	1084	1787	2174	52	63	58	773	972	786	589	17	374	1109	1256	1268	572	525	408	139	220	153
New.CleanUp.ReferenceOTU41330	k__Bacteria	1	1433	1383	2375	100	97	104	56	98	176	1466	794	841	510	576	506	544	9	490	445	516	444	158	208	220	34	22	36
New.CleanUp.ReferenceOTU59447	k__Bacteria	0.99	57	72	107	214	150	245	666	1408	856	456	690	429	775	1012	758	281	7	252	580	743	410	132	120	184	125	173	198
New.CleanUp.ReferenceOTU53676	k__Bacteria	0.99	2466	2388	4147	18	25	7	14	28	26	1119	487	547	132	153	106	117	6	183	27	46	25	6	51	26	6	11	8
New.CleanUp.ReferenceOTU47518	k__Bacteria	1	1	2	0	3	10	1	2	2	5	5	1	1	5	9	5	11	0	13	3	3	3	1	1	5	0	0	14
New.CleanUp.ReferenceOTU42129	k__Bacteria	1	1550	1528	2449	98	77	81	354	630	668	866	707	633	782	782	715	591	14	704	760	922	924	61	105	76	121	145	123
New.CleanUp.ReferenceOTU4637	k__Bacteria	1	27	31	39	113	63	130	160	251	278	36	32	36	151	155	135	97	4	109	522	754	564	101	88	121	62	50	37
New.CleanUp.ReferenceOTU4192	k__Bacteria	1	2491	2483	4303	173	128	115	184	374	326	1336	787	759	355	400	340	349	16	418	384	419	330	206	371	303	60	104	75
New.CleanUp.ReferenceOTU4191	k__Bacteria	0.98	145	151	344	44	25	47	83	118	156	72	51	69	170	210	179	83	1	86	93	175	83	35	90	66	23	9	12
New.CleanUp.ReferenceOTU39789	k__Bacteria	1	79	51	117	1396	953	1468	1021	1626	1975	164	167	146	804	1073	766	596	17	703	1737	1534	1858	2149	1779	2548	493	699	568
New.CleanUp.ReferenceOTU57778	k__Bacteria	1	2	5	5	0	0	1	1	0	0	64	9	8	2	10	5	2	0	5	3	226	5	0	1	1	2	0	0
New.CleanUp.ReferenceOTU36854	k__Bacteria	1	94	107	133	670	391	692	570	960	936	263	262	245	645	858	654	476	21	692	1478	1355	1356	1314	812	1559	338	431	309
New.CleanUp.ReferenceOTU42157	k__Bacteria	1	35	39	66	219	243	401	134	231	279	91	95	106	411	510	373	241	9	285	694	803	980	638	833	909	34	31	34
New.CleanUp.ReferenceOTU45521	k__Bacteria	1	259	219	369	1388	731	1354	2122	3375	3154	897	729	737	2093	2448	1997	1359	54	1635	1845	2029	2228	858	951	931	808	1068	846
New.CleanUp.ReferenceOTU51335	k__Bacteria	1	2	3	21	19	14	19	14	48	80	21	18	30	68	96	54	40	3	27	95	97	76	8	15	10	11	26	12
New.CleanUp.ReferenceOTU47252	k__Bacteria	0.99	2440	2437	4202	329	192	200	257	515	505	1383	936	821	542	651	524	507	25	577	595	649	506	302	540	449	188	264	174
New.CleanUp.ReferenceOTU51565	k__Bacteria	1	29	29	55	55	16	34	47	99	82	94	69	67	66	68	75	112	5	90	100	143	112	62	56	69	18	37	18
New.CleanUp.ReferenceOTU45882	k__Bacteria	1	49	56	98	123	87	145	147	208	265	139	63	79	262	287	279	168	5	146	154	173	134	115	110	191	61	50	77
New.CleanUp.ReferenceOTU51543	k__Bacteria	1	744	675	1143	26	37	26	102	161	195	261	202	203	348	299	292	125	5	151	182	311	322	19	47	40	12	13	14
New.CleanUp.ReferenceOTU38858	k__Bacteria	0.99	35	40	53	470	327	297	290	590	560	94	141	118	335	384	335	338	15	312	486	586	453	287	511	446	398	476	340
New.CleanUp.ReferenceOTU50311	k__Bacteria	0.99	70	83	95	569	393	345	194	403	450	156	179	178	588	656	652	353	8	334	660	780	483	624	537	732	420	374	427
New.CleanUp.ReferenceOTU5298	k__Bacteria	0.96	68	67	175	62	47	25	63	123	87	248	195	327	140	120	113	191	3	279	206	442	150	122	63	130	35	48	36
New.CleanUp.ReferenceOTU54228	k__Bacteria	1	31	31	34	645	343	641	481	825	800	220	206	197	513	706	533	342	16	567	1205	1097	1125	1169	639	1254	294	372	236
New.CleanUp.ReferenceOTU59339	k__Bacteria	0.99	4	4	4	73	43	29	13	21	29	100	118	115	40	52	39	139	4	185	79	116	64	35	36	40	53	20	65
New.CleanUp.ReferenceOTU43334	k__Bacteria	1	85	72	73	732	585	796	1025	1885	1503	407	372	398	2375	3038	2432	654	29	667	1270	1479	1043	353	270	516	710	747	979
New.CleanUp.ReferenceOTU45288	k__Bacteria	0.96	6	4	7	22	7	30	69	136	202	2	2	6	21	30	21	18	1	11	81	108	158	117	363	164	2	4	9
New.CleanUp.ReferenceOTU48549	k__Bacteria	1	35	36	30	145	225	249	72	115	334	164	145	176	304	380	268	251	5	267	281	395	445	345	559	685	113	100	84
New.CleanUp.ReferenceOTU39052	k__Bacteria	1	0	0	0	2	0	1	2	1	0	0	0	1	1	0	0	1	0	1	0	1	2	0	1	1	0	0	0
New.CleanUp.ReferenceOTU43175	k__Bacteria	1	127	129	225	495	261	443	599	1045	1148	400	286	225	412	588	400	452	6	403	828	879	974	401	519	474	120	129	177
New.CleanUp.ReferenceOTU38342	k__Bacteria	1	592	540	1015	9	12	7	21	29	31	218	158	168	103	90	85	146	1	181	84	98	82	14	20	8	23	10	28
New.CleanUp.ReferenceOTU53216	k__Bacteria	1	639	681	964	38	43	57	58	103	88	638	606	589	293	250	254	277	6	380	284	209	303	63	55	55	21	22	17
New.CleanUp.ReferenceOTU44690	k__Bacteria	1	45	38	90	258	141	236	240	348	522	104	80	85	178	204	171	107	3	128	230	465	335	374	395	300	123	216	146
New.CleanUp.ReferenceOTU51088	k__Bacteria	1	528	444	691	303	185	221	195	347	351	308	297	348	413	429	366	642	22	810	720	850	877	208	222	204	382	393	372
New.CleanUp.ReferenceOTU37625	k__Bacteria	1	332	252	292	255	194	173	247	488	453	348	252	340	493	463	456	271	8	308	294	854	308	227	230	328	114	136	149
New.CleanUp.ReferenceOTU59326	k__Bacteria	0.97	50	40	65	660	333	700	500	845	1650	133	109	87	425	471	405	207	12	168	786	948	1237	575	1039	891	79	105	133
New.CleanUp.ReferenceOTU56705	k__Bacteria	1	84	57	85	1135	401	870	1353	2281	2653	88	78	82	1041	1376	1037	700	15	504	1376	1502	1593	788	683	621	317	500	364
New.CleanUp.ReferenceOTU43604	k__Bacteria	0.99	1559	1446	2359	87	61	59	88	189	150	227	241	175	158	178	158	119	3	142	91	128	141	48	84	40	117	286	203
New.CleanUp.ReferenceOTU50945	k__Bacteria	0.99	130	120	208	839	370	555	574	1098	1771	313	170	165	1037	1278	1004	384	4	332	2197	2897	3253	267	317	408	179	292	283
New.CleanUp.ReferenceOTU56873	k__Bacteria	1	49	31	63	637	190	431	1156	1883	2315	86	80	80	889	1079	870	629	17	419	1154	1289	1320	587	531	407	157	246	154
New.CleanUp.ReferenceOTU50118	k__Bacteria	1	12	15	39	93	87	113	169	310	385	56	42	40	172	205	165	124	5	138	476	489	479	45	37	69	67	96	78
New.CleanUp.ReferenceOTU54289	k__Bacteria	1	43	31	78	1040	316	737	1010	1711	2078	149	143	233	698	812	667	487	13	399	1155	1248	1509	890	672	708	390	597	390
New.CleanUp.ReferenceOTU48739	k__Bacteria	1	5	11	10	1	0	1	5	4	4	30	24	24	9	11	7	27	1	50	33	36	16	0	4	2	4	4	2
New.CleanUp.ReferenceOTU39293	k__Bacteria	0.99	364	334	612	541	381	368	566	1169	1027	601	782	585	897	953	845	612	17	610	687	753	474	388	607	449	844	735	1070
New.CleanUp.ReferenceOTU45300	k__Bacteria	1	58	71	115	297	167	316	769	1381	983	454	670	453	819	1033	813	348	9	380	715	703	557	314	229	345	142	192	153
New.CleanUp.ReferenceOTU52703	k__Bacteria	0.97	8	9	18	12	5	10	18	41	40	52	42	49	106	100	91	65	1	74	33	49	77	8	16	9	0	3	1
New.CleanUp.ReferenceOTU37121	k__Bacteria	1	154	182	240	440	191	374	608	1062	1119	350	209	163	329	502	312	254	3	237	745	1121	1040	330	465	396	60	65	74
New.CleanUp.ReferenceOTU59010	k__Bacteria	1	6	11	18	2	7	10	9	30	51	21	20	43	26	46	39	50	3	32	28	25	52	17	27	13	6	5	12
New.CleanUp.ReferenceOTU4797	k__Bacteria	1	52	69	148	314	112	126	106	153	166	237	315	266	206	309	249	268	12	285	273	308	201	264	179	321	131	96	102
New.CleanUp.ReferenceOTU58751	k__Bacteria	1	43	66	78	11	23	20	12	16	23	67	85	102	55	68	33	99	2	104	73	77	85	9	10	8	12	17	31
New.CleanUp.ReferenceOTU58118	k__Bacteria	0.99	73	67	97	547	235	578	339	572	838	119	122	135	164	228	185	195	5	183	429	485	598	660	844	865	170	239	169
New.CleanUp.ReferenceOTU52894	k__Bacteria	1	865	826	1300	118	91	142	152	298	297	542	389	469	641	549	518	502	15	564	548	624	586	58	69	62	104	89	169
New.CleanUp.ReferenceOTU4955	k__Bacteria	1	60	103	111	15	5	10	5	14	24	95	96	136	51	59	45	123	3	111	47	60	77	9	13	7	6	3	4
New.CleanUp.ReferenceOTU36708	k__Bacteria	0.99	341	342	676	360	168	220	400	653	458	145	140	129	170	243	179	37	0	39	205	233	212	229	220	165	69	81	132
New.CleanUp.ReferenceOTU38850	k__Bacteria	0.96	51	51	80	466	246	522	589	886	970	73	66	75	269	374	258	145	2	138	784	832	1044	402	463	416	61	120	95
New.CleanUp.ReferenceOTU57846	k__Bacteria	1	837	799	1476	267	145	168	148	243	225	711	538	615	455	441	395	388	12	485	536	812	576	236	268	263	331	401	421
New.CleanUp.ReferenceOTU54268	k__Bacteria	1	446	451	759	40	89	53	91	136	216	1092	767	716	316	250	271	267	9	290	194	991	181	37	84	118	68	27	45
New.CleanUp.ReferenceOTU56191	k__Bacteria	1	799	822	1357	103	60	65	51	69	72	291	314	246	150	168	136	103	5	165	95	95	106	69	80	62	168	174	136
New.CleanUp.ReferenceOTU5731	k__Bacteria	1	71	55	83	1463	1257	1688	908	1551	2172	141	133	139	793	863	762	550	18	562	1706	1923	2116	1925	1871	2094	366	605	503
New.CleanUp.ReferenceOTU54640	k__Bacteria	1	168	181	309	489	347	419	667	1446	1297	1194	914	691	694	910	688	613	14	712	662	760	575	241	267	332	582	510	429
New.CleanUp.ReferenceOTU58449	k__Bacteria	1	96	80	143	1198	563	1047	1414	2247	2033	632	459	470	879	1207	863	601	16	669	1298	1341	1471	518	644	594	591	687	579
New.CleanUp.ReferenceOTU55601	k__Bacteria	0.99	33	19	38	96	55	117	134	174	214	106	39	53	205	247	243	133	3	110	131	136	100	62	61	108	57	47	65
New.CleanUp.ReferenceOTU38649	k__Bacteria	0.98	24	27	60	29	24	24	65	96	92	103	53	84	127	156	120	289	8	277	48	67	54	36	7	16	24	24	34
New.CleanUp.ReferenceOTU37388	k__Bacteria	1	49	44	105	56	49	31	108	211	218	215	159	173	178	192	169	152	7	167	107	173	181	42	33	38	24	19	55
New.CleanUp.ReferenceOTU47314	k__Bacteria	1	1379	1346	2333	214	165	259	130	226	380	1492	852	894	566	650	590	695	15	692	610	716	646	360	456	402	78	48	75
New.CleanUp.ReferenceOTU39449	k__Bacteria	1	90	75	103	64	61	49	100	162	187	265	225	203	829	1137	852	163	7	198	331	823	375	80	74	67	22	31	17
New.CleanUp.ReferenceOTU40550	k__Bacteria	1	54	63	40	458	417	560	741	1326	1087	199	223	218	1974	2532	2030	538	22	551	982	1113	710	209	182	357	461	522	814
New.CleanUp.ReferenceOTU39084	k__Bacteria	0.98	173	196	275	708	378	305	204	432	402	247	207	341	482	450	422	401	6	473	611	738	458	616	424	628	391	381	485
New.CleanUp.ReferenceOTU45460	k__Bacteria	1	133	113	175	886	362	651	655	1248	2058	404	380	294	1335	1610	1394	576	12	500	2587	3117	3903	327	317	379	231	337	311
New.CleanUp.ReferenceOTU3865	k__Bacteria	1	90	78	129	675	340	440	404	725	637	306	383	410	396	425	374	498	15	557	671	880	558	474	619	636	331	415	394
New.CleanUp.ReferenceOTU47277	k__Bacteria	1	2440	2367	4147	10	26	8	19	29	27	1116	487	571	101	128	85	112	6	172	21	49	37	7	47	18	9	10	4
New.CleanUp.ReferenceOTU47622	k__Bacteria	1	24	20	46	17	16	17	35	56	62	52	28	52	87	72	108	72	1	46	42	758	77	31	23	32	4	14	7
New.CleanUp.ReferenceOTU57798	k__Bacteria	1	21	15	68	4	17	14	25	50	147	232	100	152	161	187	147	129	5	104	120	218	56	16	29	16	10	16	13
New.CleanUp.ReferenceOTU4033	k__Bacteria	1	76	89	99	101	92	90	121	194	253	295	148	210	348	334	291	205	9	257	250	526	185	88	106	170	51	37	88
New.CleanUp.ReferenceOTU36554	k__Bacteria	0.99	12	9	23	234	165	219	203	421	361	34	22	27	235	269	247	128	6	203	79	103	132	209	168	204	195	215	117
New.CleanUp.ReferenceOTU58509	k__Bacteria	1	36	30	49	745	362	776	603	1062	1889	54	49	42	260	332	304	144	8	122	769	913	1291	841	1667	1263	48	69	74
New.CleanUp.ReferenceOTU37785	k__Bacteria	0.95	2	0	6	1	0	1	5	3	9	9	5	2	6	13	6	10	0	6	4	6	5	1	3	0	0	3	1
New.CleanUp.ReferenceOTU40601	k__Bacteria	0.97	117	131	152	142	179	231	321	517	559	166	109	148	571	722	612	777	20	798	833	1456	1241	139	98	141	354	319	253
New.CleanUp.ReferenceOTU46519	k__Bacteria	1	16	14	40	10	13	11	40	49	142	203	93	71	130	173	132	124	5	94	44	47	34	13	33	21	13	14	13
New.CleanUp.ReferenceOTU50377	k__Bacteria	0.99	21	25	46	337	139	127	55	97	78	221	236	248	102	133	88	219	6	271	133	187	104	142	106	190	221	214	264
New.CleanUp.ReferenceOTU51144	k__Bacteria	1	102	107	123	1	8	4	53	79	60	176	145	133	90	72	73	45	3	68	56	544	71	5	6	6	0	4	1
New.CleanUp.ReferenceOTU48342	k__Bacteria	0.98	54	33	79	116	74	141	165	225	312	127	53	66	225	276	264	148	3	128	143	169	148	108	114	186	55	44	61
New.CleanUp.ReferenceOTU42554	k__Bacteria	1	2	1	1	8	3	3	11	8	5	15	15	21	4	4	1	29	0	19	14	28	12	8	18	22	3	4	4
New.CleanUp.ReferenceOTU48476	k__Bacteria	1	27	29	60	90	45	79	92	218	180	98	79	129	100	126	112	101	2	102	98	635	148	63	66	70	31	38	45
New.CleanUp.ReferenceOTU47824	k__Bacteria	1	2723	2660	4634	17	25	8	18	23	21	1201	592	636	153	162	120	114	7	185	36	47	46	13	55	21	11	12	4
New.CleanUp.ReferenceOTU55324	k__Bacteria	0.99	877	943	2027	50	48	40	75	166	130	341	402	362	157	176	153	413	7	566	473	541	484	76	106	95	22	14	29
New.CleanUp.ReferenceOTU53323	k__Bacteria	0.98	2709	2654	4623	12	24	8	27	39	48	1242	613	668	144	183	127	129	7	206	38	48	43	6	57	16	6	8	5
New.CleanUp.ReferenceOTU48495	k__Bacteria	1	42	30	75	67	61	100	66	120	147	263	234	220	219	291	166	199	5	246	149	428	148	49	39	71	41	34	44
New.CleanUp.ReferenceOTU59190	k__Bacteria	1	934	986	1698	239	153	163	297	535	441	931	755	832	990	1227	840	634	19	856	618	847	654	229	248	244	173	179	254
New.CleanUp.ReferenceOTU56566	k__Bacteria	1	117	112	269	165	57	136	188	332	480	135	70	103	299	258	306	197	4	190	150	229	162	119	124	219	11	19	33
New.CleanUp.ReferenceOTU42478	k__Bacteria	1	183	171	340	1033	404	696	738	1368	2277	490	375	324	1446	1759	1507	598	9	539	2732	3350	3929	403	423	468	246	399	483
New.CleanUp.ReferenceOTU44288	k__Bacteria	1	25	14	22	569	207	563	489	759	922	55	73	40	360	346	318	76	7	84	600	678	919	428	286	397	236	393	245
New.CleanUp.ReferenceOTU58699	k__Bacteria	1	41	34	45	1079	503	988	1646	2723	2204	332	619	414	428	647	450	365	1	347	2261	1972	1866	441	522	568	346	572	428
New.CleanUp.ReferenceOTU47377	k__Bacteria	1	25	24	36	107	38	56	120	267	188	55	106	52	73	84	63	63	4	72	116	144	90	28	44	39	29	34	19
New.CleanUp.ReferenceOTU42825	k__Bacteria	1	170	180	283	1260	951	1391	951	1628	1804	421	291	302	638	732	592	534	15	569	2078	2009	2391	1519	1602	1556	503	701	688
New.CleanUp.ReferenceOTU44420	k__Bacteria	1	164	164	387	78	37	79	125	145	183	105	70	106	201	214	222	124	1	123	108	828	97	93	84	130	27	24	26
New.CleanUp.ReferenceOTU56871	k__Bacteria	0.97	89	86	144	6	5	7	16	20	16	85	163	97	80	98	77	67	3	84	87	112	105	11	7	9	9	11	5
New.CleanUp.ReferenceOTU48291	k__Bacteria	1	6	3	4	25	23	23	18	21	30	22	20	28	39	45	32	44	1	53	24	25	17	21	23	34	3	3	5
New.CleanUp.ReferenceOTU37464	k__Bacteria	1	26	20	20	449	253	209	111	243	235	103	131	122	300	361	376	103	2	143	353	389	223	313	231	274	305	320	367
New.CleanUp.ReferenceOTU55807	k__Bacteria	0.99	36	38	86	288	110	259	351	515	605	182	78	103	155	200	148	100	2	87	358	437	585	185	288	246	23	31	12
New.CleanUp.ReferenceOTU3726	k__Bacteria	1	923	973	2091	50	44	44	169	347	290	410	484	427	188	227	178	466	12	618	655	743	767	86	152	122	22	14	30
New.CleanUp.ReferenceOTU3861	k__Bacteria	0.99	3	2	6	22	24	29	16	29	58	5	9	7	75	82	43	35	2	53	14	20	18	19	29	19	14	19	5
New.CleanUp.ReferenceOTU49047	k__Bacteria	1	582	570	922	1263	649	1304	2283	3827	3177	980	1163	1013	617	975	698	654	7	645	3196	2698	2761	650	815	836	486	785	477
New.CleanUp.ReferenceOTU3596	k__Bacteria	1	38	46	52	1585	752	1411	2487	4174	3375	491	872	632	692	1102	753	543	6	541	3299	2832	2844	683	855	928	555	846	595
New.CleanUp.ReferenceOTU55123	k__Bacteria	1	7	7	9	4	3	3	2	5	8	4	4	8	18	22	7	17	0	16	2	5	12	5	10	7	3	2	0
New.CleanUp.ReferenceOTU52839	k__Bacteria	1	187	183	277	106	88	117	236	424	272	347	514	306	122	184	159	140	3	142	99	113	92	34	42	38	157	288	262
New.CleanUp.ReferenceOTU54630	k__Bacteria	1	170	171	298	969	375	663	838	1492	2363	423	348	293	1468	1813	1498	600	9	502	2768	3297	4037	419	383	453	310	529	575
New.CleanUp.ReferenceOTU437	k__Bacteria	1	1209	1089	1561	419	246	247	506	897	1123	917	930	747	1190	1148	1142	566	17	628	1168	1409	1543	201	224	315	120	203	196
New.CleanUp.ReferenceOTU54214	k__Bacteria	1	440	367	515	126	85	67	129	219	161	156	151	138	224	254	216	338	12	476	493	619	632	73	84	80	66	104	73
New.CleanUp.ReferenceOTU42215	k__Bacteria	1	44	70	64	169	88	83	33	64	117	39	77	106	109	116	109	82	0	64	78	105	106	52	75	84	35	28	17
New.CleanUp.ReferenceOTU38666	k__Bacteria	1	78	109	144	508	456	620	429	725	695	364	247	243	492	568	480	674	15	628	820	859	1095	757	1146	1160	281	248	205
New.CleanUp.ReferenceOTU48530	k__Bacteria	1	855	918	1906	683	429	753	1722	3102	3030	531	766	588	1134	1545	1120	1170	27	1386	2092	2061	2407	589	697	669	273	318	286
New.CleanUp.ReferenceOTU46053	k__Bacteria	1	310	326	610	187	122	197	763	1574	1381	2287	1735	1525	1020	1388	1034	1174	35	1364	855	969	538	173	166	243	158	123	95
New.CleanUp.ReferenceOTU42067	k__Bacteria	1	51	56	99	382	137	320	464	796	858	169	130	176	241	324	232	188	4	189	532	621	816	265	394	323	26	46	37
New.CleanUp.ReferenceOTU50108	k__Bacteria	1	804	827	1435	206	136	127	287	551	400	820	687	741	992	1183	783	587	17	857	738	924	708	135	137	120	158	178	198
New.CleanUp.ReferenceOTU44939	k__Bacteria	0.98	7	7	30	2	1	1	8	9	10	14	42	37	3	21	12	19	0	11	44	46	37	2	2	1	2	2	4
New.CleanUp.ReferenceOTU47936	k__Bacteria	1	37	49	62	253	123	218	324	729	563	169	100	125	131	195	128	127	4	84	122	167	166	196	202	232	66	162	146
New.CleanUp.ReferenceOTU516	k__Bacteria	1	889	959	2039	36	29	39	136	294	237	400	471	377	165	194	154	445	7	606	492	580	556	30	76	50	21	21	32
New.CleanUp.ReferenceOTU39110	k__Bacteria	1	8	4	6	6	9	18	6	2	29	21	21	25	23	17	19	20	1	33	9	29	24	8	18	17	3	1	4
New.CleanUp.ReferenceOTU40897	k__Bacteria	1	909	966	2055	71	54	63	99	198	166	338	411	363	143	154	142	416	7	563	452	586	550	83	121	115	35	39	28
New.CleanUp.ReferenceOTU38370	k__Bacteria	0.99	466	486	653	37	13	14	16	42	61	141	178	124	65	72	50	36	3	46	22	31	25	30	25	26	18	5	6
New.CleanUp.ReferenceOTU51172	k__Bacteria	1	1	0	7	1	1	1	1	0	2	6	7	9	0	2	3	1	0	3	0	96	0	0	0	0	0	0	0
New.CleanUp.ReferenceOTU59044	k__Bacteria	1	781	738	1238	38	16	33	39	59	67	997	479	507	252	294	212	151	2	173	191	241	218	42	45	32	13	17	10
New.CleanUp.ReferenceOTU36649	k__Bacteria	1	14	25	33	44	51	68	136	262	145	218	322	168	50	88	78	74	1	72	115	141	54	43	46	61	22	36	41
New.CleanUp.ReferenceOTU4118	k__Bacteria	0.99	175	140	355	127	76	88	42	70	83	168	205	208	103	121	93	160	6	158	72	84	73	108	117	147	129	113	180
New.CleanUp.ReferenceOTU51191	k__Bacteria	0.86	696	725	787	133	163	182	223	286	179	153	192	191	223	194	226	379	6	372	451	1127	572	107	77	117	334	296	207
New.CleanUp.ReferenceOTU47393	k__Bacteria	1	56	36	78	1152	365	953	1540	2507	3063	95	80	83	1208	1499	1177	695	17	479	1685	1859	2139	1072	1024	947	349	561	376
New.CleanUp.ReferenceOTU52525	k__Bacteria	1	60	78	97	245	250	385	137	247	280	75	65	67	315	391	307	146	9	174	645	699	909	592	818	885	156	187	124
New.CleanUp.ReferenceOTU47503	k__Bacteria	0.99	24	25	36	222	137	241	337	444	629	289	131	143	495	599	495	265	10	318	604	558	618	219	285	234	138	221	188
New.CleanUp.ReferenceOTU56850	k__Bacteria	1	556	452	768	25	43	16	40	61	61	121	90	118	269	215	230	221	9	342	47	152	44	40	66	61	16	20	44
New.CleanUp.ReferenceOTU54431	k__Bacteria	1	375	374	771	74	116	85	179	342	454	1197	815	812	408	439	413	343	15	436	244	337	201	66	109	144	97	35	53
New.CleanUp.ReferenceOTU42591	k__Bacteria	1	127	115	211	1099	938	1379	690	1096	1474	146	124	113	708	1027	694	473	11	540	1671	2175	1917	1632	1836	2109	289	385	315
New.CleanUp.ReferenceOTU42062	k__Bacteria	1	731	691	1311	164	90	122	110	151	188	625	501	500	420	407	337	438	10	526	523	679	499	207	245	211	287	359	384
New.CleanUp.ReferenceOTU42865	k__Bacteria	1	89	98	171	447	499	597	224	311	602	188	107	135	230	296	211	256	11	341	754	875	952	744	893	1068	252	290	292
New.CleanUp.ReferenceOTU42236	k__Bacteria	0.99	3	6	5	16	15	21	28	33	40	3	3	12	27	26	23	37	2	30	22	31	33	22	14	30	9	11	13
New.CleanUp.ReferenceOTU53030	k__Bacteria	1	55	50	44	541	484	703	918	1661	1387	223	251	240	2294	2957	2360	565	27	565	1137	1299	839	338	254	493	494	566	880
New.CleanUp.ReferenceOTU48636	k__Bacteria	0.98	2	2	6	0	2	0	1	1	1	4	7	5	6	6	2	12	1	8	9	12	4	1	2	4	2	2	0
New.CleanUp.ReferenceOTU59173	k__Bacteria	1	0	3	8	12	27	17	18	28	39	10	4	15	21	40	20	25	2	25	24	39	19	14	10	20	5	10	16
New.CleanUp.ReferenceOTU52336	k__Bacteria	1	13	12	22	81	34	51	117	308	187	50	78	23	45	63	33	53	1	55	77	93	74	40	45	50	36	45	47
New.CleanUp.ReferenceOTU42499	k__Bacteria	1	10	10	12	31	21	27	22	27	80	49	41	47	88	85	74	59	1	47	73	55	70	26	26	52	14	14	19
New.CleanUp.ReferenceOTU41344	k__Bacteria	0.93	17	27	42	9	14	10	17	27	27	101	86	63	79	89	72	12	2	19	22	18	31	11	12	13	23	30	32
New.CleanUp.ReferenceOTU39201	k__Bacteria	1	1	1	4	1	0	1	0	0	0	1	0	2	0	0	0	0	0	3	0	44	0	0	2	0	0	0	0
New.CleanUp.ReferenceOTU38039	k__Bacteria	1	80	67	132	78	59	63	403	944	803	1450	977	913	522	693	537	502	17	641	385	458	267	61	63	99	115	82	65
New.CleanUp.ReferenceOTU57269	k__Bacteria	1	21	19	27	162	61	130	32	76	113	16	20	20	25	25	25	38	0	27	57	82	104	167	99	158	12	34	25
New.CleanUp.ReferenceOTU46496	k__Bacteria	1	67	71	120	400	132	248	380	600	823	89	73	73	220	280	218	178	6	143	359	424	573	244	421	275	60	92	85
New.CleanUp.ReferenceOTU37882	k__Bacteria	1	1527	1482	2547	314	235	404	196	301	566	1715	957	1035	730	795	729	847	17	816	849	957	935	463	633	566	89	59	79
New.CleanUp.ReferenceOTU50189	k__Bacteria	1	786	861	1778	428	334	572	1133	1997	1797	530	765	574	995	1286	952	934	22	1166	1688	1635	1871	508	595	676	283	239	355
New.CleanUp.ReferenceOTU44462	k__Bacteria	1	57	71	113	268	144	160	218	468	449	80	92	62	224	261	219	256	9	228	458	518	397	195	383	341	188	365	303
New.CleanUp.ReferenceOTU44694	k__Bacteria	1	2733	2676	4634	83	45	35	22	43	40	1217	625	652	171	185	140	122	7	216	37	57	34	40	83	54	48	42	22
New.CleanUp.ReferenceOTU58441	k__Bacteria	0.99	5	11	11	28	7	14	16	21	12	36	45	77	12	28	9	18	1	14	17	27	15	5	5	13	5	15	9
New.CleanUp.ReferenceOTU42113	k__Bacteria	1	61	105	115	14	16	15	12	14	15	90	102	135	66	82	49	123	3	131	56	75	99	10	9	6	15	5	9
New.CleanUp.ReferenceOTU46649	k__Bacteria	1	48	57	79	693	395	690	246	394	463	381	225	302	700	785	643	184	6	217	556	664	634	780	925	888	138	188	146
New.CleanUp.ReferenceOTU5494	k__Bacteria	1	45	55	73	115	52	119	465	903	516	339	596	331	324	449	312	139	3	143	300	345	179	73	61	93	59	106	80
New.CleanUp.ReferenceOTU562	k__Bacteria	1	56	75	130	238	153	203	115	187	215	245	242	207	311	327	292	383	8	424	416	512	310	203	212	226	341	337	291
New.CleanUp.ReferenceOTU5267	k__Bacteria	1	100	81	233	99	41	47	281	566	324	181	210	180	222	299	237	157	5	120	250	219	118	85	69	104	32	51	59
New.CleanUp.ReferenceOTU53578	k__Bacteria	1	233	238	345	56	23	31	86	135	92	191	144	188	158	169	118	88	3	127	255	382	328	35	26	22	35	39	31
New.CleanUp.ReferenceOTU42996	k__Bacteria	1	70	75	101	554	224	490	687	1197	1245	208	281	227	389	548	394	303	9	280	870	992	1112	478	718	578	139	130	159
New.CleanUp.ReferenceOTU52401	k__Bacteria	1	8	6	13	241	159	155	199	255	267	38	27	35	34	48	33	92	4	85	191	146	124	306	400	386	59	60	69
New.CleanUp.ReferenceOTU5228	k__Bacteria	0.98	13	18	26	70	31	66	76	171	303	2	4	7	94	110	64	25	1	16	117	140	175	58	121	81	21	25	16
New.CleanUp.ReferenceOTU50728	k__Bacteria	0.99	5	4	6	5	28	10	8	9	21	7	8	7	15	15	21	21	0	37	28	24	8	16	18	87	2	0	1
New.CleanUp.ReferenceOTU5443	k__Bacteria	1	183	149	274	1119	380	809	1372	2290	2822	227	135	166	1070	1408	1084	891	19	675	1541	1769	1767	907	851	825	286	411	364
New.CleanUp.ReferenceOTU45251	k__Bacteria	1	942	1015	1775	25	19	25	121	303	135	1185	1271	841	508	582	450	336	8	452	658	978	935	33	39	32	24	19	11
New.CleanUp.ReferenceOTU43294	k__Bacteria	1	6	4	0	47	9	51	72	169	305	85	62	59	100	118	84	31	0	23	146	230	258	92	247	125	3	9	15
New.CleanUp.ReferenceOTU5089	k__Bacteria	1	1327	1122	2099	12	21	25	40	50	61	559	356	391	532	414	464	300	14	449	42	148	73	24	47	10	13	13	18
New.CleanUp.ReferenceOTU49723	k__Bacteria	0.99	125	111	162	33	18	37	126	226	246	437	504	431	180	160	153	95	1	225	205	894	264	20	23	11	29	30	37
New.CleanUp.ReferenceOTU47564	k__Bacteria	0.99	39	55	58	488	211	440	535	891	935	89	105	103	217	301	171	138	1	120	490	607	787	324	423	378	106	174	108
New.CleanUp.ReferenceOTU4542	k__Bacteria	0.98	114	71	222	27	7	15	17	29	38	146	184	168	48	49	43	114	4	118	51	43	44	7	8	6	4	0	9
New.CleanUp.ReferenceOTU54977	k__Bacteria	0.99	9	8	1	1	8	2	1	5	4	6	7	6	10	10	11	7	0	6	3	6	5	12	7	6	15	13	17
New.CleanUp.ReferenceOTU4436	k__Bacteria	1	54	39	58	733	245	644	774	1196	1366	43	41	34	479	538	470	143	8	108	800	888	1089	494	361	417	246	408	278
New.CleanUp.ReferenceOTU59489	k__Bacteria	1	2031	1910	3235	24	29	40	75	162	155	822	542	665	401	349	316	353	8	457	199	281	215	92	296	106	29	17	48
New.CleanUp.ReferenceOTU36782	k__Bacteria	1	330	315	497	1337	668	1063	1222	2129	2340	611	615	487	1115	1446	1099	926	22	920	1858	3015	2336	844	1126	1017	502	721	705
New.CleanUp.ReferenceOTU5823	k__Bacteria	1	1380	1374	2202	138	47	58	67	98	100	337	248	246	206	182	160	131	5	183	141	579	164	179	246	215	84	114	80
New.CleanUp.ReferenceOTU49735	k__Bacteria	0.99	1179	1180	2003	31	32	40	170	343	298	482	466	363	309	381	306	150	8	196	223	927	223	74	185	72	16	33	39
New.CleanUp.ReferenceOTU54855	k__Bacteria	0.99	76	70	85	720	221	503	1208	2018	2466	78	74	83	978	1271	974	655	18	439	1287	1398	1438	488	480	380	182	273	197
New.CleanUp.ReferenceOTU46037	k__Bacteria	1	7	7	6	18	16	11	8	28	50	30	41	41	74	66	56	38	1	32	19	46	21	20	20	42	3	4	11
New.CleanUp.ReferenceOTU52414	k__Bacteria	0.98	12	21	35	52	54	28	12	38	41	79	80	71	131	156	119	61	1	70	58	55	54	62	108	105	1	15	15
New.CleanUp.ReferenceOTU45534	k__Bacteria	1	154	166	232	501	284	508	1187	2213	1660	947	1330	965	2228	2896	2250	868	33	875	1285	1658	1044	273	207	349	244	298	282
New.CleanUp.ReferenceOTU42289	k__Bacteria	1	479	519	945	169	112	239	596	1153	952	383	543	403	359	509	347	504	8	706	1167	1084	1198	160	191	184	83	67	63
New.CleanUp.ReferenceOTU39426	k__Bacteria	1	22	17	15	72	136	125	34	65	294	123	118	134	255	323	227	216	3	226	246	342	284	97	199	274	55	33	42
New.CleanUp.ReferenceOTU3823	k__Bacteria	1	142	135	279	670	266	436	581	1074	1849	954	512	460	1744	1851	1695	519	14	473	2519	2997	3632	239	199	258	120	243	237
New.CleanUp.ReferenceOTU49811	k__Bacteria	0.98	1252	1198	2016	38	31	32	67	100	106	352	325	320	224	225	209	134	5	194	100	151	125	31	62	44	26	56	27
New.CleanUp.ReferenceOTU43714	k__Bacteria	0.99	50	63	61	528	320	257	77	164	175	53	66	61	205	236	235	109	3	123	264	276	185	297	198	291	327	406	347
New.CleanUp.ReferenceOTU37234	k__Bacteria	1	146	175	237	550	309	579	823	1325	1481	438	247	234	566	693	531	543	14	514	954	1040	1197	480	649	585	173	186	217
New.CleanUp.ReferenceOTU56396	k__Bacteria	1	273	263	483	197	90	99	152	322	141	1012	926	680	537	647	459	422	13	547	270	473	354	52	29	31	57	69	56
New.CleanUp.ReferenceOTU37644	k__Bacteria	0.99	7	12	10	1	1	3	7	3	12	29	21	33	8	11	5	39	1	49	3	10	16	2	4	2	1	5	2
New.CleanUp.ReferenceOTU57428	k__Bacteria	0.98	58	104	110	14	16	7	11	18	20	87	101	123	61	86	46	109	3	118	43	66	97	8	11	10	11	6	18
New.CleanUp.ReferenceOTU36834	k__Bacteria	1	5	5	5	14	4	8	4	7	34	26	25	35	54	45	43	27	1	24	8	9	11	11	10	23	1	0	5
New.CleanUp.ReferenceOTU43602	k__Bacteria	1	40	26	43	275	93	207	215	388	784	290	202	267	634	811	669	437	6	344	630	1069	1138	146	100	113	110	142	201
New.CleanUp.ReferenceOTU48519	k__Bacteria	1	63	75	142	683	530	576	632	1002	969	345	210	267	483	460	374	681	18	709	1018	964	716	675	919	865	596	566	498
New.CleanUp.ReferenceOTU57316	k__Bacteria	1	3	5	4	7	11	7	4	8	21	3	3	5	13	25	16	9	1	12	13	20	11	6	3	4	9	4	3
New.CleanUp.ReferenceOTU58042	k__Bacteria	1	5	3	4	3	1	2	2	2	1	13	22	39	40	32	13	13	1	14	9	4	4	1	1	1	1	3	0
New.CleanUp.ReferenceOTU40720	k__Bacteria	1	174	130	236	2359	1844	2591	1678	3005	3609	480	495	465	1531	1762	1467	1143	34	1208	3598	3408	4045	2621	2569	2913	805	1182	1159
New.CleanUp.ReferenceOTU58775	k__Bacteria	1	154	137	283	783	304	556	590	1064	1890	458	308	286	1157	1414	1191	650	8	562	1932	1865	2811	322	249	359	265	354	531
New.CleanUp.ReferenceOTU4282	k__Bacteria	0.98	2255	2201	3865	8	18	5	11	16	14	1070	435	525	84	106	63	99	5	152	20	36	18	2	45	13	5	7	4
New.CleanUp.ReferenceOTU58859	k__Bacteria	1	19	36	44	4	4	3	7	16	26	9	11	12	24	16	22	32	1	26	8	10	6	4	9	13	3	2	3
New.CleanUp.ReferenceOTU41887	k__Bacteria	0.99	2	4	5	0	0	3	8	10	12	26	22	33	21	17	13	20	1	42	18	30	18	1	2	2	2	4	4
New.CleanUp.ReferenceOTU49895	k__Bacteria	0.97	1498	1663	2595	85	25	39	30	28	44	345	381	266	81	109	92	159	6	215	72	90	92	27	67	29	16	29	17
New.CleanUp.ReferenceOTU48008	k__Bacteria	1	14	3	24	0	0	0	3	4	7	177	124	133	27	21	23	31	1	52	18	26	26	1	3	0	0	0	0
New.CleanUp.ReferenceOTU43342	k__Bacteria	1	862	941	2004	154	148	196	483	902	806	400	547	434	371	534	343	615	11	848	1185	1156	1219	162	206	264	90	94	110
New.CleanUp.ReferenceOTU45893	k__Bacteria	1	1	3	1	56	19	43	59	131	250	6	2	2	96	107	65	26	1	14	104	140	163	60	95	89	15	17	11
New.CleanUp.ReferenceOTU58588	k__Bacteria	1	50	38	86	477	330	502	324	413	555	81	64	86	254	349	226	182	3	178	428	680	646	396	413	516	196	304	252
New.CleanUp.ReferenceOTU4772	k__Bacteria	1	43	26	46	1056	324	836	1468	2407	2935	90	84	84	1061	1352	1029	645	15	454	1536	1710	1900	882	720	690	312	522	350
New.CleanUp.ReferenceOTU58553	k__Bacteria	0.85	0	0	0	0	0	0	0	0	0	0	0	0	3	0	7	0	0	0	0	1	0	0	0	0	0	0	0
New.CleanUp.ReferenceOTU49206	k__Bacteria	1	194	201	272	666	362	282	167	393	352	258	191	352	351	341	333	396	5	434	431	569	360	586	389	578	313	297	380
New.CleanUp.ReferenceOTU55369	k__Bacteria	1	71	61	123	403	184	385	997	1532	1470	736	644	563	955	1002	914	663	22	690	761	826	634	154	208	196	438	580	402
New.CleanUp.ReferenceOTU43776	k__Bacteria	1	56	44	63	549	379	513	452	680	955	171	141	170	419	435	398	284	12	299	882	1006	1156	601	722	623	263	294	348
New.CleanUp.ReferenceOTU52073	k__Bacteria	0.99	4	3	6	0	4	2	1	1	0	0	1	0	1	0	0	0	0	1	0	0	3	0	0	0	0	0	1
New.CleanUp.ReferenceOTU52368	k__Bacteria	1	20	22	44	73	60	71	136	192	216	49	34	42	111	160	114	226	6	207	80	100	84	44	43	55	6	7	2
New.CleanUp.ReferenceOTU49366	k__Bacteria	1	281	263	440	707	363	593	899	1590	1666	556	409	370	675	955	639	702	46	651	1302	1432	1650	522	755	652	221	212	295
New.CleanUp.ReferenceOTU3812	k__Bacteria	1	2	0	1	1	0	0	0	1	1	3	1	1	1	0	2	1	0	3	0	817	1	0	1	1	0	0	0
New.CleanUp.ReferenceOTU45697	k__Bacteria	1	195	168	331	986	380	710	742	1301	2219	449	335	298	1357	1596	1338	677	11	586	2727	3230	4011	398	387	485	281	391	403
New.CleanUp.ReferenceOTU45940	k__Bacteria	1	27	19	44	73	37	102	212	364	329	277	278	343	558	491	552	390	8	424	431	539	414	159	173	101	25	36	34
New.CleanUp.ReferenceOTU52088	k__Bacteria	1	612	583	936	230	192	232	479	812	947	914	921	829	897	902	824	593	12	825	1288	1798	1445	170	178	190	134	191	227
New.CleanUp.ReferenceOTU46427	k__Bacteria	0.98	1	1	5	1	3	8	4	28	52	6	4	3	11	13	9	17	1	21	22	24	40	1	3	3	8	2	17
New.CleanUp.ReferenceOTU53207	k__Bacteria	0.98	1	1	3	7	5	2	3	4	7	17	13	14	3	6	3	15	0	22	6	10	7	2	0	0	1	2	5
New.CleanUp.ReferenceOTU55292	k__Bacteria	1	46	81	79	10	7	7	5	7	9	70	70	101	33	34	25	109	2	89	35	47	52	5	8	6	6	3	3
New.CleanUp.ReferenceOTU54279	k__Bacteria	1	74	57	87	1479	1208	1733	1363	2411	2435	145	142	151	1564	1723	1518	914	36	1074	1824	1940	2187	1746	1563	1866	331	595	429
New.CleanUp.ReferenceOTU55196	k__Bacteria	1	44	45	97	355	172	147	62	118	161	159	198	176	114	149	86	74	5	98	115	152	86	161	85	175	164	154	177
New.CleanUp.ReferenceOTU42037	k__Bacteria	1	43	40	51	529	227	527	1222	1964	1921	753	655	568	1240	1328	1191	743	26	787	1289	1264	1179	387	548	398	459	459	371
New.CleanUp.ReferenceOTU57507	k__Bacteria	1	15	5	26	16	10	9	10	21	14	3	5	4	9	5	9	5	1	16	13	36	9	10	3	8	27	24	41
New.CleanUp.ReferenceOTU59046	k__Bacteria	0.99	273	296	482	17	7	13	17	25	23	92	200	124	76	96	75	69	4	85	35	32	23	16	22	22	8	14	9
New.CleanUp.ReferenceOTU42809	k__Bacteria	1	52	55	124	17	18	14	51	107	162	219	162	183	202	204	188	172	7	181	80	115	181	14	28	13	15	12	13
New.CleanUp.ReferenceOTU41000	k__Bacteria	0.99	48	34	44	1038	349	848	1484	2429	2901	89	72	76	1094	1358	1078	681	17	473	1614	1754	1974	919	764	714	337	549	364
New.CleanUp.ReferenceOTU58519	k__Bacteria	0.99	43	60	137	91	35	42	30	57	52	132	141	145	155	189	143	43	3	60	46	63	36	28	15	29	28	27	39
New.CleanUp.ReferenceOTU3801	k__Bacteria	0.98	108	102	123	2	3	5	55	78	56	184	166	158	94	73	78	62	3	71	46	539	67	11	9	1	4	3	3
New.CleanUp.ReferenceOTU38350	k__Bacteria	0.99	18	26	46	13	7	7	12	16	14	52	146	87	43	58	36	65	3	78	89	117	108	9	11	16	8	9	9
New.CleanUp.ReferenceOTU49190	k__Bacteria	1	64	56	64	836	294	600	566	1075	1619	113	129	115	874	975	875	218	1	190	2065	2635	3013	318	466	458	138	264	191
New.CleanUp.ReferenceOTU52608	k__Bacteria	1	938	1008	1896	119	60	85	318	629	500	333	307	341	394	352	370	299	8	397	264	253	146	163	193	150	149	117	164
New.CleanUp.ReferenceOTU41903	k__Bacteria	1	706	745	1375	903	485	865	1878	3330	3407	539	738	586	1447	1961	1412	1295	28	1372	2549	2521	2808	633	730	713	295	354	336
New.CleanUp.ReferenceOTU54258	k__Bacteria	0.99	0	0	1	0	0	2	0	0	1	0	0	0	0	0	0	2	0	0	0	1	0	0	0	0	0	0	0
New.CleanUp.ReferenceOTU52026	k__Bacteria	1	41	32	77	288	185	273	183	332	250	269	253	230	317	452	263	222	8	280	233	342	197	72	68	81	262	223	169
New.CleanUp.ReferenceOTU53584	k__Bacteria	0.99	136	136	164	318	166	153	89	168	216	132	139	143	286	237	246	286	6	295	410	451	306	201	196	303	244	158	264
New.CleanUp.ReferenceOTU47651	k__Bacteria	1	57	45	77	348	242	359	175	237	355	78	90	75	142	165	139	99	4	108	380	629	637	540	593	521	97	139	155
New.CleanUp.ReferenceOTU46136	k__Bacteria	1	2661	2594	4509	8	22	5	14	21	19	1191	588	632	148	159	116	120	6	188	26	33	24	4	53	13	6	8	4
New.CleanUp.ReferenceOTU51921	k__Bacteria	0.96	3	1	3	5	4	1	4	8	4	28	18	28	1	7	3	15	1	9	2	10	12	2	0	1	5	3	2
New.CleanUp.ReferenceOTU55897	k__Bacteria	1	298	318	639	10	14	8	6	19	12	117	167	81	66	89	48	62	2	90	10	6	11	7	11	11	11	16	5
New.CleanUp.ReferenceOTU4694	k__Bacteria	1	536	486	931	81	53	73	40	54	71	229	164	192	164	156	147	151	4	212	130	131	124	119	174	127	201	164	157
New.CleanUp.ReferenceOTU50890	k__Bacteria	1	82	77	94	1169	617	1177	1120	1952	2417	201	151	164	427	490	382	547	17	495	1245	1307	1413	1244	1866	1672	250	297	290
New.CleanUp.ReferenceOTU50502	k__Bacteria	1	74	110	150	222	159	232	568	1090	717	580	789	509	604	736	568	215	7	249	583	601	403	160	158	176	213	245	210
New.CleanUp.ReferenceOTU54023	k__Bacteria	0.98	964	937	1760	499	250	202	113	217	199	360	419	358	358	379	285	254	12	332	248	271	214	276	205	290	281	251	351
New.CleanUp.ReferenceOTU4035	k__Bacteria	0.99	126	79	254	60	36	40	23	58	70	163	198	202	62	90	64	147	4	136	67	76	62	66	58	70	34	22	61
New.CleanUp.ReferenceOTU36507	k__Bacteria	1	145	142	243	19	26	16	27	50	48	195	156	146	114	103	84	116	3	143	74	215	133	9	14	18	18	35	10
New.CleanUp.ReferenceOTU49161	k__Bacteria	1	269	229	318	363	159	208	260	375	365	351	270	298	333	360	320	343	7	472	354	386	273	368	416	422	152	201	205
New.CleanUp.ReferenceOTU40977	k__Bacteria	0.99	17	9	17	135	62	202	226	356	497	51	56	41	229	229	211	176	2	167	413	421	442	159	149	165	100	136	85
New.CleanUp.ReferenceOTU5135	k__Bacteria	1	454	471	968	39	44	54	63	124	114	323	244	285	300	324	226	183	6	294	117	174	121	46	59	75	31	29	40
New.CleanUp.ReferenceOTU4108	k__Bacteria	1	24	24	41	474	344	399	109	248	236	122	204	104	499	625	560	124	6	137	747	790	743	634	786	916	141	167	145
New.CleanUp.ReferenceOTU57647	k__Bacteria	0.98	25	20	40	406	161	153	49	79	69	195	213	227	95	109	77	198	6	236	113	157	102	170	128	238	189	128	187
New.CleanUp.ReferenceOTU55396	k__Bacteria	0.97	49	44	140	78	51	35	82	164	108	295	224	378	143	133	120	235	3	322	224	321	148	130	57	127	38	37	53
New.CleanUp.ReferenceOTU40340	k__Bacteria	0.98	3	2	3	5	2	1	5	9	4	28	21	28	3	7	2	16	1	14	2	12	12	2	1	0	5	3	3
New.CleanUp.ReferenceOTU54742	k__Bacteria	1	758	750	1182	102	67	114	84	227	266	501	372	469	663	539	553	441	13	508	492	494	500	101	89	138	51	56	70
New.CleanUp.ReferenceOTU38170	k__Bacteria	1	113	93	152	1780	1425	1972	1234	2207	2885	310	254	276	1192	1374	1173	858	23	872	2347	2451	3009	1978	1930	2249	452	765	699
New.CleanUp.ReferenceOTU53135	k__Bacteria	1	0	1	1	0	1	0	0	1	4	0	2	0	1	3	1	0	0	1	3	970	8	0	1	1	1	1	0
New.CleanUp.ReferenceOTU48241	k__Bacteria	0.97	21	30	17	233	103	103	181	277	189	67	43	56	123	176	138	22	2	24	70	114	91	64	45	42	39	37	55
New.CleanUp.ReferenceOTU55873	k__Bacteria	1	527	533	785	1124	891	1508	942	1497	2311	826	615	601	1098	1422	1115	1183	25	1196	2078	2259	2586	1648	2513	2555	245	276	292
New.CleanUp.ReferenceOTU53344	k__Bacteria	0.96	25	23	37	11	12	13	28	40	62	75	23	19	74	85	68	43	2	45	31	41	33	9	16	8	5	3	4
New.CleanUp.ReferenceOTU40517	k__Bacteria	0.95	5	9	9	2	1	0	9	3	10	14	12	9	21	28	20	5	1	4	13	10	13	1	0	2	2	6	3
New.CleanUp.ReferenceOTU48198	k__Bacteria	1	16	10	47	2	8	9	14	22	70	186	74	108	101	114	96	49	3	67	98	190	33	4	11	7	4	1	8
New.CleanUp.ReferenceOTU3929	k__Bacteria	1	20	17	24	97	64	136	128	223	248	74	50	74	117	131	114	109	3	99	149	183	158	113	175	167	32	73	37
New.CleanUp.ReferenceOTU57437	k__Bacteria	0.99	1457	1394	2002	113	83	106	314	547	592	623	543	539	1013	965	955	397	8	512	573	668	628	54	74	73	73	106	104
New.CleanUp.ReferenceOTU40460	k__Bacteria	1	102	56	188	18	13	5	15	29	38	137	178	166	37	42	38	117	4	109	80	53	43	9	10	5	11	4	25
New.CleanUp.ReferenceOTU52501	k__Bacteria	1	4	3	5	5	2	4	3	6	4	4	2	4	3	7	5	3	1	3	1	6	7	11	4	6	2	1	1
New.CleanUp.ReferenceOTU53359	k__Bacteria	0.99	2	4	4	17	8	20	29	47	31	2	2	7	23	25	20	22	2	27	19	67	27	17	14	29	7	7	6
New.CleanUp.ReferenceOTU50504	k__Bacteria	0.99	12	22	55	14	8	10	4	16	18	41	44	25	64	48	51	62	4	42	17	28	36	11	10	17	20	9	12
New.CleanUp.ReferenceOTU53144	k__Bacteria	1	40	27	41	405	288	369	1045	1649	1561	523	600	516	1109	1062	1029	609	23	657	801	852	601	191	189	280	373	381	333
New.CleanUp.ReferenceOTU50703	k__Bacteria	1	1544	1507	2572	378	233	455	245	386	711	1851	1063	1106	1029	1207	1019	1093	23	1001	956	1081	1210	535	711	657	123	104	153
New.CleanUp.ReferenceOTU4172	k__Bacteria	0.99	1861	1969	3362	412	239	274	343	627	593	395	502	333	416	485	404	471	19	530	647	656	545	299	600	457	402	571	452
New.CleanUp.ReferenceOTU46297	k__Bacteria	0.99	1	0	2	5	13	6	5	16	15	0	0	0	2	7	7	4	0	4	14	11	3	2	8	18	1	1	1
New.CleanUp.ReferenceOTU42764	k__Bacteria	1	92	114	223	171	127	190	529	1030	636	512	738	486	578	632	514	237	11	348	567	639	386	147	151	152	181	178	174
New.CleanUp.ReferenceOTU38753	k__Bacteria	1	3	3	2	117	78	47	22	75	57	2	18	16	28	35	31	14	1	24	37	50	30	32	18	32	103	102	131
New.CleanUp.ReferenceOTU52243	k__Bacteria	0.99	33	26	61	1	1	1	3	10	3	95	114	98	4	5	6	7	0	13	5	712	9	4	5	4	1	0	2
New.CleanUp.ReferenceOTU573	k__Bacteria	1	638	654	1070	946	326	736	785	1376	2067	874	400	322	1350	1538	1381	353	8	345	2623	3228	3611	468	512	510	228	408	333
New.CleanUp.ReferenceOTU47498	k__Bacteria	1	816	839	1213	269	156	234	641	1177	1638	2097	1343	1328	2085	1938	1749	1073	34	1172	949	1093	1069	179	301	229	155	155	134
New.CleanUp.ReferenceOTU39169	k__Bacteria	0.99	118	107	162	11	1	6	31	80	39	228	183	189	135	146	108	100	3	95	77	209	121	19	25	24	11	11	15
New.CleanUp.ReferenceOTU48833	k__Bacteria	1	49	40	74	343	171	254	422	647	631	399	335	444	763	807	750	557	11	569	703	766	584	378	415	353	115	116	153
New.CleanUp.ReferenceOTU42211	k__Bacteria	0.99	719	755	1371	133	74	101	385	782	495	800	871	548	690	886	715	222	7	271	414	492	229	89	85	105	104	127	155
New.CleanUp.ReferenceOTU52880	k__Bacteria	0.99	678	540	1318	60	55	83	83	182	389	1415	834	889	1322	1216	1149	491	17	637	502	641	685	163	257	218	23	24	32
New.CleanUp.ReferenceOTU53673	k__Bacteria	0.99	7	17	26	88	34	99	184	369	558	176	202	206	169	219	140	94	3	90	352	487	564	136	312	229	16	28	39
New.CleanUp.ReferenceOTU51092	k__Bacteria	0.98	31	20	27	497	231	579	392	663	1178	42	30	32	201	252	248	75	4	65	435	509	740	605	1201	944	44	66	66
New.CleanUp.ReferenceOTU57064	k__Bacteria	1	147	134	285	782	319	536	550	1050	1696	335	230	205	1266	1476	1239	499	9	426	2368	2912	3552	232	285	308	127	260	216
New.CleanUp.ReferenceOTU46753	k__Bacteria	0.99	19	24	24	63	118	100	37	57	318	120	119	127	221	265	188	164	3	181	166	399	213	88	198	234	56	38	39
New.CleanUp.ReferenceOTU44866	k__Bacteria	1	26	13	28	469	382	308	668	1126	910	273	126	121	283	396	240	172	6	237	727	713	719	430	431	601	185	253	291
New.CleanUp.ReferenceOTU36727	k__Bacteria	0.99	100	111	127	132	86	48	47	109	89	175	253	142	197	273	256	197	4	169	239	218	146	85	53	90	173	287	249
New.CleanUp.ReferenceOTU42736	k__Bacteria	0.97	10	16	26	28	14	23	25	26	35	18	13	37	24	30	25	39	0	57	27	26	12	20	29	34	0	3	3
New.CleanUp.ReferenceOTU42194	k__Bacteria	1	874	931	1973	640	488	801	1293	2401	2286	789	976	764	1318	1650	1278	1225	38	1567	2043	1953	2344	676	774	848	252	311	364
New.CleanUp.ReferenceOTU50966	k__Bacteria	1	483	472	652	84	74	65	292	402	470	288	316	330	428	379	347	158	5	182	331	306	365	86	88	93	37	56	63
New.CleanUp.ReferenceOTU40190	k__Bacteria	0.99	8	7	35	6	8	3	13	9	33	136	65	68	78	100	68	79	1	54	17	14	10	2	12	8	1	3	2
New.CleanUp.ReferenceOTU39219	k__Bacteria	1	1278	1255	2248	82	74	86	61	110	167	1350	719	755	471	545	477	419	12	403	431	510	407	143	172	189	36	19	35
New.CleanUp.ReferenceOTU55931	k__Bacteria	1	27	26	49	287	133	251	441	618	752	174	159	181	648	691	636	271	8	291	411	494	548	240	387	312	58	73	62
New.CleanUp.ReferenceOTU39354	k__Bacteria	0.95	21	15	63	85	72	25	51	123	81	187	141	258	113	96	82	146	3	199	134	199	104	134	70	136	37	47	46
New.CleanUp.ReferenceOTU45201	k__Bacteria	1	164	157	259	858	519	863	808	1409	1309	350	480	391	744	1063	770	738	24	969	1760	1643	1623	1526	1177	1801	440	543	428
New.CleanUp.ReferenceOTU54638	k__Bacteria	1	447	371	515	84	48	61	75	90	73	183	137	116	187	209	178	305	11	460	412	501	508	42	36	35	70	94	59
New.CleanUp.ReferenceOTU52846	k__Bacteria	1	244	305	524	824	504	786	882	1704	1357	788	1037	718	1099	1443	1077	589	23	868	1482	1403	1181	1335	885	1607	559	720	635
New.CleanUp.ReferenceOTU41876	k__Bacteria	0.99	224	240	389	1	1	0	9	19	20	51	120	98	25	22	17	34	1	41	39	48	52	5	7	1	3	3	1
New.CleanUp.ReferenceOTU47464	k__Bacteria	1	78	72	185	247	108	211	174	284	542	249	238	213	511	483	471	256	4	226	501	614	861	172	142	154	103	154	247
New.CleanUp.ReferenceOTU37493	k__Bacteria	1	54	47	35	492	448	622	915	1701	1377	260	271	299	2320	2969	2366	586	28	607	1179	1366	834	324	239	477	499	558	884
New.CleanUp.ReferenceOTU38081	k__Bacteria	1	281	304	458	852	482	509	250	465	433	183	193	177	411	440	432	418	8	460	691	817	682	693	622	742	710	880	707
New.CleanUp.ReferenceOTU54578	k__Bacteria	1	11	14	36	27	27	36	83	159	158	96	64	41	98	131	91	134	2	119	395	507	301	27	48	57	21	9	6
New.CleanUp.ReferenceOTU4066	k__Bacteria	1	29	24	44	30	16	18	4	21	15	69	49	73	34	20	38	26	1	40	23	23	7	19	17	25	5	8	13
New.CleanUp.ReferenceOTU44202	k__Bacteria	0.98	1	5	4	1	3	1	2	2	13	1	0	3	18	15	16	4	1	4	6	9	10	2	1	2	1	1	5
New.CleanUp.ReferenceOTU38590	k__Bacteria	1	687	619	1094	20	17	16	38	64	74	265	212	208	119	98	93	94	4	136	32	334	54	28	29	16	5	7	4
New.CleanUp.ReferenceOTU47271	k__Bacteria	1	168	149	210	1497	793	1324	2157	3583	3533	1299	1153	1072	1843	2155	1778	1464	38	1497	2549	2802	2687	1001	1425	1303	889	1179	952
New.CleanUp.ReferenceOTU548	k__Bacteria	0.99	68	68	146	73	81	47	174	301	307	259	191	219	256	247	223	188	9	215	141	219	242	63	48	51	34	46	48
New.CleanUp.ReferenceOTU56595	k__Bacteria	1	82	63	79	60	29	54	42	63	62	139	98	154	213	207	183	137	6	196	76	92	69	80	52	62	80	64	67
New.CleanUp.ReferenceOTU4072	k__Bacteria	0.99	232	214	495	866	409	765	547	989	1619	258	253	245	369	392	326	344	9	434	697	817	1150	723	1134	961	198	206	247
New.CleanUp.ReferenceOTU52130	k__Bacteria	0.99	106	100	107	340	136	95	63	121	85	47	42	49	115	110	108	54	0	58	65	989	54	142	105	204	156	111	154
New.CleanUp.ReferenceOTU54183	k__Bacteria	0.98	5	5	4	103	34	61	167	363	226	5	7	9	19	41	27	19	0	13	107	127	95	66	66	81	9	40	17
New.CleanUp.ReferenceOTU52331	k__Bacteria	1	5	6	16	1	2	0	2	0	1	4	8	6	4	1	5	2	0	1	4	21	5	2	1	2	1	1	2
New.CleanUp.ReferenceOTU57193	k__Bacteria	1	23	31	44	111	98	136	263	500	576	68	52	33	389	403	329	282	8	343	793	796	884	58	64	59	104	136	142
New.CleanUp.ReferenceOTU44208	k__Bacteria	0.99	710	588	1379	80	62	65	55	120	231	1337	814	841	1301	1194	1151	540	22	703	369	771	526	55	81	77	24	28	38
New.CleanUp.ReferenceOTU42989	k__Bacteria	1	246	247	272	90	60	103	329	524	440	513	594	441	591	713	613	286	13	338	346	945	320	48	45	56	64	73	89
New.CleanUp.ReferenceOTU46749	k__Bacteria	1	220	180	231	125	122	59	126	202	205	130	101	117	276	226	219	159	7	259	137	251	90	113	122	195	61	61	107
New.CleanUp.ReferenceOTU58680	k__Bacteria	1	0	0	0	0	3	0	3	0	3	0	2	2	1	3	3	0	0	1	8	1064	10	0	1	0	1	2	1
New.CleanUp.ReferenceOTU41029	k__Bacteria	1	50	61	83	1	3	2	29	38	34	97	68	71	51	50	33	32	1	42	33	531	38	4	5	1	2	2	3
New.CleanUp.ReferenceOTU52208	k__Bacteria	1	2784	2761	4721	44	36	22	34	53	56	1211	618	640	168	190	137	122	6	204	39	32	47	17	67	28	26	21	14
New.CleanUp.ReferenceOTU39141	k__Bacteria	1	868	942	2009	96	41	68	60	169	118	327	392	342	160	172	122	415	10	575	389	494	407	93	114	112	36	37	56
New.CleanUp.ReferenceOTU50680	k__Bacteria	1	48	54	96	14	17	30	46	92	111	104	76	74	88	91	104	120	1	129	46	130	53	16	33	33	10	6	4
New.CleanUp.ReferenceOTU55562	k__Bacteria	0.97	29	36	79	12	15	10	27	65	91	400	203	212	93	103	76	76	3	88	41	119	52	11	25	25	12	3	3
New.CleanUp.ReferenceOTU41580	k__Bacteria	0.95	153	123	288	469	168	358	499	908	1466	227	246	192	856	953	824	244	6	240	1970	2531	2896	160	160	209	90	176	122
New.CleanUp.ReferenceOTU51527	k__Bacteria	1	13	20	33	203	90	57	20	34	56	49	35	74	44	38	51	36	1	40	31	376	33	120	72	130	48	59	57
New.CleanUp.ReferenceOTU43796	k__Bacteria	0.9	112	108	218	13	28	19	76	171	182	691	516	481	251	346	228	225	7	306	227	236	133	15	26	32	7	4	9
New.CleanUp.ReferenceOTU55458	k__Bacteria	1	131	111	263	337	121	262	321	484	1050	362	169	198	480	602	506	344	3	283	851	1643	1354	193	122	158	133	168	295
New.CleanUp.ReferenceOTU53287	k__Bacteria	0.98	56	67	90	185	123	215	597	1181	730	409	666	393	465	651	464	231	6	211	471	491	322	98	110	136	83	142	106
New.CleanUp.ReferenceOTU39957	k__Bacteria	0.99	4	9	17	13	9	10	16	25	26	7	6	3	26	17	24	25	1	20	14	31	20	14	11	7	13	16	6
New.CleanUp.ReferenceOTU44934	k__Bacteria	0.97	36	28	78	5	5	4	8	5	7	35	84	70	15	11	14	19	0	29	11	11	8	4	5	8	4	5	4
New.CleanUp.ReferenceOTU46838	k__Bacteria	0.99	773	757	1357	109	64	64	234	411	287	746	635	635	823	1068	685	493	18	658	406	475	412	76	70	62	60	57	103
New.CleanUp.ReferenceOTU36240	k__Bacteria	0.99	486	615	901	5	7	8	14	17	21	180	250	179	108	106	109	338	9	333	74	86	121	7	19	10	6	10	15
New.CleanUp.ReferenceOTU36379	k__Bacteria	1	118	122	217	1090	697	681	470	963	915	283	331	311	979	1004	996	678	21	678	1325	1486	1057	1018	1107	1198	819	805	729
New.CleanUp.ReferenceOTU52845	k__Bacteria	1	67	56	62	132	153	123	102	138	162	192	211	130	405	456	376	86	1	100	190	970	130	254	169	185	91	87	117
New.CleanUp.ReferenceOTU40352	k__Bacteria	1	60	111	119	13	18	18	11	19	16	102	108	148	71	85	51	123	3	136	53	60	101	11	11	8	12	15	30
New.CleanUp.ReferenceOTU3962	k__Bacteria	1	148	133	280	799	304	556	553	1023	1658	281	171	171	950	1110	923	277	2	247	2182	2771	3167	261	308	360	123	252	203
New.CleanUp.ReferenceOTU51978	k__Bacteria	1	5	5	4	14	4	8	4	11	33	26	26	37	55	46	45	26	1	24	8	8	11	11	10	24	0	0	5
New.CleanUp.ReferenceOTU46135	k__Bacteria	1	1085	988	1429	240	111	228	641	1023	1061	1080	1003	890	1676	1454	1503	750	21	834	865	1271	930	82	98	63	300	289	203
New.CleanUp.ReferenceOTU46465	k__Bacteria	1	129	79	229	7	5	5	12	29	32	142	177	156	43	48	37	110	4	104	48	45	37	5	7	4	4	0	7
New.CleanUp.ReferenceOTU50142	k__Bacteria	0.99	59	42	111	5	3	4	10	17	16	41	88	76	27	22	31	11	0	20	11	15	7	10	6	7	6	3	3
New.CleanUp.ReferenceOTU52408	k__Bacteria	1	19	12	23	304	108	276	371	575	659	24	28	38	125	204	129	66	2	57	390	469	615	189	307	232	9	32	12
New.CleanUp.ReferenceOTU51910	k__Bacteria	1	111	96	181	278	232	280	254	387	399	386	526	311	406	501	330	259	8	279	327	629	312	235	310	407	196	264	217
New.CleanUp.ReferenceOTU46158	k__Bacteria	0.97	79	72	101	326	201	360	1008	1523	1545	732	658	602	1223	1247	1173	699	27	733	798	876	688	121	176	150	404	371	311
New.CleanUp.ReferenceOTU53255	k__Bacteria	1	6	6	11	9	4	7	16	15	21	9	15	12	24	39	17	23	1	36	15	22	10	16	12	16	11	8	6
New.CleanUp.ReferenceOTU48499	k__Bacteria	1	162	147	297	1058	413	776	856	1490	2391	528	332	322	1310	1574	1290	568	9	495	2600	3263	3901	401	398	459	254	417	461
New.CleanUp.ReferenceOTU44811	k__Bacteria	1	16	17	31	158	202	133	253	452	336	37	42	46	119	156	138	277	2	257	241	243	248	111	68	139	175	128	239
New.CleanUp.ReferenceOTU48686	k__Bacteria	1	394	339	572	313	303	534	114	186	341	390	276	270	346	328	306	421	6	351	507	575	841	514	759	784	93	36	36
New.CleanUp.ReferenceOTU43280	k__Bacteria	1	83	87	113	123	59	129	472	926	525	387	628	365	347	495	354	142	4	150	327	363	192	80	77	99	73	104	95
New.CleanUp.ReferenceOTU40803	k__Bacteria	1	54	52	71	1432	682	1367	2423	4056	3264	519	893	646	637	1018	692	555	9	571	3238	2714	2777	628	828	790	512	821	553
New.CleanUp.ReferenceOTU44042	k__Bacteria	1	158	181	268	36	10	24	50	122	89	310	309	228	153	178	159	242	4	237	292	581	414	12	22	16	4	5	6
New.CleanUp.ReferenceOTU57	k__Bacteria	1	9	8	17	9	8	34	59	75	85	68	39	46	126	136	150	74	1	66	47	652	228	37	35	27	6	8	2
New.CleanUp.ReferenceOTU5787	k__Bacteria	0.98	53	45	67	988	325	699	1374	2300	2703	84	68	77	1029	1326	1016	679	15	460	1383	1490	1603	851	760	679	312	481	322
New.CleanUp.ReferenceOTU4405	k__Bacteria	1	0	0	0	0	0	0	0	1	1	0	1	0	1	1	4	0	0	0	0	2	2	2	0	1	0	0	0
New.CleanUp.ReferenceOTU38694	k__Bacteria	1	167	194	331	805	580	829	1023	1702	1742	465	342	276	772	988	741	624	16	666	1345	1444	1690	783	1130	1110	463	551	440
New.CleanUp.ReferenceOTU44153	k__Bacteria	0.97	4	5	5	14	12	6	3	6	21	2	3	4	28	31	20	7	1	11	13	16	18	6	2	7	3	3	13
New.CleanUp.ReferenceOTU48203	k__Bacteria	1	24	22	49	106	92	137	265	485	562	37	19	26	364	369	300	276	7	333	767	779	864	50	47	53	93	140	134
New.CleanUp.ReferenceOTU38368	k__Bacteria	1	90	46	128	22	22	11	16	30	62	78	94	81	67	82	64	96	8	89	27	78	42	18	20	27	16	17	20
New.CleanUp.ReferenceOTU49849	k__Bacteria	0.99	9	10	15	77	44	95	64	124	136	8	8	18	72	77	68	84	2	52	97	121	88	129	197	142	11	14	20
New.CleanUp.ReferenceOTU55145	k__Bacteria	0.99	11	15	37	5	17	13	3	7	5	75	62	37	6	3	8	12	0	17	20	29	12	2	4	7	17	15	33
New.CleanUp.ReferenceOTU56245	k__Bacteria	0.98	11	4	33	3	3	4	9	11	47	114	62	53	66	92	57	66	2	56	11	14	10	2	11	6	1	2	5
New.CleanUp.ReferenceOTU40735	k__Bacteria	1	67	64	138	121	47	90	49	84	91	48	44	45	134	173	131	57	1	76	62	56	86	67	106	78	104	103	120
New.CleanUp.ReferenceOTU4031	k__Bacteria	1	31	31	41	578	428	584	335	466	540	54	48	55	215	231	199	188	3	163	449	697	727	774	707	701	198	348	215
New.CleanUp.ReferenceOTU49939	k__Bacteria	1	116	112	233	487	259	317	400	737	736	468	358	310	598	712	634	559	23	551	865	916	783	378	604	552	281	342	336
New.CleanUp.ReferenceOTU57254	k__Bacteria	1	2	2	1	4	1	2	2	5	5	3	1	4	7	3	3	8	0	2	5	15	8	0	2	4	0	2	1
New.CleanUp.ReferenceOTU57117	k__Bacteria	1	65	54	72	733	383	763	669	1237	1044	268	314	272	693	914	697	381	14	609	1386	1285	1214	1331	829	1573	306	413	270
New.CleanUp.ReferenceOTU54848	k__Bacteria	1	64	67	77	518	281	448	525	763	800	37	53	72	141	239	155	147	4	149	518	550	649	405	516	510	341	352	242
New.CleanUp.ReferenceOTU41274	k__Bacteria	1	103	95	125	606	482	703	1261	2300	1725	448	548	441	2737	3544	2749	665	30	687	1294	1555	923	345	256	516	491	573	809
New.CleanUp.ReferenceOTU58768	k__Bacteria	0.98	3	7	8	3	3	5	3	4	11	3	2	8	16	21	15	10	0	7	10	20	20	0	4	2	2	0	2
New.CleanUp.ReferenceOTU36881	k__Bacteria	0.99	68	119	119	12	11	10	7	16	12	100	103	149	61	73	43	134	3	123	43	61	88	8	11	7	7	2	7
New.CleanUp.ReferenceOTU42992	k__Bacteria	0.98	78	44	109	13	15	7	12	26	44	95	112	83	53	71	45	91	4	76	25	41	35	18	14	11	6	2	14
New.CleanUp.ReferenceOTU56375	k__Bacteria	1	58	45	34	515	446	635	944	1710	1396	234	270	262	2295	2968	2344	606	26	637	1170	1355	895	299	238	456	504	556	878
New.CleanUp.ReferenceOTU44744	k__Bacteria	1	591	567	914	12	12	25	35	95	89	402	273	362	390	291	318	330	8	413	173	233	180	16	39	17	28	25	45
New.CleanUp.ReferenceOTU56110	k__Bacteria	1	232	263	440	294	199	397	1031	1985	1499	332	505	366	652	900	654	692	13	831	1369	1272	1483	263	300	262	138	182	149
New.CleanUp.ReferenceOTU41098	k__Bacteria	0.97	97	73	199	76	43	94	131	162	201	74	45	75	236	257	254	120	2	107	120	165	109	64	47	97	45	29	39
New.CleanUp.ReferenceOTU43747	k__Bacteria	1	115	103	240	563	199	421	498	829	1584	312	166	169	603	734	607	316	3	262	1435	2117	2140	203	131	188	155	248	326
New.CleanUp.ReferenceOTU53834	k__Bacteria	1	442	475	629	79	55	69	155	220	236	684	584	443	1144	1240	1084	321	11	362	396	1056	382	65	95	96	59	50	72
New.CleanUp.ReferenceOTU49799	k__Bacteria	0.87	1	0	1	0	1	3	3	2	3	0	0	0	0	2	2	0	0	1	0	624	1	0	0	1	0	0	0
New.CleanUp.ReferenceOTU37044	k__Bacteria	1	62	61	79	399	309	492	288	477	590	96	75	79	525	836	576	258	7	285	796	875	1105	788	1121	1110	124	122	98
New.CleanUp.ReferenceOTU50350	k__Bacteria	1	16	18	15	490	294	198	172	361	340	50	45	54	169	186	164	181	6	168	301	301	173	284	347	413	239	183	254
New.CleanUp.ReferenceOTU55515	k__Bacteria	1	23	28	41	807	419	822	383	665	701	392	239	342	891	1034	828	203	8	222	740	911	861	929	1095	1024	123	175	143
New.CleanUp.ReferenceOTU38834	k__Bacteria	1	113	107	211	598	310	542	820	1458	1562	325	215	186	574	819	587	366	9	409	1020	1088	1225	496	650	569	169	213	290
New.CleanUp.ReferenceOTU42959	k__Bacteria	1	3	0	4	5	18	9	5	20	16	1	0	0	2	7	9	6	1	5	18	13	4	3	8	21	1	1	2
New.CleanUp.ReferenceOTU54884	k__Bacteria	0.99	4	7	8	9	11	7	10	37	61	6	10	17	70	77	56	21	2	46	64	98	66	8	10	6	16	8	17
New.CleanUp.ReferenceOTU53859	k__Bacteria	1	5	4	6	58	42	17	3	23	29	13	15	22	16	2	12	22	0	26	12	15	11	48	10	43	10	18	10
New.CleanUp.ReferenceOTU4636	k__Bacteria	1	29	11	31	392	128	422	359	554	627	27	15	13	204	168	161	55	1	53	423	455	675	366	235	317	183	310	199
New.CleanUp.ReferenceOTU38351	k__Bacteria	1	2739	2699	4681	82	86	50	38	82	64	1241	647	685	227	248	195	152	6	238	73	89	57	29	87	44	80	74	88
New.CleanUp.ReferenceOTU50601	k__Bacteria	1	632	571	779	88	60	75	221	354	381	400	338	270	429	397	362	190	4	212	355	364	481	75	83	78	31	38	110
New.CleanUp.ReferenceOTU44643	k__Bacteria	0.99	14	12	32	211	127	173	451	789	481	109	120	166	379	469	364	311	5	289	186	235	179	79	45	84	121	86	130
New.CleanUp.ReferenceOTU57717	k__Bacteria	1	15	15	15	191	129	75	69	125	120	135	152	148	95	114	93	209	7	244	196	225	120	106	124	123	137	129	163
New.CleanUp.ReferenceOTU36163	k__Bacteria	0.99	279	279	498	428	261	453	787	1434	998	485	707	488	482	684	491	334	4	295	684	775	581	347	320	388	247	331	251
New.CleanUp.ReferenceOTU47826	k__Bacteria	1	134	118	210	177	116	164	178	304	472	470	239	354	74	66	86	80	2	70	193	242	308	214	384	339	42	66	53
New.CleanUp.ReferenceOTU4050	k__Bacteria	1	299	273	548	29	18	19	21	74	45	825	639	527	128	168	119	339	9	415	125	270	148	10	21	12	9	4	4
New.CleanUp.ReferenceOTU43344	k__Bacteria	1	38	36	52	731	418	795	565	1034	1070	276	273	254	698	948	704	488	18	697	1550	1528	1404	1309	854	1586	334	436	295
New.CleanUp.ReferenceOTU54285	k__Bacteria	0.94	1	0	1	1	1	0	1	0	0	2	0	2	0	0	1	0	0	1	0	0	0	0	0	0	0	0	1
New.CleanUp.ReferenceOTU43218	k__Bacteria	1	136	128	224	1854	1463	1978	1191	1988	2526	209	184	194	977	1090	951	618	18	635	2126	2228	2667	2141	2034	2392	514	877	801
New.CleanUp.ReferenceOTU40854	k__Bacteria	0.99	26	24	30	709	400	730	505	896	860	241	224	213	595	795	590	376	16	606	1294	1331	1184	1294	809	1525	298	376	275
New.CleanUp.ReferenceOTU57826	k__Bacteria	1	170	141	243	1041	410	745	806	1412	2404	483	393	317	1414	1653	1430	638	12	537	2844	3333	4236	449	440	514	253	399	496
New.CleanUp.ReferenceOTU49001	k__Bacteria	1	19	12	11	482	179	481	441	752	974	22	11	17	244	267	186	72	2	58	508	555	781	416	311	396	199	338	207
New.CleanUp.ReferenceOTU44598	k__Bacteria	1	1439	1463	2012	106	62	68	146	257	240	756	705	732	227	224	214	314	9	368	509	483	494	148	161	139	54	43	100
New.CleanUp.ReferenceOTU50797	k__Bacteria	1	1028	1020	1652	31	18	21	83	120	113	372	285	319	192	171	177	143	6	215	107	668	157	29	66	36	41	67	19
New.CleanUp.ReferenceOTU51771	k__Bacteria	0.96	107	111	188	682	366	342	170	407	387	241	231	268	317	339	308	289	3	306	439	485	266	461	461	582	383	396	404
New.CleanUp.ReferenceOTU4486	k__Bacteria	0.97	84	93	107	365	251	199	93	214	264	93	99	101	216	261	228	199	0	179	328	421	271	330	252	360	205	211	232
New.CleanUp.ReferenceOTU56990	k__Bacteria	1	387	303	569	14	13	27	18	43	26	437	215	234	539	442	530	97	6	156	24	122	46	32	32	32	4	3	3
New.CleanUp.ReferenceOTU45495	k__Bacteria	1	193	230	330	570	306	533	754	1312	1448	470	339	278	572	760	616	414	7	410	1034	1058	1260	497	697	674	301	287	297
New.CleanUp.ReferenceOTU36116	k__Bacteria	0.99	21	19	34	37	34	20	73	123	183	48	41	50	67	71	69	58	2	57	52	67	86	47	89	88	8	14	3
New.CleanUp.ReferenceOTU48428	k__Bacteria	0.99	503	550	851	15	20	21	22	39	67	183	247	130	55	65	56	413	8	478	67	81	98	28	48	41	6	7	9
New.CleanUp.ReferenceOTU42466	k__Bacteria	1	8	14	14	146	137	253	60	130	136	21	20	22	203	269	194	74	4	88	524	588	627	347	511	483	18	22	24
New.CleanUp.ReferenceOTU55441	k__Bacteria	1	71	73	153	173	184	105	182	318	314	279	213	222	255	261	232	210	10	222	182	231	268	172	119	198	79	109	151
New.CleanUp.ReferenceOTU4893	k__Bacteria	0.99	74	69	132	785	404	604	840	1476	1664	104	124	150	393	591	398	367	6	317	858	917	1120	622	918	795	149	170	192
New.CleanUp.ReferenceOTU49632	k__Bacteria	1	47	37	39	611	394	539	1122	1873	1730	686	622	502	1051	1170	1027	642	26	683	995	1036	927	284	378	417	748	605	542
New.CleanUp.ReferenceOTU36072	k__Bacteria	1	68	120	114	12	19	14	9	14	13	101	105	149	63	80	49	115	3	127	38	59	97	7	12	8	14	5	17
New.CleanUp.ReferenceOTU54782	k__Bacteria	1	28	31	44	632	337	647	483	811	809	214	211	201	520	731	540	339	14	565	1219	1134	1130	1275	774	1483	273	355	231
New.CleanUp.ReferenceOTU42797	k__Bacteria	1	83	69	158	236	164	312	392	757	554	137	252	159	303	450	355	177	1	237	642	1006	544	415	394	451	101	158	145
New.CleanUp.ReferenceOTU52374	k__Bacteria	0.96	31	27	52	126	74	56	57	112	96	107	210	92	305	357	342	115	6	104	305	291	208	67	52	70	89	78	85
New.CleanUp.ReferenceOTU54105	k__Bacteria	1	29	33	39	508	305	388	460	703	684	362	111	116	174	223	143	255	6	266	621	522	450	492	632	570	191	206	201
New.CleanUp.ReferenceOTU47828	k__Bacteria	1	6	24	20	17	15	11	23	24	82	57	28	50	69	83	58	72	1	59	68	75	66	16	20	40	11	10	17
New.CleanUp.ReferenceOTU41933	k__Bacteria	1	5	5	11	142	42	25	9	33	31	8	3	8	16	27	16	7	0	9	10	10	6	33	13	23	62	77	73
New.CleanUp.ReferenceOTU4083	k__Bacteria	1	24	7	21	665	279	548	480	838	1302	178	165	190	333	393	358	241	2	180	773	872	1070	398	816	525	109	177	119
New.CleanUp.ReferenceOTU40878	k__Bacteria	1	4	4	5	78	64	119	77	106	109	13	16	8	53	59	56	30	0	36	85	293	143	152	154	107	34	35	23
New.CleanUp.ReferenceOTU35917	k__Bacteria	1	26	15	51	223	172	307	200	271	373	34	43	27	143	187	138	108	0	144	374	359	434	319	341	350	59	90	107
New.CleanUp.ReferenceOTU47311	k__Bacteria	1	31	33	55	52	17	28	29	37	56	287	206	232	300	311	268	134	1	178	86	690	160	58	79	55	28	109	98
New.CleanUp.ReferenceOTU38819	k__Bacteria	0.98	5	10	7	11	15	15	18	31	62	11	8	10	47	74	49	44	2	36	32	48	27	16	17	26	5	2	31
New.CleanUp.ReferenceOTU5196	k__Bacteria	1	128	102	189	690	401	471	337	653	800	322	268	282	467	553	477	531	15	492	802	920	654	736	915	852	393	405	432
New.CleanUp.ReferenceOTU47200	k__Bacteria	1	79	69	124	340	290	297	320	513	513	169	170	198	174	229	187	173	5	180	394	554	495	307	399	362	452	416	313
New.CleanUp.ReferenceOTU58135	k__Bacteria	1	3	1	5	23	1	9	0	0	0	28	46	74	1	0	1	0	0	1	1	1	3	0	3	3	0	0	1
New.CleanUp.ReferenceOTU37950	k__Bacteria	0.99	18	22	35	292	164	109	51	99	112	130	140	134	83	98	82	176	6	228	140	194	122	117	109	188	134	110	143
New.CleanUp.ReferenceOTU41137	k__Bacteria	1	16	20	46	124	20	64	21	58	36	103	121	228	31	51	46	63	3	67	57	1038	79	29	22	42	38	22	26
New.CleanUp.ReferenceOTU56654	k__Bacteria	1	32	58	80	42	79	47	62	117	95	73	74	77	77	120	99	53	3	70	160	705	214	75	74	136	37	17	65
New.CleanUp.ReferenceOTU36349	k__Bacteria	1	113	115	169	56	55	55	88	128	158	478	427	265	813	752	733	188	9	224	276	961	230	41	45	69	18	28	33
New.CleanUp.ReferenceOTU38836	k__Bacteria	0.99	9	9	9	195	133	282	142	210	244	12	14	25	100	100	91	81	1	74	215	420	371	335	356	286	51	83	43
New.CleanUp.ReferenceOTU36260	k__Bacteria	1	2543	2487	4330	9	19	6	12	17	19	1149	539	602	120	152	99	109	5	179	22	38	20	4	52	13	8	8	5
New.CleanUp.ReferenceOTU54299	k__Bacteria	1	49	48	77	406	223	202	140	269	214	145	103	195	201	207	181	142	4	193	244	324	187	249	224	284	268	297	300
New.CleanUp.ReferenceOTU36694	k__Bacteria	1	1395	1083	2058	80	53	69	80	125	168	844	517	635	1115	973	992	570	19	748	204	250	196	49	98	88	52	49	93
New.CleanUp.ReferenceOTU55251	k__Bacteria	1	45	59	109	194	161	166	194	403	440	159	185	182	165	185	158	339	9	368	339	268	416	81	98	97	128	97	129
New.CleanUp.ReferenceOTU51364	k__Bacteria	1	530	422	671	154	167	81	170	296	288	178	142	191	409	332	346	279	14	442	171	274	116	158	162	256	73	78	142
New.CleanUp.ReferenceOTU57068	k__Bacteria	0.96	4	3	2	281	128	76	35	69	52	3	3	2	14	20	17	9	0	10	24	35	7	105	70	170	141	106	143
New.CleanUp.ReferenceOTU36193	k__Bacteria	1	52	52	89	528	522	699	417	744	925	139	152	131	406	513	375	244	17	302	993	889	1020	818	781	1013	257	308	385
New.CleanUp.ReferenceOTU50642	k__Bacteria	0.98	60	74	138	453	183	473	325	545	943	122	67	98	173	235	204	165	5	150	484	576	694	424	758	694	80	121	74
New.CleanUp.ReferenceOTU37190	k__Bacteria	0.99	2	5	3	0	1	2	8	12	15	24	22	36	22	19	10	25	1	51	16	35	25	2	2	1	5	5	4
New.CleanUp.ReferenceOTU49528	k__Bacteria	0.98	157	120	302	124	52	115	65	104	89	211	260	295	135	115	112	263	8	275	165	202	203	34	34	48	97	68	73
New.CleanUp.ReferenceOTU55444	k__Bacteria	1	5	6	6	5	9	4	5	7	14	20	21	26	19	16	12	39	0	40	13	23	10	2	9	12	25	20	34
New.CleanUp.ReferenceOTU57823	k__Bacteria	1	45	57	92	118	61	132	480	924	521	354	592	337	345	470	340	125	2	117	319	338	175	80	73	93	67	111	87
New.CleanUp.ReferenceOTU36153	k__Bacteria	1	146	156	163	1556	719	1447	2546	4304	3541	583	952	699	739	1202	795	577	7	581	3356	2854	2967	708	1033	913	525	827	571
New.CleanUp.ReferenceOTU4223	k__Bacteria	0.99	128	135	236	78	50	101	73	113	163	95	69	82	107	143	116	147	7	112	119	166	163	149	231	187	9	16	25
New.CleanUp.ReferenceOTU56301	k__Bacteria	1	30	32	77	229	117	130	191	373	341	91	84	76	213	203	186	260	11	204	375	434	250	167	296	246	72	119	82
New.CleanUp.ReferenceOTU57648	k__Bacteria	1	67	50	82	1076	343	855	1616	2689	3084	79	67	72	1170	1497	1153	683	18	483	1695	1856	2068	921	789	735	336	574	373
New.CleanUp.ReferenceOTU54472	k__Bacteria	1	4	4	2	0	2	1	6	7	10	22	19	29	17	15	8	19	0	35	19	29	14	1	2	0	2	4	4
New.CleanUp.ReferenceOTU55166	k__Bacteria	0.99	224	244	356	22	15	8	12	17	13	36	102	74	29	38	19	26	3	28	14	25	4	9	12	14	5	8	14
New.CleanUp.ReferenceOTU58674	k__Bacteria	1	580	664	1052	8	7	8	19	28	17	269	197	206	111	110	80	115	6	170	43	155	82	7	18	9	9	9	4
New.CleanUp.ReferenceOTU47286	k__Bacteria	0.98	53	66	72	382	234	190	77	182	195	61	76	66	224	278	278	120	1	141	285	283	188	303	224	338	210	291	250
New.CleanUp.ReferenceOTU50171	k__Bacteria	1	30	16	28	638	185	433	1139	1860	2249	56	50	56	880	1124	889	571	14	395	1161	1263	1301	275	310	204	161	241	165
New.CleanUp.ReferenceOTU38127	k__Bacteria	0.99	1334	1265	2322	1236	725	628	413	857	851	370	357	332	874	922	866	640	20	663	1190	1247	818	941	1050	1137	815	807	943
New.CleanUp.ReferenceOTU41129	k__Bacteria	1	144	150	347	121	56	86	86	115	158	91	99	96	271	272	223	188	7	233	109	160	112	109	157	135	89	63	104
New.CleanUp.ReferenceOTU4331	k__Bacteria	1	34	22	61	278	195	275	143	217	327	49	65	44	134	166	136	97	1	97	229	254	361	319	353	275	126	232	102
New.CleanUp.ReferenceOTU36830	k__Bacteria	1	177	161	274	258	164	185	190	340	272	338	344	304	270	300	244	397	7	376	240	275	256	52	51	42	265	249	172
New.CleanUp.ReferenceOTU36982	k__Bacteria	1	42	39	69	864	780	1167	594	1077	1322	114	110	96	629	670	594	369	9	353	1193	1378	1332	1084	996	1227	107	244	156
New.CleanUp.ReferenceOTU55811	k__Bacteria	1	56	42	32	511	490	643	938	1751	1424	237	266	268	2378	3025	2439	625	31	635	1170	1345	832	348	297	507	575	629	982
New.CleanUp.ReferenceOTU46498	k__Bacteria	0.98	37	42	72	74	36	87	78	160	229	130	201	197	71	89	61	98	6	133	97	129	136	84	114	135	23	21	21
New.CleanUp.ReferenceOTU52573	k__Bacteria	1	6	6	13	18	13	31	22	46	79	8	12	8	16	23	16	24	2	28	97	86	49	32	28	35	7	14	10
New.CleanUp.ReferenceOTU41803	k__Bacteria	1	598	604	1063	180	122	141	239	471	407	269	326	294	311	338	341	181	5	194	314	305	233	127	186	120	176	167	317
New.CleanUp.ReferenceOTU42739	k__Bacteria	0.99	9	6	19	83	63	28	22	49	50	108	124	129	46	63	47	149	6	213	113	145	75	55	67	65	70	41	99
New.CleanUp.ReferenceOTU55741	k__Bacteria	1	11	16	18	1	10	3	7	9	32	23	30	22	24	35	26	43	2	33	11	30	31	0	6	4	5	4	8
New.CleanUp.ReferenceOTU43110	k__Bacteria	1	752	683	1400	177	93	120	91	141	139	486	451	492	506	530	454	466	10	654	340	494	372	111	121	112	223	185	208
New.CleanUp.ReferenceOTU44702	k__Bacteria	0.98	2	1	1	2	2	2	61	110	42	4	8	3	5	5	3	1	0	3	8	22	4	3	3	1	1	8	4
New.CleanUp.ReferenceOTU45393	k__Bacteria	0.99	1876	1884	3330	8	16	10	21	29	25	1033	430	491	90	101	68	94	4	151	27	17	28	30	145	41	4	9	6
New.CleanUp.ReferenceOTU5391	k__Bacteria	1	35	26	51	43	43	53	144	285	296	397	336	279	333	480	359	384	6	500	312	403	153	58	58	78	17	12	20
New.CleanUp.ReferenceOTU37415	k__Bacteria	0.98	709	834	1321	8	9	12	30	39	30	213	290	166	116	125	131	378	9	407	98	122	118	6	25	17	9	21	15
New.CleanUp.ReferenceOTU58987	k__Bacteria	1	2668	2629	4604	45	36	26	29	49	54	1235	639	668	216	228	175	128	9	210	52	66	75	66	210	94	16	14	10
New.CleanUp.ReferenceOTU58703	k__Bacteria	0.99	2794	2745	4756	56	40	46	166	402	166	1424	938	820	217	236	171	175	7	249	69	100	60	19	70	34	21	23	36
New.CleanUp.ReferenceOTU53825	k__Bacteria	1	45	46	80	1332	615	1161	1729	2986	2348	286	603	385	455	698	484	190	3	184	2435	2058	1899	439	592	609	473	568	458
New.CleanUp.ReferenceOTU47752	k__Bacteria	1	23	21	29	263	92	86	37	51	94	80	131	85	66	94	85	52	0	63	40	55	33	254	118	269	116	86	73
New.CleanUp.ReferenceOTU54316	k__Bacteria	1	2411	2338	4062	11	23	9	16	25	22	1113	468	545	115	131	87	95	4	132	26	45	25	9	50	24	10	8	7
New.CleanUp.ReferenceOTU40187	k__Bacteria	1	513	471	671	50	41	73	92	191	194	256	197	205	272	235	243	208	8	208	256	1040	305	27	52	42	23	56	55
New.CleanUp.ReferenceOTU39029	k__Bacteria	1	5	11	13	51	41	40	3	14	19	16	8	14	22	27	32	20	1	21	11	18	18	9	17	9	74	99	54
New.CleanUp.ReferenceOTU39823	k__Bacteria	1	558	518	814	7	6	10	20	28	23	65	59	62	72	55	54	30	1	47	25	47	45	8	26	4	7	15	8
New.CleanUp.ReferenceOTU39061	k__Bacteria	1	111	101	145	1125	325	827	1617	2664	3207	88	78	84	1182	1500	1161	691	17	493	1757	1921	2097	1010	860	813	335	587	385
New.CleanUp.ReferenceOTU58812	k__Bacteria	0.99	2257	2230	3839	18	23	7	19	36	35	1086	513	581	124	129	95	104	5	162	25	47	25	15	46	33	14	11	8
New.CleanUp.ReferenceOTU50187	k__Bacteria	0.99	60	62	81	1405	656	1267	2167	3667	2931	454	777	546	584	907	634	315	3	329	2955	2371	2421	533	711	712	490	772	535
New.CleanUp.ReferenceOTU3911	k__Bacteria	0.99	151	156	175	961	547	826	554	1023	1025	287	265	263	667	938	673	505	14	738	1523	1545	1395	1518	984	1790	542	699	632
New.CleanUp.ReferenceOTU56035	k__Bacteria	1	167	146	297	877	318	563	627	1167	1938	512	377	393	1128	1373	1119	445	5	344	2366	3039	3542	303	413	358	203	355	372
New.CleanUp.ReferenceOTU52815	k__Bacteria	0.94	93	90	86	382	218	160	62	154	168	59	72	73	176	218	185	103	2	135	209	236	169	280	211	315	283	386	430
New.CleanUp.ReferenceOTU36928	k__Bacteria	0.82	48	40	137	32	12	15	26	71	45	203	170	274	87	75	66	135	1	225	197	278	125	44	24	54	17	11	9
New.CleanUp.ReferenceOTU5114	k__Bacteria	1	126	159	215	532	442	710	618	973	882	372	317	333	610	721	621	514	11	585	1161	1288	1597	872	1235	1198	215	194	189
New.CleanUp.ReferenceOTU48371	k__Bacteria	1	37	22	57	724	238	475	1181	1929	2325	68	70	63	952	1231	949	579	16	396	1225	1347	1348	597	556	426	204	288	218
New.CleanUp.ReferenceOTU38331	k__Bacteria	0.99	57	63	50	41	21	14	16	34	31	11	26	23	20	31	18	41	0	28	18	25	27	17	9	19	41	31	23
New.CleanUp.ReferenceOTU56022	k__Bacteria	1	50	88	85	9	13	8	17	14	48	87	106	137	55	73	40	100	3	104	32	44	92	5	11	6	1	4	8
New.CleanUp.ReferenceOTU46112	k__Bacteria	0.96	49	40	139	46	15	15	27	72	46	207	164	264	69	65	59	139	1	217	195	279	124	46	25	49	27	33	25
New.CleanUp.ReferenceOTU48336	k__Bacteria	1	5	6	9	22	22	14	12	19	27	27	16	23	64	70	51	48	2	42	33	53	46	11	28	24	4	16	5
New.CleanUp.ReferenceOTU48381	k__Bacteria	1	1240	1012	1939	29	28	31	42	71	77	673	451	533	879	746	797	489	13	665	121	138	121	18	61	34	19	23	27
New.CleanUp.ReferenceOTU51923	k__Bacteria	1	76	61	145	151	91	91	57	118	149	196	231	211	193	199	185	268	5	246	288	287	175	130	167	170	139	137	191
New.CleanUp.ReferenceOTU36109	k__Bacteria	0.99	2701	2622	4565	8	22	5	15	20	21	1186	583	629	143	159	117	113	6	181	25	42	21	7	52	13	5	8	4
New.CleanUp.ReferenceOTU39652	k__Bacteria	0.99	61	49	48	481	439	611	912	1677	1374	277	273	295	2319	2971	2379	594	27	591	1144	1328	832	307	228	469	495	559	870
New.CleanUp.ReferenceOTU42711	k__Bacteria	1	120	118	243	1367	505	1151	1994	3437	3609	290	313	338	1692	2149	1634	844	22	625	2037	2270	2323	1079	867	935	437	684	553
New.CleanUp.ReferenceOTU52829	k__Bacteria	1	2699	2640	4595	20	34	25	30	41	35	1229	629	661	159	181	132	150	7	217	45	47	38	13	64	37	16	12	6
New.CleanUp.ReferenceOTU36889	k__Bacteria	1	4	9	7	3	1	2	8	9	20	28	15	22	8	10	3	35	1	40	11	15	14	3	2	2	1	5	2
New.CleanUp.ReferenceOTU50092	k__Bacteria	1	65	84	95	423	262	364	119	246	317	131	150	162	224	237	214	310	4	302	480	582	393	443	394	439	404	372	388
New.CleanUp.ReferenceOTU44975	k__Bacteria	1	972	1156	2017	6	11	11	28	32	27	271	394	182	77	66	86	402	8	576	93	117	126	8	23	10	3	12	7
New.CleanUp.ReferenceOTU54044	k__Bacteria	1	19	10	15	191	106	97	64	88	78	62	41	71	105	110	98	49	1	60	87	110	59	95	114	123	150	141	181
New.CleanUp.ReferenceOTU4438	k__Bacteria	1	2	2	0	1	0	0	1	2	2	0	0	3	1	1	3	3	0	0	0	0	1	3	0	4	4	0	0
New.CleanUp.ReferenceOTU48872	k__Bacteria	0.99	55	46	40	506	443	636	933	1716	1401	283	284	310	2348	2981	2385	597	27	608	1166	1373	865	316	232	481	501	566	884
New.CleanUp.ReferenceOTU5664	k__Bacteria	1	1516	1419	2570	188	139	244	113	181	346	889	563	581	538	572	509	486	14	512	599	687	614	310	508	460	93	41	58
New.CleanUp.ReferenceOTU57558	k__Bacteria	0.99	187	229	338	276	171	285	655	1169	836	962	997	822	656	864	633	342	10	351	694	711	612	179	186	188	186	207	171
New.CleanUp.ReferenceOTU37401	k__Bacteria	1	63	49	79	1071	324	788	1556	2575	3038	87	74	86	1208	1537	1179	692	19	480	1670	1811	2010	914	779	695	314	513	379
New.CleanUp.ReferenceOTU3944	k__Bacteria	1	2242	2160	3758	8	22	6	16	15	15	1137	529	587	105	111	96	100	6	155	25	45	22	5	40	17	8	7	2
New.CleanUp.ReferenceOTU44632	k__Bacteria	1	33	28	36	483	179	476	470	723	874	41	34	17	220	209	201	86	3	86	491	545	773	395	273	359	207	358	232
New.CleanUp.ReferenceOTU57754	k__Bacteria	1	151	132	277	838	367	594	505	959	1684	433	336	314	1329	1617	1384	663	10	544	2419	3003	3739	397	399	511	192	286	359
New.CleanUp.ReferenceOTU38195	k__Bacteria	1	886	970	2026	56	30	40	92	210	138	366	493	365	199	247	193	428	7	577	410	522	411	65	74	79	24	29	22
New.CleanUp.ReferenceOTU59259	k__Bacteria	0.96	7	6	10	83	70	68	115	193	156	57	73	69	113	137	84	99	1	98	154	176	120	82	110	101	98	84	66
New.CleanUp.ReferenceOTU59360	k__Bacteria	0.99	3	1	3	5	3	1	4	8	4	28	18	28	1	7	2	14	1	11	2	10	12	2	1	0	5	3	2
New.CleanUp.ReferenceOTU57897	k__Bacteria	0.96	4	5	20	10	4	5	11	30	30	79	84	64	15	31	18	11	1	23	31	338	38	4	6	8	4	5	0
New.CleanUp.ReferenceOTU36097	k__Bacteria	1	1366	1082	2030	436	328	275	302	506	606	709	477	585	980	927	948	590	11	679	425	469	285	364	588	499	374	339	593
New.CleanUp.ReferenceOTU53727	k__Bacteria	0.96	0	2	0	17	7	1	1	3	10	0	2	0	4	4	4	4	0	1	3	4	2	1	13	11	22	18	23
New.CleanUp.ReferenceOTU48042	k__Bacteria	1	92	88	90	4	0	7	14	22	16	61	60	60	49	31	50	34	2	73	49	138	37	3	6	1	0	0	3
New.CleanUp.ReferenceOTU40041	k__Bacteria	1	157	123	210	1054	439	756	738	1329	2424	466	366	361	1441	1753	1460	680	10	575	2447	3314	3900	437	428	549	216	388	455
New.CleanUp.ReferenceOTU40891	k__Bacteria	1	569	566	897	141	78	101	225	351	254	576	463	495	759	943	605	422	10	602	458	602	518	85	97	97	115	142	111
New.CleanUp.ReferenceOTU53029	k__Bacteria	1	21	29	37	28	39	45	68	65	55	2	3	8	44	40	44	104	3	120	119	427	163	33	26	40	26	48	31
New.CleanUp.ReferenceOTU57805	k__Bacteria	0.99	0	0	0	0	0	0	2	0	0	0	0	0	0	0	0	0	0	0	1	141	0	0	0	0	0	0	0
New.CleanUp.ReferenceOTU56275	k__Bacteria	1	33	23	41	155	112	197	468	830	745	274	402	241	423	472	365	377	10	400	885	902	915	78	83	88	123	177	174
New.CleanUp.ReferenceOTU41255	k__Bacteria	1	704	529	1075	114	90	90	78	121	167	456	287	400	652	585	609	387	12	465	174	183	148	73	155	118	119	80	196
New.CleanUp.ReferenceOTU57925	k__Bacteria	0.94	8	8	18	25	25	27	11	31	28	86	74	98	38	43	47	99	1	149	119	172	103	26	25	22	16	16	21
New.CleanUp.ReferenceOTU52470	k__Bacteria	0.97	1	4	2	13	7	12	14	20	28	3	12	6	19	18	15	10	1	16	7	8	9	18	7	24	10	12	11
New.CleanUp.ReferenceOTU41324	k__Bacteria	1	0	0	0	0	2	0	2	0	2	0	2	1	0	2	2	0	0	1	8	1060	11	0	1	1	1	2	1
New.CleanUp.ReferenceOTU42270	k__Bacteria	0.99	0	3	1	51	20	35	37	99	223	5	5	10	69	81	45	18	0	8	82	85	113	55	115	74	2	8	11
New.CleanUp.ReferenceOTU43266	k__Bacteria	1	48	58	74	747	394	728	706	1333	1082	314	400	339	746	1072	760	394	16	607	1309	1240	1122	1311	786	1525	322	443	304
New.CleanUp.ReferenceOTU4377	k__Bacteria	1	443	433	681	1200	729	1175	1198	2066	1865	505	634	537	1097	1488	1159	1002	32	1206	2115	2079	1972	1676	1285	2025	553	783	659
New.CleanUp.ReferenceOTU42641	k__Bacteria	0.99	71	50	124	460	211	220	125	266	274	114	119	109	156	181	157	134	8	147	174	174	129	250	283	271	469	410	479
New.CleanUp.ReferenceOTU46063	k__Bacteria	1	251	261	387	814	263	715	606	1023	1227	385	448	365	441	532	431	436	8	442	917	1094	1270	776	823	843	353	618	486
New.CleanUp.ReferenceOTU56681	k__Bacteria	0.99	97	104	187	67	75	68	480	1080	896	1296	1032	861	641	912	690	750	16	926	580	667	344	59	74	114	117	90	71
New.CleanUp.ReferenceOTU36751	k__Bacteria	0.99	10	15	12	4	3	3	5	5	16	44	46	58	93	63	45	23	1	30	14	16	12	7	9	12	9	10	15
New.CleanUp.ReferenceOTU57764	k__Bacteria	1	113	105	248	326	140	189	206	358	716	384	193	209	639	795	647	445	7	356	664	671	1179	128	120	128	108	138	218
New.CleanUp.ReferenceOTU5051	k__Bacteria	1	100	69	124	281	258	302	217	372	350	201	204	205	197	249	188	264	3	222	277	350	318	64	90	66	247	243	213
New.CleanUp.ReferenceOTU5953	k__Bacteria	0.99	31	34	51	378	160	306	396	650	721	57	93	56	160	249	188	104	1	97	433	481	656	228	339	298	53	87	104
New.CleanUp.ReferenceOTU56417	k__Bacteria	1	1537	1475	2565	131	115	142	71	139	303	1637	873	921	575	651	576	635	16	637	525	608	538	193	251	262	40	20	47
New.CleanUp.ReferenceOTU43537	k__Bacteria	1	13	16	19	5	10	10	9	8	17	56	53	84	107	80	55	34	1	35	26	19	19	7	8	17	15	15	17
New.CleanUp.ReferenceOTU37360	k__Bacteria	0.99	11	16	29	8	10	11	30	49	124	128	65	58	83	115	82	97	1	71	31	19	25	10	28	12	3	8	7
New.CleanUp.ReferenceOTU49876	k__Bacteria	0.97	1	1	3	0	1	3	4	8	6	11	12	6	10	15	5	10	1	20	6	4	12	2	3	2	0	1	1
New.CleanUp.ReferenceOTU59566	k__Bacteria	1	49	33	60	970	295	739	1500	2419	3027	81	64	80	1141	1459	1128	708	18	503	1667	1836	2064	852	770	696	325	518	359
New.CleanUp.ReferenceOTU41042	k__Bacteria	1	909	958	2059	170	175	161	234	469	379	394	470	425	248	291	219	483	9	639	662	733	818	169	246	264	46	43	86
New.CleanUp.ReferenceOTU45339	k__Bacteria	0.98	99	61	149	9	10	9	17	31	34	126	148	127	59	68	60	118	3	116	23	141	54	7	13	11	14	11	25
New.CleanUp.ReferenceOTU51045	k__Bacteria	1	536	593	1254	569	484	728	969	1748	1628	572	655	543	759	952	685	945	51	1252	1913	1850	1884	606	599	780	363	320	374
New.CleanUp.ReferenceOTU43257	k__Bacteria	0.9	1	8	11	2	1	0	3	4	7	15	11	13	31	38	20	5	1	1	10	8	11	1	1	0	0	1	3
New.CleanUp.ReferenceOTU40743	k__Bacteria	1	54	45	38	491	452	616	916	1662	1369	232	253	261	2301	2954	2362	581	28	578	1174	1369	859	314	246	471	499	553	871
New.CleanUp.ReferenceOTU38	k__Bacteria	1	42	38	79	450	188	165	74	112	98	237	266	295	136	156	114	242	8	299	148	216	125	217	159	296	265	247	308
New.CleanUp.ReferenceOTU43742	k__Bacteria	1	22	25	41	84	53	56	42	117	173	22	22	28	103	119	89	66	2	61	68	98	114	46	86	57	33	27	38
New.CleanUp.ReferenceOTU41992	k__Bacteria	0.99	108	116	126	491	238	205	119	271	285	76	102	82	278	307	292	229	1	201	383	455	278	381	295	380	312	322	394
New.CleanUp.ReferenceOTU46216	k__Bacteria	1	33	34	40	10	12	2	21	39	60	95	82	116	95	101	110	206	6	152	26	49	50	3	5	10	6	2	10
New.CleanUp.ReferenceOTU4549	k__Bacteria	1	643	670	1343	413	376	629	1181	2146	1935	545	724	569	1304	1638	1221	996	34	1283	1746	1683	1938	489	589	640	168	210	244
New.CleanUp.ReferenceOTU49497	k__Bacteria	0.99	3	5	4	17	6	13	22	43	58	31	21	16	49	38	29	11	1	21	15	40	27	1	5	4	0	2	2
New.CleanUp.ReferenceOTU49454	k__Bacteria	1	2717	2662	4637	13	23	7	17	22	24	1205	620	649	150	160	118	117	6	191	28	46	36	10	53	14	9	11	7
New.CleanUp.ReferenceOTU4995	k__Bacteria	1	4	8	20	71	105	65	189	292	184	17	13	18	37	57	40	228	3	204	43	58	52	26	22	32	108	70	120
New.CleanUp.ReferenceOTU46473	k__Bacteria	0.98	0	0	0	14	2	0	0	0	0	0	0	0	0	0	0	0	0	1	2	0	0	1	0	0	0	0	0
New.CleanUp.ReferenceOTU3955	k__Bacteria	1	119	93	209	583	497	698	425	702	832	123	70	81	406	456	379	222	5	222	882	1277	1121	920	868	932	175	256	234
New.CleanUp.ReferenceOTU40267	k__Bacteria	1	65	68	107	855	491	855	783	1426	1415	305	338	301	830	1106	826	625	19	833	1664	1559	1527	1453	934	1704	377	490	369
New.CleanUp.ReferenceOTU4605	k__Bacteria	1	84	95	115	780	431	779	749	1396	1145	315	389	333	766	1017	798	434	16	659	1474	1384	1299	1358	852	1605	329	450	289
New.CleanUp.ReferenceOTU47217	k__Bacteria	1	38	28	47	358	158	241	337	578	1040	356	265	278	836	1061	861	497	8	416	1319	1932	2189	178	143	162	103	133	240
New.CleanUp.ReferenceOTU58069	k__Bacteria	1	52	48	126	26	33	21	87	150	199	232	167	188	194	200	170	160	7	177	102	164	185	37	32	32	18	15	30
New.CleanUp.ReferenceOTU51340	k__Bacteria	0.99	74	61	66	459	421	572	924	1676	1369	528	446	469	2430	3098	2478	591	27	607	1141	1296	872	303	234	448	486	539	843
New.CleanUp.ReferenceOTU55422	k__Bacteria	1	121	113	192	942	360	665	705	1250	2181	438	329	291	1277	1516	1263	570	7	497	2559	3074	3831	375	370	445	213	348	459
New.CleanUp.ReferenceOTU56689	k__Bacteria	0.99	20	18	39	26	12	14	6	14	16	55	40	41	22	17	29	19	1	33	8	21	9	17	15	16	1	6	4
New.CleanUp.ReferenceOTU49890	k__Bacteria	0.96	10	13	34	18	38	8	8	13	17	27	18	22	17	12	10	18	1	26	8	10	17	22	17	39	11	20	7
New.CleanUp.ReferenceOTU42802	k__Bacteria	0.98	2	2	0	47	25	43	39	90	218	8	5	10	73	84	44	22	0	8	102	135	157	71	141	104	9	16	18
New.CleanUp.ReferenceOTU47124	k__Bacteria	0.99	1181	1093	1665	107	53	70	157	247	199	750	702	597	712	702	653	257	3	298	351	1142	367	103	189	163	36	70	67
New.CleanUp.ReferenceOTU5397	k__Bacteria	1	225	195	193	15	10	18	61	100	90	253	203	223	286	255	276	228	7	224	150	819	239	14	24	15	4	4	9
New.CleanUp.ReferenceOTU53550	k__Bacteria	0.99	11	7	10	2	0	0	4	7	7	39	3	6	13	14	5	3	0	8	5	9	9	1	0	3	2	3	0
New.CleanUp.ReferenceOTU43896	k__Bacteria	1	399	358	478	49	34	66	160	236	250	344	241	292	259	261	237	148	3	183	218	755	313	80	90	67	30	35	28
New.CleanUp.ReferenceOTU39511	k__Bacteria	1	101	87	178	1015	859	1269	765	1280	1698	218	226	191	737	758	724	493	16	495	1365	1492	1547	1374	1351	1560	169	261	265
New.CleanUp.ReferenceOTU57653	k__Bacteria	1	662	650	993	29	12	27	51	146	99	411	294	374	429	331	333	336	11	385	201	219	217	22	55	31	22	25	53
New.CleanUp.ReferenceOTU59394	k__Bacteria	0.94	29	21	42	406	169	129	64	137	100	186	185	267	92	120	83	152	3	174	117	149	71	167	118	222	200	178	246
New.CleanUp.ReferenceOTU55506	k__Bacteria	1	1610	1559	2720	303	349	432	170	264	599	1918	1038	1122	912	910	862	845	19	825	897	1008	1019	421	572	668	135	60	96
New.CleanUp.ReferenceOTU55259	k__Bacteria	1	36	28	36	648	337	663	506	848	884	212	216	206	531	744	579	347	14	567	1223	1136	1152	1286	784	1486	276	368	232
New.CleanUp.ReferenceOTU55431	k__Bacteria	1	17	16	29	99	86	134	249	474	555	26	10	14	351	359	298	265	7	319	768	767	858	45	47	54	84	121	126
New.CleanUp.ReferenceOTU48087	k__Bacteria	0.99	854	925	1979	5	8	5	22	100	53	317	392	314	98	96	86	369	6	510	320	439	362	8	36	15	6	5	4
New.CleanUp.ReferenceOTU42452	k__Bacteria	1	109	141	255	207	92	123	129	235	283	38	52	37	68	80	87	149	6	123	288	332	339	199	278	230	134	251	250
New.CleanUp.ReferenceOTU5489	k__Bacteria	1	12	9	17	193	132	157	257	471	551	22	9	9	344	355	293	205	6	224	766	783	828	83	78	154	129	161	160
[truncated: 28,161 more rows]
