# Supplementary material for: Relations of microbiome characteristics to edaphic properties of tropical soils from Trinidad
Source: Front Microbiol. 2015 Sep 30;6:1045. doi: 10.3389/fmicb.2015.01045 (PMC4588118; doi:10.3389/fmicb.2015.01045)
Supplement: Table S2 — Fungal library across soils. [file Table2.XLSX]

## Sheet: Table S2
Supplimentary Table 2: Fungi Library Across Soils																Sequence Reads Across Soils
Consensus Lineage	OUT ID	Arena1	Arena2	Arena3	Brasso1	Brasso2	Brasso3	Ecclesville1	Ecclesville2	Ecclesvile3	Maracas1	Maracas2	Maracas3	Piarco1	Piarco2	Piarco3	River Estate1	River Estate2	River Estate3	St. Augustine1	St.Augustine2	St. Augustine3	Talparo1	Talparo2	Talparo3	Princes Town1	Princes Town2	Princes Town3
k__Fungi	GU054146													1	9	4
k__Fungi;p__Basidiomycota	GU187845								1				1	20	15	525			1
k__Fungi;p__Ascomycota;c__Dothideomycetes;o__Incertae_sedis;f__Eremomycetaceae;g__Arthrographis;s__Arthrographis_kalrae	AB213455															24
k__Fungi;p__Ascomycota;c__Eurotiomycetes;o__Eurotiales;f__Trichocomaceae;g__Penicillium;s__Penicillium_herquei	EU833220														18	16
k__Fungi;p__Ascomycota;c__unidentified;o__unidentified;f__unidentified;g__unidentified;s__ascomycete_sp_HKC23	HQ436100																		2
k__Fungi;p__Ascomycota;c__Sordariomycetes;o__Trichosphaeriales;f__Incertae_sedis	HQ630982													16		1		29	1	1				25
k__Fungi;p__Basidiomycota;c__Agaricomycetes;o__Polyporales;f__unidentified;g__unidentified;s__unculturedfungus	GQ999222			6		9
k__Fungi;p__unidentified;c__unidentified;o__unidentified;f__unidentified;g__unidentified;s__fungal_sp_shylm30	DQ421072															21
k__Fungi;p__Ascomycota;c__Sordariomycetes;o__Hypocreales;f__Nectriaceae;g__Fusarium;s__Fusarium_sp_REF203	EU750677	5	5	3	1307	2915	1067	202	986	1408	3	3	2	1688	216	746	57	34	111	288	245	215	64	707	769	354	1	684
Unassignable	FJ777203			1					1															1	1
k__Fungi;p__Ascomycota	FN397309													21	43	5	91									2
k__Fungi;p__Basidiomycota;c__Agaricomycetes;o__Thelephorales;f__Thelephoraceae;g__unidentified;s__Thelephoraceae_sp_18_CG_2012	HM069427	1759	787	150	2	5	3	2	8	5	757	595	51	49	4	4	5290	6176	3719	388	100	388	79	48	68	5	1	6
k__Fungi;p__Ascomycota;c__Sordariomycetes;o__Hypocreales;f__Clavicipitaceae;g__Claviceps;s__Claviceps_cynodontis	DQ187312						53
k__Fungi;p__Ascomycota;c__Sordariomycetes;o__unidentified;f__unidentified;g__unidentified;s__Sordariomycetes_sp_genotype_346	JQ989290															28												1
k__Fungi;p__Ascomycota;c__Saccharomycetes;o__Saccharomycetales;f__Lipomycetaceae;g__Lipomyces	JN943157	1																	3
k__Fungi;p__Ascomycota;c__Sordariomycetes;o__Hypocreales;f__Nectriaceae;g__Mariannaea;s__Mariannaea_elegans_var_punicea	AB111493		37	84							12	143	4	172	177	144	107		83		1		1			1
k__Fungi;p__Chytridiomycota;c__Chytridiomycetes;o__Rhizophydiales;f__Rhizophydiaceae;g__Rhizophydium;s__Rhizophydium_sp_BR1	AY349121	1	2			1	1		3	1	1	1	2	3577	432	346	20		7					2		23	2	1
k__Fungi;p__Chytridiomycota;c__Chytridiomycetes;o__Rhizophydiales;f__Rhizophydiaceae;g__Rhizophydium;s__Rhizophydium_sp_Bevill	AY349124	313	1											1
k__Fungi;p__Basidiomycota;c__Microbotryomycetes;o__Sporidiobolales;f__Incertae_sedis;g__Rhodotorula;s__Rhodotorula_sp_MAC_2011c	JN246548															1	8	19									1
k__Fungi;p__Ascomycota;c__Sordariomycetes;o__Hypocreales	HQ608099	34	89	45																		1	1
k__Fungi;p__Ascomycota;c__Sordariomycetes;o__Xylariales;f__Amphisphaeriaceae;g__Pestalotiopsis;s__Pestalotiopsis_mangiferae	AF346561	57	28	39		5	179		2		3	4	6	1	53	153	1	305		1	1		69	1271	16	4	2	791
k__Fungi;p__Ascomycota	HQ897796			46
k__Fungi	JQ666671		4						1		86	13	74	4		1			3		1
k__Fungi;p__Ascomycota;c__Sordariomycetes;o__Hypocreales;f__Incertae_sedis;g__Acremonium;s__Acremonium_psammosporum	GU566287									1				53	71	18									1
k__Fungi;p__Ascomycota;c__unidentified;o__unidentified;f__unidentified;g__unidentified;s__Ascomycota_sp_H27	GU566286																			9
k__Fungi;p__Ascomycota;c__Sordariomycetes;o__Hypocreales;f__Nectriaceae	EU330629															1		3							1
k__Fungi;p__Ascomycota;c__Sordariomycetes;o__Hypocreales;f__Hypocreaceae;g__Trichoderma	FR872731	7	20	15											1
k__Fungi;p__Ascomycota;c__Eurotiomycetes;o__Eurotiales;f__Trichocomaceae	JQ724372															13
k__Fungi;p__Ascomycota;c__Sordariomycetes;o__Hypocreales;f__Nectriaceae;g__Fusarium;s__Fusarium_sp_KC_2010ba	JQ364980							1						21	1	4	2						1	7	3
k__Fungi;p__Ascomycota;c__Sordariomycetes;o__Hypocreales;f__Incertae_sedis;g__Spicellum;s__Spicellum_sp_HF8	GU183172					23	5
k__Fungi;p__Basidiomycota;c__Incertae_sedis;o__Malasseziales	AM901894				1	6	2		3													6				25	84
k__Fungi;p__Ascomycota;c__Eurotiomycetes;o__Eurotiales;f__Trichocomaceae;g__Aspergillus;s__Aspergillus_clavatus	HQ026749													15	27	94	7
k__Fungi;p__Chytridiomycota;c__unidentified;o__unidentified;f__unidentified;g__unidentified;s__unidentified_sp.	HQ125734															5
k__Fungi;p__Ascomycota;c__Sordariomycetes;o__Hypocreales;f__Cordycipitaceae;g__Lecanicillium;s__Lecanicillium_saksenae	AB360360													17		14
k__Fungi;p__Basidiomycota;c__Agaricomycetes;o__Polyporales;f__Polyporaceae;g__Coriolopsis;s__Coriolopsis_caperata	EU030178		3					6	153	332	1		2		2					5			5	7		3
k__Fungi;p__Ascomycota;c__Sordariomycetes	AY266390																		9
k__Fungi;p__Ascomycota;c__Sordariomycetes;o__Incertae_sedis;f__Plectosphaerellaceae;g__Plectosphaerella;s__Plectosphaerella_cucumerina	FJ196603																80
k__Fungi;p__Ascomycota;c__Saccharomycetes;o__Saccharomycetales;f__Dipodascaceae;g__Galactomyces	JF907594			1		1									1	165								1
k__Fungi;p__Glomeromycota;c__Glomeromycetes;o__Diversisporales;f__Gigasporaceae	FM876835												1	14		30
k__Fungi	FJ481051																204	460	519		1	1
k__Fungi;p__Ascomycota;c__Eurotiomycetes;o__Eurotiales;f__Trichocomaceae	DQ249212		3								9	4		5											13
k__Fungi;p__Ascomycota;c__Sordariomycetes;o__Sordariales;f__Chaetomiaceae	FN397271			1		1		26	374	274	2		1			2	8			41	224					1
k__Fungi	FJ882011													6	10	2
k__Fungi;p__Basidiomycota;c__Incertae_sedis;o__Malasseziales;f__Incertae_sedis;g__Malassezia;s__Malassezia_sp_LCP_2008a	HM162321		6		3
k__Fungi;p__Ascomycota;c__Sordariomycetes;o__Hypocreales;f__Bionectriaceae;g__Bionectria;s__Bionectria_ochroleuca	EU552110	2				1
k__Fungi;p__Zygomycota;c__Incertae_sedis;o__Mortierellales;f__Mortierellaceae;g__Mortierella	JF927026										10	14	12
k__Fungi;p__Ascomycota;c__unidentified;o__unidentified;f__unidentified;g__unidentified;s__oat_root_associated_euascomycete_00028	AJ246149				46
k__Fungi;p__Ascomycota;c__Dothideomycetes;o__Pleosporales;f__Corynesporascaceae;g__Corynespora;s__Corynespora_cassiicola	FJ649318																							3
k__Fungi;p__Basidiomycota;c__Agaricomycetes;o__Polyporales;f__Ganodermataceae;g__Ganoderma	AY569450		5	4												2
k__Fungi;p__Basidiomycota;c__Tremellomycetes;o__Filobasidiales;f__Filobasidiaceae;g__Cryptococcus;s__Cryptococcus_laurentii	FN428921								5	1
k__Fungi;p__Ascomycota;c__Eurotiomycetes;o__Eurotiales;f__Trichocomaceae;g__Aspergillus;s__Aspergillus_oryzaeAspergillus_oryzae	AF459735													2
k__Fungi;p__unidentified;c__unidentified;o__unidentified;f__unidentified;g__unidentified;s__fungal_sp_JZ_72	FN812813									110				10							1
k__Fungi;p__Ascomycota;c__Sordariomycetes;o__Xylariales;f__Amphisphaeriaceae;g__Pestalotiopsis;s__Pestalotiopsis_mangiferae	GU722595						1											2					1	1
k__Fungi;p__Ascomycota;c__Eurotiomycetes;o__Eurotiales;f__Trichocomaceae;g__Penicillium;s__Penicillium_citrinum	FJ466722									1				8			16		11		28
k__Fungi;p__Ascomycota;c__Eurotiomycetes;o__Eurotiales;f__Trichocomaceae;g__Aspergillus	AY998806											4
k__Fungi;p__Ascomycota;c__Sordariomycetes;o__Hypocreales;f__Clavicipitaceae;g__Metarhizium;s__Metarhizium_anisopliae	FJ545291			1					1			2					145	37	36						1
k__Fungi	HM537063						8																		1
k__Fungi;p__Ascomycota;c__Eurotiomycetes;o__Eurotiales;f__Trichocomaceae;g__Aspergillus;s__Aspergillus_tamarii	HQ340111										1			83	134	133				66	12
k__Fungi;p__Ascomycota;c__Sordariomycetes;o__Hypocreales;f__Incertae_sedis;g__Myrothecium;s__Myrothecium_cinctum	GU722063	1	3	1	1			27	60	1		1	1				543	1654	2936	2						1
k__Fungi;p__Ascomycota;c__Sordariomycetes;o__Hypocreales;f__Ophiocordycipitaceae	FJ820791		11
k__Fungi	HQ631009			49																			6	14	7
k__Fungi;p__unidentified;c__unidentified;o__unidentified;f__unidentified;g__unidentified;s__fungal_sp_E5	GU566241																							23
k__Fungi;p__Ascomycota;c__Sordariomycetes;o__Hypocreales;f__Hypocreaceae;g__Trichoderma	AB374534						1					1					1
k__Fungi;p__Ascomycota;c__Sordariomycetes;o__Hypocreales;f__Hypocreaceae;g__Trichoderma	HQ660508		2
k__Fungi;p__Ascomycota;c__Eurotiomycetes;o__Chaetothyriales;f__Herpotrichiellaceae;g__Exophiala;s__Exophiala_sp_2_TMS_2011	DQ420738					52
k__Fungi;p__Ascomycota;c__Sordariomycetes;o__Hypocreales;f__Incertae_sedis;g__Acremonium;s__Acremonium_sp_KM1p	DQ393594												6					1			268					1
Unassignable	EU486145												1	1
k__Fungi;p__Ascomycota;c__Leotiomycetes;o__Incertae_sedis;f__Incertae_sedis;g__Chaetomella;s__Chaetomella_sp_BBA70074	AJ301961	6	3	3	2	2	6		3	2	3	3	2	4	4	6		3	3				1	7		2525	3	12532
k__Fungi;p__Ascomycota;c__Sordariomycetes;o__Hypocreales;f__Nectriaceae	EU686157				192	374			2	1			2			1			1			1			25			393
k__Fungi;p__Ascomycota;c__Sordariomycetes;o__Hypocreales;f__Nectriaceae;g__Volutella	AJ301966																							19
k__Fungi	FM875866		1	14
k__Fungi;p__Ascomycota;c__Sordariomycetes;o__Hypocreales;f__Nectriaceae	EU825617					4								1	2	1				1	5	5			2
k__Fungi;p__Ascomycota;c__Eurotiomycetes;o__Eurotiales;f__Trichocomaceae;g__Penicillium	AB505424													1		7	2							2
k__Fungi;p__Ascomycota;c__Sordariomycetes;o__Xylariales;f__Xylariaceae;g__Xylaria;s__Xylaria_sp_PB_30	AB285482														1					29	2
k__Fungi;p__Ascomycota;c__Eurotiomycetes;o__Eurotiales;f__Trichocomaceae;g__Aspergillus	GQ229077																				2
k__Fungi;p__Ascomycota;c__Dothideomycetes;o__Pleosporales;f__Incertae_sedis;g__Dictyosporium	HM161999																							7
k__Fungi;p__Ascomycota;c__Sordariomycetes;o__Hypocreales;f__Incertae_sedis;g__Myrothecium;s__Myrothecium_verrucaria	FN397225																			2
k__Fungi;p__Ascomycota;c__Sordariomycetes;o__Hypocreales;f__Incertae_sedis;g__Myrothecium;s__Myrothecium_cinctum	FN397224		1							401	2			2	1											22	1	1016
k__Fungi;p__Ascomycota;c__Saccharomycetes;o__Saccharomycetales;f__Lipomycetaceae;g__Lipomyces	JN943155								1								94	104	417					1
k__Fungi;p__Ascomycota;c__Sordariomycetes;o__Hypocreales;f__Nectriaceae	JQ685240						1	1	1								2	1
k__Fungi;p__Ascomycota;c__Sordariomycetes;o__Hypocreales;f__Hypocreaceae	FJ605099					1				1
k__Fungi;p__Ascomycota;c__Sordariomycetes;o__Sordariales;f__Chaetomiaceae;g__Humicola;s__Humicola_sp_L_2	HM371217		1		57		1	4	16	8	1	1	2	459	783	1377		25	40	49	345			26	67	5	1	1
k__Fungi;p__Ascomycota;c__Sordariomycetes;o__Sordariales;f__Chaetomiaceae;g__Corynascus;s__Corynascus_verrucosus	FJ537093						9
k__Fungi;p__Ascomycota;c__Sordariomycetes;o__Hypocreales;f__Nectriaceae	GQ229075	87				155		1	2											1		4
k__Fungi;p__Ascomycota;c__Sordariomycetes;o__unidentified;f__unidentified;g__unidentified;s__Sordariomycetes_sp_SAB_2009a	FJ799943													11										5
k__Fungi;p__Ascomycota;c__Eurotiomycetes;o__Eurotiales;f__Trichocomaceae;g__Aspergillus	JF497127					108											1				1							74
k__Fungi;p__Chytridiomycota;c__Chytridiomycetes;o__Rhizophydiales;f__Rhizophydiaceae;g__Rhizophydium	AY349123		1											12	3	1
k__Fungi;p__Ascomycota;c__Sordariomycetes;o__Xylariales	GQ999283	1													2
k__Fungi	JQ989298																				11
k__Fungi;p__unidentified;c__unidentified;o__unidentified;f__unidentified;g__unidentified;s__fungal_sp_P22E4	JN207302																		15
k__Fungi	JN207267																					2
k__Fungi;p__Ascomycota;c__Sordariomycetes;o__Hypocreales;f__Clavicipitaceae;g__Cordyceps;s__Cordyceps_sp_XSD_72	EU326217																			28	19
k__Fungi;p__Ascomycota;c__Sordariomycetes;o__Chaetosphaeriales;f__Chaetosphaeriaceae;g__unidentified;s__unculturedChaetosphaeria	GQ219819								1		9		1					70	63
k__Fungi;p__unidentified;c__unidentified;o__unidentified;f__unidentified;g__unidentified;s__fungal_sp_ARIZ_B401cB	FJ613009					1	1
k__Fungi;p__Basidiomycota;c__Tremellomycetes;o__Tremellales;f__Trichosporonaceae;g__Trichosporon	GU328615	2	11	108			1				1														1
k__Fungi;p__Ascomycota;c__Eurotiomycetes;o__Eurotiales;f__Trichocomaceae;g__Talaromyces;s__Talaromyces_wortmannii	EU262660										1		16
k__Fungi	JQ666418									1						1								1
k__Fungi;p__Ascomycota;c__Sordariomycetes;o__Xylariales;f__Amphisphaeriaceae;g__Pestalotiopsis;s__Pestalotiopsis_mangiferae	GQ891045	2		2			1									2		5					1	28				13
k__Fungi;p__Ascomycota;c__Dothideomycetes;o__Pleosporales	DQ279837									1		72								2
k__Fungi;p__Ascomycota	DQ420762										6
k__Fungi;p__Ascomycota;c__Sordariomycetes;o__Hypocreales;f__Ophiocordycipitaceae;g__Chaunopycnis;s__Chaunopycnis_sp_1_WL_2011	EU917130		16						1
k__Fungi;p__Ascomycota;c__Saccharomycetes;o__Saccharomycetales;f__Pichiaceae;g__Issatchenkia;s__Issatchenkia_terricola	JQ666388					55											3
k__Fungi;p__Ascomycota;c__Sordariomycetes;o__Hypocreales;f__Hypocreaceae;g__Trichoderma;s__Trichoderma_aureoviride	EU714383	38	21	8		1	20		5		8	3	5	3	1		25	3	1		15					1
k__Fungi;p__Basidiomycota;c__Agaricomycetes;o__Agaricales;f__Schizophyllaceae;g__Schizophyllum	AB245444								33																	1
k__Fungi;p__unidentified;c__unidentified;o__unidentified;f__unidentified;g__unidentified;s__soil_fungal_sp_7_M_2	EU076971			2
k__Fungi;p__Ascomycota;c__Sordariomycetes;o__Hypocreales;f__Bionectriaceae;g__Stephanonectria;s__Stephanonectria_keithii	EU273554							1		211
k__Fungi;p__Ascomycota;c__Sordariomycetes;o__Hypocreales;f__Clavicipitaceae;g__Metarhizium;s__Metarhizium_lepidiotae	FJ545306								1								28	102	30		1
k__Fungi;p__Ascomycota;c__Sordariomycetes;o__Hypocreales;f__Hypocreaceae	EF417480															12
k__Fungi;p__Ascomycota;c__Sordariomycetes;o__Hypocreales;f__Bionectriaceae;g__Bionectria;s__Bionectria_ochroleuca	EU273558	4	100	57					2	4		1281	3		1	1		1								1
k__Fungi;p__Ascomycota;c__Dothideomycetes;o__Capnodiales;f__Mycosphaerellaceae;g__Cladosporium;s__Cladosporium_cladosporioides	GQ999421	1																								3
k__Fungi;p__Ascomycota;c__Sordariomycetes;o__Hypocreales;f__unidentified;g__unidentified;s__Hypocreales_sp_2_TMS_2011	HM162159															1									145
k__Fungi;p__Ascomycota;c__Dothideomycetes;o__Capnodiales;f__Mycosphaerellaceae;g__Cladosporium;s__Cladosporium_cladosporioides	GQ921772	1					1																			1	4	2
k__Fungi;p__Ascomycota;c__Sordariomycetes;o__Hypocreales;f__Nectriaceae	JF300399								1						1		1
k__Fungi;p__Chytridiomycota;c__Chytridiomycetes;o__Rhizophydiales;f__Rhizophydiaceae;g__Rhizophydium;s__Rhizophydium_sp_JEL354	JQ666549													2	1
k__Fungi;p__Ascomycota;c__Sordariomycetes;o__Hypocreales;f__Nectriaceae	FJ487925					99		1	118						29	3								57	142	1
k__Fungi;p__Ascomycota	FJ386908	9	2	1	2	3	4	661	8263	2520	11	1	2	1	1		2	1	4		1	3	2	2	1	56	1	4
k__Fungi;p__unidentified;c__unidentified;o__unidentified;f__unidentified;g__unidentified;s__Antarctic_fungal_sp_GI944	EU480006													97					7							2
k__Fungi;p__Ascomycota;c__Eurotiomycetes;o__Eurotiales;f__Trichocomaceae;g__Penicillium;s__Penicillium_sp_13_M_2	EU076921											21												1
k__Fungi;p__Ascomycota;c__Sordariomycetes;o__Hypocreales	GU187850																				37
k__Fungi;p__Ascomycota;c__Sordariomycetes;o__Xylariales;f__Amphisphaeriaceae;g__Pestalotiopsis	JF773656																	2
k__Fungi;p__Ascomycota;c__Eurotiomycetes;o__Onygenales;f__Onygenaceae;g__Chrysosporium;s__Chrysosporium_lobatum	GU187854													22
k__Fungi;p__Ascomycota;c__Sordariomycetes;o__Hypocreales	GU187857																15
k__Fungi;p__Ascomycota;c__Eurotiomycetes;o__Eurotiales;f__Trichocomaceae;g__Penicillium	U18358				1									7		9	1								11
k__Fungi;p__Basidiomycota;c__Tremellomycetes;o__Tremellales;f__Trichosporonaceae;g__Trichosporon;s__Trichosporon_coprophilum	GU366725															3	40	75	38
k__Fungi;p__Ascomycota;c__Sordariomycetes;o__Hypocreales;f__Nectriaceae;g__Mariannaea;s__Mariannaea_elegans_var_elegans	JQ690354					2			1				2	435	317	984	9	54	9			1	4		16	2		1
k__Fungi;p__Ascomycota;c__Sordariomycetes;o__Hypocreales;f__Nectriaceae	HM346538							2	2					2	1	1	2	7	5
k__Fungi;p__Basidiomycota;c__Tremellomycetes;o__Filobasidiales;f__Filobasidiaceae;g__Cryptococcus	FN428916													10
k__Fungi;p__Ascomycota;c__Sordariomycetes;o__Hypocreales;f__Nectriaceae	EU828353		1	1		2	149	173	109	2	2	1	1	266	366	170	1084	1676	700				1	1	1	8		1
k__Fungi;p__Ascomycota;c__Dothideomycetes;o__Pleosporales;f__unidentified;g__unidentified;s__Pleosporales_sp_LH241	HM535381																						4
k__Fungi;p__Ascomycota;c__Sordariomycetes;o__Hypocreales;f__Nectriaceae;g__Fusarium	FJ466715																					1			1
k__Fungi;p__Ascomycota;c__Sordariomycetes;o__Hypocreales;f__Hypocreaceae;g__Trichoderma	GU046493																2
k__Fungi;p__Basidiomycota;c__Agaricomycetes;o__Agaricales;f__Entolomataceae;g__Clitopilus	EU490059			1	51	25	58										1	1		4	4	29					1
k__Fungi;p__Basidiomycota;c__Incertae_sedis;o__Malasseziales;f__unidentified;g__unidentified;s__unculturedMalasseziales	AM901977																1			3	1
k__Fungi;p__Ascomycota;c__Sordariomycetes;o__Hypocreales;f__Nectriaceae;g__Fusarium;s__Fusarium_dimerum	EU926267																				31
k__Fungi;p__Basidiomycota;c__Tremellomycetes;o__Tremellales;f__Trichosporonaceae;g__Trichosporon;s__Trichosporon_lignicola_var_undulatum	EU917085		46	4												6	63	111	53
k__Fungi;p__Ascomycota;c__Sordariomycetes;o__Hypocreales;f__Nectriaceae	EU330631				1	1
k__Fungi;p__Ascomycota;c__Sordariomycetes;o__Hypocreales	GQ921731																					201				1
k__Fungi;p__Ascomycota;c__Leotiomycetes;o__unidentified;f__unidentified;g__unidentified;s__leotiomycete_sp_7669	GU174404																		4
k__Fungi;p__Ascomycota;c__Sordariomycetes;o__Hypocreales;f__unidentified;g__unidentified;s__Hypocreales_sp_Vega851	EF694655																					145
k__Fungi;p__Basidiomycota;c__Agaricomycetes;o__Thelephorales;f__Thelephoraceae;g__unidentified;s__Thelephoraceae_sp_18_CG_2012	GU174409	6	4								9	4	1				31	44	22	2			1
k__Fungi;p__Ascomycota;c__unidentified;o__unidentified;f__unidentified;g__unidentified;s__Ascomycota_sp_N070	FN669427																6
k__Fungi;p__Ascomycota;c__Sordariomycetes;o__Hypocreales;f__Nectriaceae;g__Fusarium	EU490021																			1	2	3				6
k__Fungi;p__Ascomycota;c__Saccharomycetes;o__Saccharomycetales;f__Incertae_sedis;g__Candida;s__Candida_boidinii	EF197945					7
k__Fungi;p__Ascomycota;c__Sordariomycetes;o__Hypocreales;f__Nectriaceae;g__Calonectria;s__Calonectria_hawksworthii	DQ132847					1								4	4	1				9	7	40
k__Fungi;p__Ascomycota;c__Sordariomycetes;o__Hypocreales;f__Incertae_sedis;g__Myrothecium	GU722060																		15
k__Fungi;p__Basidiomycota;c__Agaricomycetes;o__Corticiales;f__Corticiaceae;g__Rhizoctonia;s__Rhizoctonia_sp_AG_Fb	FR734294					2																					1
k__Fungi;p__Ascomycota;c__Sordariomycetes;o__Chaetosphaeriales;f__Chaetosphaeriaceae;g__Codinaeopsis;s__Codinaeopsis_sp_XL_B31	JF933760					34				2
k__Fungi;p__Ascomycota;c__Sordariomycetes;o__Trichosphaeriales;f__Incertae_sedis;g__Khuskia;s__Nigrospora_oryzae	EU272498			1					1				1	21		18	86	33	31					104
k__Fungi;p__Ascomycota;c__Dothideomycetes;o__Capnodiales;f__Mycosphaerellaceae;g__Cladosporium	JQ666344	1	1		1		1							1					7			1			1	7	1	1
k__Fungi;p__Ascomycota;c__Dothideomycetes;o__Dothideales;f__Dothioraceae;g__Aureobasidium;s__Aureobasidium_sp_CU_30	GQ521126																		4
k__Fungi;p__Ascomycota;c__Dothideomycetes;o__Capnodiales;f__Mycosphaerellaceae;g__Cladosporium;s__Cladosporium_cladosporioides	GQ458030	1					2																			3	5	3
k__Fungi;p__Ascomycota;c__Sordariomycetes;o__Hypocreales;f__Nectriaceae;g__Fusarium;s__Fusarium_sp_REF203	FN397265					3	1																	1
k__Fungi;p__Ascomycota;c__Sordariomycetes;o__Hypocreales;f__Hypocreaceae;g__Trichoderma	GU174315	80	135	92					1						4	3
k__Fungi;p__Ascomycota;c__Sordariomycetes;o__Hypocreales;f__Incertae_sedis;g__Myrothecium;s__Myrothecium_cinctum	AJ301997									4																		12
k__Fungi;p__Ascomycota;c__Sordariomycetes;o__Hypocreales;f__Hypocreaceae;g__Trichoderma	AJ301991	550	1104	623			1			1	1	1	1	1	15	17		1				1			2	1		1
k__Fungi;p__Ascomycota;c__Sordariomycetes;o__Chaetosphaeriales;f__Chaetosphaeriaceae;g__Chaetosphaeria	HQ630994	253	438	283							1	63	7		1								1		64	2
k__Fungi	FJ439590		2										3
k__Fungi;p__Ascomycota;c__Sordariomycetes;o__Hypocreales	AJ301998		2	1								23
k__Fungi;p__Ascomycota;c__Sordariomycetes;o__Sordariales;f__Chaetomiaceae;g__Humicola;s__Humicola_sp_L_2	GU187828				2									14	8	27			1	2	99			1	1
k__Fungi	HQ827787				31	4				1				19	56	29								11	1
k__Fungi;p__Ascomycota;c__Sordariomycetes;o__Hypocreales;f__Hypocreaceae	AB027384															29
k__Fungi;p__Ascomycota;c__Sordariomycetes;o__Hypocreales;f__Hypocreaceae;g__Trichoderma	FN669327	11	5	7					2		1	6	4				1			1	1
k__Fungi;p__Ascomycota;c__Dothideomycetes;o__Incertae_sedis;f__Incertae_sedis;g__Rhizopycnis;s__Rhizopycnis_vagum	JN859290														1	1								21
k__Fungi;p__Ascomycota;c__Sordariomycetes;o__Hypocreales;f__Nectriaceae;g__Fusarium;s__Fusarium_sp_REF203	HM162312				2	1		1								1	1											1
k__Fungi;p__unidentified;c__unidentified;o__unidentified;f__unidentified;g__unidentified;s__fungal_sp_ARIZ_B367	FJ612666																				11
k__Fungi	EU917108								40
k__Fungi;p__Ascomycota;c__Saccharomycetes;o__Saccharomycetales;f__Dipodascaceae;g__Galactomyces	DQ683114															7
k__Fungi;p__Ascomycota;c__Sordariomycetes;o__Hypocreales;f__Clavicipitaceae;g__Pochonia	AJ291804	1		1		54			53	1	2	7	2	153	234	232					116	209	20	158	38	2
k__Fungi;p__Ascomycota;c__Sordariomycetes;o__Hypocreales;f__Clavicipitaceae;g__unidentified;s__unculturedClavicipitaceae	JF449611					1																		1
k__Fungi;p__Basidiomycota;c__Cystobasidiomycetes;o__Cystobasidiales;f__Cystobasidiaceae;g__Occultifur;s__Occultifur_aff_externus_IMUFRJ_52018	FN428895																											37
k__Fungi;p__Basidiomycota;c__Tremellomycetes;o__Filobasidiales;f__Filobasidiaceae;g__Cryptococcus;s__Cryptococcus_laurentii	FN428897							26	385																	3
k__Fungi;p__Zygomycota	EF521246	339	180	246					1				1								2	1				1		1
k__Fungi;p__Ascomycota;c__Eurotiomycetes;o__Eurotiales;f__Trichocomaceae;g__Aspergillus;s__Aspergillus_oryzaeAspergillus_oryzae	JF951750													6
k__Fungi;p__Ascomycota;c__Eurotiomycetes;o__Eurotiales;f__Trichocomaceae;g__Aspergillus;s__Aspergillus_wentii	HE608161																			25
k__Fungi;p__Ascomycota;c__Eurotiomycetes;o__Eurotiales;f__Trichocomaceae;g__Aspergillus	HE608162																							4
k__Fungi;p__Ascomycota;c__Sordariomycetes;o__Hypocreales;f__Incertae_sedis;g__Acremonium;s__Acremonium_sp_YT04	EF577238							7												22
k__Fungi;p__Ascomycota;c__Sordariomycetes;o__Hypocreales	AB580848								1	243
k__Fungi;p__Basidiomycota	AM901750											11
k__Fungi;p__Ascomycota;c__Sordariomycetes;o__Trichosphaeriales;f__Incertae_sedis	FJ643588												1			2	39	24	12	50				29
k__Fungi;p__Ascomycota;c__Dothideomycetes;o__Pleosporales;f__Lophiostomataceae;g__Massarina;s__Massarina_igniaria	FJ777983						2
k__Fungi;p__Ascomycota	HM216212																5	1		1	9
k__Fungi;p__Ascomycota;c__Sordariomycetes;o__Hypocreales;f__Nectriaceae;g__Fusarium	GU797142	1				3		4						10	1	4	12		2	1	3			3	6
k__Fungi;p__Ascomycota;c__Sordariomycetes;o__Xylariales;f__Amphisphaeriaceae;g__Pestalotiopsis;s__Pestalotiopsis_mangiferae	EF451799	1														1							1	2				1
k__Fungi;p__Basidiomycota;c__Agaricomycetes;o__Polyporales;f__Ganodermataceae;g__Ganoderma	AF255131	1	17	23									4	4		4					5			5			1
k__Fungi;p__Ascomycota;c__Sordariomycetes;o__Hypocreales;f__Nectriaceae;g__Fusarium	GU721685																					4				46
k__Fungi;p__Ascomycota;c__Sordariomycetes;o__Hypocreales;f__Nectriaceae	HM161951																1	1								67
k__Fungi;p__Ascomycota;c__Eurotiomycetes;o__Chaetothyriales;f__Herpotrichiellaceae;g__Phialophora;s__Phialophora_sp_837	GU934578			32
k__Fungi;p__Glomeromycota;c__Glomeromycetes;o__Diversisporales;f__Entrophosporaceae;g__Entrophospora;s__Entrophospora_infrequens	FN397325																1								4
k__Fungi;p__Ascomycota;c__Sordariomycetes;o__Hypocreales;f__Clavicipitaceae;g__unidentified;s__unculturedClavicipitaceae	JF449886					69													2					14
k__Fungi	AF461616			3
k__Fungi;p__Ascomycota;c__unidentified;o__unidentified;f__unidentified;g__unidentified;s__Ascomycota_sp_HNY26_2B	HM068373																							4
k__Fungi;p__unidentified;c__unidentified;o__unidentified;f__unidentified;g__unidentified;s__fungal_sp_GMG_C2	GU053871						1			20				62		99		3				1	16	3		1
k__Fungi;p__Ascomycota;c__Sordariomycetes;o__Hypocreales;f__Hypocreaceae;g__Trichoderma	HM000037	363	116	117	61	1		15	69	1	50	236	36	85	134	194	276	242	36	14	40		10	3	2	2		1
k__Fungi;p__unidentified;c__unidentified;o__unidentified;f__unidentified;g__unidentified;s__fungal_sp_BMP3033	HQ832974							1		73				2			8											1
k__Fungi;p__Basidiomycota;c__Tremellomycetes;o__Filobasidiales;f__Filobasidiaceae;g__Cryptococcus;s__Cryptococcus_aff_taibaiensis_IMUFRJ_51982	AY301025													13
k__Fungi;p__Ascomycota;c__Eurotiomycetes;o__Eurotiales;f__Trichocomaceae;g__Aspergillus;s__Aspergillus_penicillioides	GU017496								7									2					2		10
k__Fungi;p__Ascomycota	AB214655													38	67
k__Fungi;p__Ascomycota;c__Dothideomycetes;o__Botryosphaeriales;f__Botryosphaeriaceae;g__Lasiodiplodia	GU053853					4						1												6
k__Fungi;p__Ascomycota;c__Sordariomycetes;o__Hypocreales;f__Incertae_sedis	HQ649988						100								39	1
k__Fungi;p__Ascomycota;c__Eurotiomycetes;o__Eurotiales;f__Trichocomaceae;g__Aspergillus;s__Aspergillus_peyronelii	GQ851857																		33				7
k__Fungi;p__Ascomycota;c__Sordariomycetes;o__Hypocreales;f__Nectriaceae	L36629		19
k__Fungi	EU490019												19
k__Fungi;p__Ascomycota;c__Sordariomycetes;o__Xylariales;f__Amphisphaeriaceae;g__Pestalotiopsis	GU591998													1				2
k__Fungi;p__Ascomycota;c__Sordariomycetes;o__Hypocreales;f__Nectriaceae;g__Mariannaea	JQ513891																11	49	10				44		68
Unassignable	EU490013												1										1			1
k__Fungi;p__Ascomycota;c__Sordariomycetes;o__unidentified;f__unidentified;g__unidentified;s__sordariomycete_sp_Vega433	EU002935																					152
k__Fungi;p__Ascomycota;c__Sordariomycetes;o__Sordariales	FJ524302							7	476	248									1					1		6		2
k__Fungi;p__Ascomycota;c__Sordariomycetes;o__Trichosphaeriales;f__Incertae_sedis;g__Khuskia;s__Nigrospora_oryzae	FJ643575																2	1	1					1
k__Fungi;p__Basidiomycota;c__Agaricomycetes;o__Auriculariales;f__unidentified;g__unidentified;s__unculturedAuriculariales	FJ524306																			19			11		14
k__Fungi;p__Ascomycota;c__Sordariomycetes;o__Sordariales;f__Chaetomiaceae;g__Humicola;s__Humicola_fuscoatra	AJ279444					105			1										1
k__Fungi	GQ851829																					4
k__Fungi	GQ999148																				52
k__Fungi;p__Ascomycota;c__Sordariomycetes;o__Xylariales;f__Amphisphaeriaceae;g__Pestalotiopsis;s__Pestalotiopsis_theae	EF423551		36	92													1		1					1
k__Fungi;p__Ascomycota	FJ624262											1					53							252	51
k__Fungi;p__Glomeromycota;c__Glomeromycetes;o__Glomerales;f__Glomeraceae	HQ243414																									1	1
k__Fungi	HM230871												63
k__Fungi;p__Ascomycota;c__Sordariomycetes;o__Hypocreales;f__Nectriaceae;g__Fusarium	HM130559																									3
k__Fungi;p__Ascomycota;c__Eurotiomycetes;o__Eurotiales;f__Trichocomaceae;g__Aspergillus;s__Aspergillus_heteromorphus	AY656631																1	2	1
k__Fungi;p__Basidiomycota;c__Agaricomycetes;o__Corticiales;f__Corticiaceae;g__Rhizoctonia;s__Rhizoctonia_sp_AG_Fb	FM866384				31	163	281	1			1		1							1						2
k__Fungi;p__Ascomycota;c__Sordariomycetes;o__Xylariales;f__Xylariaceae;g__Xylaria;s__Xylaria_sp_ZJ19_B	FJ487930																							1	1
k__Fungi;p__Ascomycota;c__Sordariomycetes;o__Hypocreales;f__Nectriaceae	HM162228						1							1				1
k__Fungi;p__Ascomycota;c__Sordariomycetes	HM162226		1		1	2	2		2			2	12	1		1	1	1			1			1	1	302		6880
k__Fungi;p__Ascomycota;c__Dothideomycetes;o__Capnodiales;f__Mycosphaerellaceae;g__Cladosporium;s__Cladosporium_cladosporioides	GU721712	1			1																					3	1
k__Fungi;p__Basidiomycota;c__Agaricomycetes;o__Agaricales;f__Psathyrellaceae;g__unidentified;s__unculturedPsathyrellaceae	GU056021															16
k__Fungi;p__Ascomycota;c__Dothideomycetes;o__Pleosporales;f__Pleosporaceae;g__Cochliobolus;s__Cochliobolus_sp_CY124	HQ607973			1			131									1
k__Fungi;p__unidentified;c__unidentified;o__unidentified;f__unidentified;g__unidentified;s__soil_fungal_sp_25_M_1	EU076938										36	33	42					1
k__Fungi;p__Ascomycota;c__Eurotiomycetes;o__Eurotiales;f__Trichocomaceae;g__Paecilomyces;s__Paecilomyces_lilacinus	GQ229080									3
k__Fungi;p__Ascomycota;c__Eurotiomycetes;o__Eurotiales;f__Trichocomaceae;g__Paecilomyces;s__Paecilomyces_lilacinus	AB103380								34	286					2	74			1		1
k__Fungi;p__Ascomycota;c__Eurotiomycetes;o__Eurotiales;f__Trichocomaceae;g__Aspergillus;s__Aspergillus_tamarii	EU833209													1	2	1
k__Fungi;p__Basidiomycota;c__Agaricomycetes	GU053888	5
k__Fungi	HM239695																			8
k__Fungi;p__Ascomycota;c__Sordariomycetes;o__Hypocreales;f__Incertae_sedis;g__Stachybotrys	AF081482																						24		43
k__Fungi;p__Ascomycota;c__Sordariomycetes;o__Hypocreales;f__Incertae_sedis;g__Stachybotrys;s__Stachybotrys_bisbyi	AF081480								4		1													119	18
k__Fungi;p__Ascomycota;c__unidentified;o__unidentified;f__unidentified;g__unidentified;s__Ascomycota_sp_South_west0090	DQ980593																				11	210		2
k__Fungi;p__Ascomycota;c__Eurotiomycetes;o__Eurotiales;f__Trichocomaceae;g__Aspergillus;s__Aspergillus_penicillioides	GQ999249									4			1
k__Fungi;p__Ascomycota;c__Dothideomycetes;o__Incertae_sedis;f__Incertae_sedis;g__Rhizopycnis;s__Rhizopycnis_vagum	HQ610504				1		1			1
k__Fungi;p__Ascomycota;c__Dothideomycetes;o__Pleosporales;f__Pleosporaceae;g__Leptosphaerulina;s__Leptosphaerulina_sp_zzz511	GU721572																								7
k__Fungi;p__Ascomycota;c__Sordariomycetes;o__Trichosphaeriales;f__Incertae_sedis;g__Khuskia;s__Nigrospora_oryzae	GQ851726																	1	1
k__Fungi;p__Ascomycota;c__Eurotiomycetes;o__Eurotiales;f__Trichocomaceae;g__Penicillium	HQ850369					63
k__Fungi;p__Ascomycota;c__Dothideomycetes;o__Pleosporales;f__Cucurbitariaceae;g__Curreya;s__Curreya_austroafricana	JN905499																	2	5
k__Fungi;p__Ascomycota;c__Eurotiomycetes;o__Eurotiales;f__Trichocomaceae;g__Penicillium	HQ850367						45			42				20		118	50	1					2	76	41
k__Fungi;p__Basidiomycota;c__Agaricomycetes;o__Agaricales;f__Marasmiaceae;g__Oudemansiella;s__Oudemansiella_canarii	AY216473																2
k__Fungi;p__Ascomycota;c__Incertae_sedis;o__Incertae_sedis;f__Incertae_sedis;g__Dokmaia	HQ631068					15				12								1		2				3
k__Fungi;p__Basidiomycota;c__Cystobasidiomycetes;o__Cystobasidiales;f__Cystobasidiaceae;g__Occultifur;s__Occultifur_aff_externus_IMUFRJ_52018	FJ210641																											30
k__Fungi;p__Basidiomycota;c__Tremellomycetes;o__Tremellales;f__Trichosporonaceae;g__Trichosporon;s__Trichosporon_coprophilum	AF461583																	2	1
k__Fungi;p__Glomeromycota;c__Glomeromycetes;o__Diversisporales;f__Gigasporaceae	AM947674															2
k__Fungi;p__Ascomycota;c__Dothideomycetes;o__Pleosporales;f__Sporormiaceae;g__Preussia;s__Preussia_sp_JJP_2009a	FJ210521																				19
k__Fungi;p__Basidiomycota;c__Agaricomycetes;o__Thelephorales;f__Thelephoraceae;g__unidentified;s__Thelephoraceae_sp_18_CG_2012	DQ054542	2	7	1								1	1				5	15	5	1		1			1
k__Fungi;p__Ascomycota;c__Dothideomycetes;o__Pleosporales;f__Pleosporaceae;g__Edenia;s__Edenia_gomezpompae	FJ839619														1		30		13
k__Fungi;p__Ascomycota;c__Sordariomycetes;o__Hypocreales;f__Hypocreaceae;g__Trichoderma	GU055998	1	2	2
k__Fungi;p__Ascomycota;c__Eurotiomycetes;o__Eurotiales;f__Trichocomaceae;g__Paecilomyces;s__Paecilomyces_marquandii	GU566261																				42	57
k__Fungi;p__Ascomycota;c__Sordariomycetes;o__Hypocreales;f__Incertae_sedis;g__Stilbella;s__Stilbella_aciculosa	FJ528719																28	4		9	30	1
k__Fungi;p__Ascomycota;c__Sordariomycetes;o__Hypocreales;f__Hypocreaceae;g__Trichoderma	GU566265	2	1	2							4	30	1	1			1		7
k__Fungi	FJ528715																							71
k__Fungi;p__Ascomycota;c__Dothideomycetes;o__Pleosporales;f__Incertae_sedis;g__Phoma;s__Phoma_sp_ZH5_E1	FJ487929									1									30	98
k__Fungi;p__Ascomycota;c__Sordariomycetes;o__Hypocreales;f__Nectriaceae;g__Fusarium	HM162129																					2				18
k__Fungi;p__Basidiomycota;c__Tremellomycetes;o__Tremellales;f__Trichosporonaceae;g__Trichosporon	FJ528710	3	2	7		1	1	28	1025	536		2	1	1	1	110	6	4	5	1				432	197	11	2
k__Fungi;p__Ascomycota;c__Sordariomycetes;o__Trichosphaeriales;f__Incertae_sedis	GU721974						166	1						1			1		2		32	124		7
k__Fungi;p__Ascomycota;c__Sordariomycetes;o__Hypocreales;f__Hypocreaceae;g__Trichoderma;s__Trichoderma_sp_PPc5_A(2)_Fr	EF601619											1	1
k__Fungi;p__Ascomycota;c__Dothideomycetes;o__Pleosporales;f__Incertae_sedis;g__Phoma;s__Phoma_sp_CB007WA	JQ621876																			28
k__Fungi;p__Basidiomycota;c__Agaricomycetes;o__Corticiales;f__Corticiaceae;g__Rhizoctonia;s__Rhizoctonia_sp_AG_G	DQ102396				20	102			1
k__Fungi	GU722051						36				1
k__Fungi;p__Ascomycota	DQ235697													1	2
k__Fungi;p__unidentified;c__unidentified;o__unidentified;f__unidentified;g__unidentified;s__unculturedsoil_fungus	JQ666686													20
k__Fungi;p__Ascomycota;c__Dothideomycetes;o__Capnodiales;f__Mycosphaerellaceae;g__Pseudocercospora	GQ851863																42
k__Fungi	AB581138								19
k__Fungi;p__Ascomycota;c__Lecanoromycetes;o__unidentified;f__unidentified;g__unidentified;s__unculturedLecanoromycetidae	EU826918		1									1		30	26	54
k__Fungi	EU490168											71	4
k__Fungi	EU301639																				16
k__Fungi;p__Ascomycota;c__Eurotiomycetes;o__Eurotiales;f__Trichocomaceae;g__Penicillium	EU301636													2	5	29	17		1
k__Fungi;p__Ascomycota;c__Incertae_sedis;o__Incertae_sedis;f__Incertae_sedis;g__Ochroconis;s__Ochroconis_sp_CBS_123536	EF419939			1													22	19	56
k__Fungi;p__Ascomycota;c__Eurotiomycetes;o__Eurotiales;f__Trichocomaceae;g__Penicillium;s__Penicillium_sp_MS_2011_F37	HE608803										10
k__Fungi;p__Glomeromycota;c__Glomeromycetes;o__Glomerales;f__Glomeraceae	DQ421280				1	54																					1
k__Fungi	JF691537																									22	9
k__Fungi;p__Basidiomycota;c__Agaricomycetes;o__Polyporales;f__unidentified;g__unidentified;s__unculturedPolyporales	FJ782358		1	1	121	1324			1				1				1		1							3
k__Fungi	FJ524298				1									153	229	36	5
k__Fungi;p__unidentified;c__unidentified;o__unidentified;f__unidentified;g__unidentified;s__fungal_sp_ARIZ_L266	FJ612754																27		40
k__Fungi;p__Basidiomycota;c__Agaricomycetes;o__Agaricales;f__Nidulariaceae;g__Cyathus;s__Cyathus_setosus	DQ463349						1										1			1
k__Fungi;p__Ascomycota;c__Sordariomycetes	EU863525				128
k__Fungi;p__Ascomycota;c__Sordariomycetes;o__Chaetosphaeriales;f__Chaetosphaeriaceae;g__Chaetosphaeria	JQ666431												1	22	98	81
k__Fungi;p__Ascomycota;c__Eurotiomycetes;o__Eurotiales;f__Trichocomaceae;g__Penicillium	HQ850353				4									4
k__Fungi;p__Ascomycota	JQ247389				1									1										1
k__Fungi;p__Ascomycota;c__Eurotiomycetes;o__Eurotiales;f__Trichocomaceae;g__Penicillium	FJ778670				1																				1
k__Fungi;p__Ascomycota;c__Sordariomycetes;o__Hypocreales;f__Hypocreaceae;g__Trichoderma	FN812833	106	444	209		60	42		1					171	56	141	16		1	1					2		1	2
k__Fungi;p__unidentified;c__unidentified;o__unidentified;f__unidentified;g__unidentified;s__fungal_sp_GMG_C2	FJ439576							10		442	1				2	3		80		24				55
k__Fungi;p__Ascomycota;c__Dothideomycetes;o__Pleosporales;f__Pleosporaceae;g__Leptosphaerulina;s__Leptosphaerulina_chartarum	GQ851763																		23
k__Fungi;p__Ascomycota;c__Sordariomycetes;o__Xylariales;f__Amphisphaeriaceae;g__Pestalotiopsis;s__Pestalotiopsis_mangiferae	GU056018																							1				2
k__Fungi;p__Ascomycota;c__Sordariomycetes;o__Xylariales;f__unidentified;g__unidentified;s__unculturedXylariales	GU056019	18		20						1					54							1		2
k__Fungi;p__unidentified;c__unidentified;o__unidentified;f__unidentified;g__unidentified;s__fungal_endophyte_sp_P1209B	GU056014		19
k__Fungi;p__Ascomycota;c__Dothideomycetes;o__Pleosporales;f__Pleosporaceae;g__Curvularia;s__Curvularia_sp_TMS_2011	DQ980591								35							1	37	23	32					24		1
k__Fungi;p__Ascomycota;c__Sordariomycetes;o__Xylariales;f__Amphisphaeriaceae;g__Pestalotiopsis	GU056017	18												11												1
k__Fungi;p__Ascomycota	FN397382						1			72								2							1
k__Fungi;p__Basidiomycota	HM069444		3															1
k__Fungi;p__Basidiomycota;c__Tremellomycetes;o__Tremellales;f__Trichosporonaceae;g__Trichosporon;s__Trichosporon_asahii	AM901888													30		38										1
k__Fungi;p__Basidiomycota;c__Agaricomycetes;o__Auriculariales;f__unidentified;g__unidentified;s__unculturedAuriculariales	FJ778514																			22
k__Fungi	HM211300	2	5	2	6	25	8								3	1
k__Fungi;p__Basidiomycota;c__Agaricomycetes	GU054010														2
k__Fungi;p__Ascomycota;c__Sordariomycetes;o__Hypocreales;f__Nectriaceae	AY123741						2	3	2					2		2	12	19	7							1
k__Fungi;p__Ascomycota;c__Eurotiomycetes;o__Eurotiales;f__Trichocomaceae;g__Paecilomyces;s__Paecilomyces_sp_BMP2977	HQ832986																							11
k__Fungi;p__Ascomycota;c__Dothideomycetes;o__Pleosporales;f__Pleosporaceae;g__Curvularia;s__Curvularia_cymbopogonis	DQ337381					38																		16	8
k__Fungi;p__Ascomycota;c__Sordariomycetes;o__Hypocreales;f__Nectriaceae;g__Fusarium	GU721683																					1			1	40
k__Fungi;p__Ascomycota;c__Sordariomycetes;o__Sordariales;f__Lasiosphaeriaceae	AJ875391		1		619	8		1			1							1	1		1					2		2
k__Fungi;p__Basidiomycota;c__Incertae_sedis;o__Malasseziales;f__Incertae_sedis;g__Malassezia;s__Malassezia_sp_LCP_2008a	GU370752																			11							3
k__Fungi;p__Ascomycota;c__Sordariomycetes;o__Xylariales;f__Amphisphaeriaceae;g__Pestalotiopsis	EF451802																							1				2
k__Fungi;p__Ascomycota;c__Sordariomycetes;o__Xylariales;f__Amphisphaeriaceae;g__Pestalotiopsis	EF451801													1				58	4
k__Fungi;p__Glomeromycota;c__Glomeromycetes;o__Glomerales;f__Glomeraceae;g__unidentified;s__Glomus_arbuscular_mycorrhizal_symbiont_138_6	HQ857173																							21
k__Fungi;p__Ascomycota;c__Sordariomycetes;o__Hypocreales;f__Incertae_sedis;g__Stilbella;s__Stilbella_sp_1_TMS_2011	HQ631053			34										35		38									1	1
k__Fungi;p__Ascomycota;c__Dothideomycetes;o__Pleosporales;f__Pleosporaceae	HQ832809																	12
k__Fungi;p__Ascomycota;c__Sordariomycetes;o__Xylariales;f__Xylariaceae;g__Xylaria	AB524027														23									15	22
k__Fungi;p__Ascomycota;c__Sordariomycetes;o__Hypocreales;f__Nectriaceae	EU750682														2		2	3	2
k__Fungi;p__Ascomycota;c__Sordariomycetes;o__Hypocreales	HQ897786							70	1	1				44		155			1	57	18	1			9	1
k__Fungi	GU055994						3			5			8	2		72	1	128	133	2				1	3
k__Fungi;p__Ascomycota;c__Sordariomycetes;o__Hypocreales;f__Bionectriaceae;g__Bionectria;s__Bionectria_ochroleuca	GU055995	154	53	15	134									5		1
k__Fungi;p__Basidiomycota;c__Agaricomycetes;o__Agaricales;f__Hygrophoraceae;g__Hygrocybe	DQ420687		1																				2				2
k__Fungi;p__Ascomycota;c__Dothideomycetes;o__Pleosporales;f__Incertae_sedis;g__Periconia	HQ631028		1		254	3	2							41		8	2							84			1
k__Fungi;p__Ascomycota;c__Sordariomycetes;o__Hypocreales;f__Nectriaceae;g__Gibberella;s__Fusarium_sacchari	AB237662							1										1
k__Fungi;p__Basidiomycota;c__Tremellomycetes	FJ528729	2948	3384	2293			2	1	2	1	1	2			3		1	4	1		2			1	2	2		1
k__Fungi;p__Ascomycota;c__Eurotiomycetes;o__Chaetothyriales;f__Chaetothyriaceae;g__Cyphellophora;s__Cyphellophora_sp_TMS_2011	HQ631022															18
k__Fungi;p__Ascomycota;c__Sordariomycetes;o__Sordariales;f__Lasiosphaeriaceae;g__Cladorrhinum;s__Cladorrhinum_sp_P1E6	JN207240														8	1
k__Fungi;p__Basidiomycota	GU054155													2
k__Fungi;p__Basidiomycota;c__Agaricomycetes	GU054151	13	4
k__Fungi	GU054017					13	112
k__Fungi;p__Ascomycota	GQ268569		1	1			1		4	1	1484	295	193	10	1	1	69	37	78			2		1		1	1
k__Fungi;p__Ascomycota;c__Eurotiomycetes;o__Eurotiales;f__Trichocomaceae;g__Penicillium;s__Penicillium_sp_F33	JF439500															4
k__Fungi;p__Ascomycota;c__Sordariomycetes;o__Hypocreales;f__Incertae_sedis;g__Myrothecium;s__Myrothecium_verrucaria	FJ235085								1										1	103		3
k__Fungi	FJ524314					19	22
k__Fungi;p__Ascomycota;c__unidentified;o__unidentified;f__unidentified;g__unidentified;s__leaf_litter_ascomycete_strain_its062	AF502644																	16
k__Fungi;p__unidentified;c__unidentified;o__unidentified;f__unidentified;g__unidentified;s__fungal_sp_ARIZ_B157	FJ612942			1	376				256	1				187	342	58	169	6	127							4
k__Fungi;p__Ascomycota;c__Sordariomycetes;o__Diaporthales;f__Valsaceae;g__Cytospora;s__Cytospora_rhizophorae	HQ608154																2		1
k__Fungi;p__Ascomycota;c__Eurotiomycetes;o__Chaetothyriales;f__Chaetothyriaceae;g__Cyphellophora	GQ303274						5	1
k__Fungi;p__Ascomycota;c__Sordariomycetes;o__Chaetosphaeriales;f__Chaetosphaeriaceae;g__Chloridium;s__Chloridium_sp_TMS_2011	HQ630978					1			1		1			232	265	130	64		29			1		2	2
k__Fungi;p__Ascomycota;c__Leotiomycetes;o__unidentified;f__unidentified;g__unidentified;s__leotiomycete_sp_7669	EU680538																		77
k__Fungi;p__Ascomycota;c__Sordariomycetes;o__Hypocreales;f__Hypocreaceae;g__Trichoderma	Z48727					15								8		13
k__Fungi;p__Ascomycota;c__Sordariomycetes;o__unidentified;f__unidentified;g__unidentified;s__Sordariomycetes_sp_SAB_2009a	FJ799946																2
k__Fungi;p__Ascomycota;c__Sordariomycetes;o__Hypocreales;f__Nectriaceae	HQ630976	2	1	1	1		1	4	6	2		3		5	3	17	3	5	6	88	305	570		22	118	9383	1	1
k__Fungi	JF419494																					3
k__Fungi;p__Ascomycota;c__Eurotiomycetes;o__Eurotiales;f__Trichocomaceae;g__Aspergillus;s__Aspergillus_aculeatus	HM537058													7		9	2		12		8
k__Fungi	FJ882006						65
k__Fungi;p__Ascomycota;c__unidentified;o__unidentified;f__unidentified;g__unidentified;s__unculturedPhialemonium	FJ882007																	56	34
k__Fungi;p__Ascomycota;c__Sordariomycetes;o__Hypocreales;f__Nectriaceae	FJ595478														2		1	1	1
k__Fungi;p__Ascomycota;c__Dothideomycetes;o__Capnodiales;f__Mycosphaerellaceae;g__Cladosporium;s__Cladosporium_cladosporioides	EU490138	264	9	25	125	77	211		2	3	1	2	2	13		5	25	1	276	11	59	94	54	3	70	974	1016	790
k__Fungi;p__Ascomycota;c__Sordariomycetes;o__Hypocreales;f__Incertae_sedis;g__Acremonium;s__Acremonium_sp_ATT126	HQ607846													77	91			1								2
k__Fungi;p__Basidiomycota;c__Agaricomycetes;o__Polyporales;f__Ganodermataceae;g__Ganoderma	AY593857																2			11
k__Fungi;p__unidentified;c__unidentified;o__unidentified;f__unidentified;g__unidentified;s__unculturedsoil_fungus	HM240174													1						4
k__Fungi;p__Ascomycota;c__Incertae_sedis;o__Incertae_sedis;f__Incertae_sedis;g__Parapleurotheciopsis;s__Parapleurotheciopsis_inaequiseptata	EU040235														85
k__Fungi;p__Ascomycota;c__Eurotiomycetes;o__Eurotiales;f__Trichocomaceae;g__Penicillium;s__Penicillium_sp_HF12230	JQ889696															36
k__Fungi;p__Ascomycota;c__Eurotiomycetes;o__Eurotiales;f__Trichocomaceae;g__Paecilomyces;s__unculturedfungus	GU256957					16
k__Fungi;p__Ascomycota;c__Sordariomycetes;o__Hypocreales;f__Nectriaceae;g__Viridispora;s__Viridispora_sp_DH12071	JQ863229		106	26							31			68					12
k__Fungi;p__Ascomycota;c__Eurotiomycetes;o__Eurotiales;f__Trichocomaceae;g__Eupenicillium;s__Eupenicillium_shearii	JQ863221									1				38	24	31				130	76			3
k__Fungi;p__Ascomycota	GU187837				55	25		1						37	48	57				1				26
k__Fungi;p__Ascomycota;c__Sordariomycetes;o__Hypocreales	FJ759854								1																	1
k__Fungi;p__Ascomycota;c__Dothideomycetes;o__Capnodiales;f__Teratosphaeriaceae;g__Devriesia;s__Devriesia_strelitziicola	GU214635									1								89
k__Fungi;p__Ascomycota;c__Eurotiomycetes;o__Eurotiales;f__Trichocomaceae;g__Aspergillus;s__Aspergillus_clavatus	AF459727														1	2
k__Fungi;p__Ascomycota;c__Sordariomycetes;o__Hypocreales;f__Incertae_sedis;g__Stilbella;s__Stilbella_aciculosa	HQ897821																				2
k__Fungi;p__Ascomycota;c__Sordariomycetes;o__Trichosphaeriales;f__Incertae_sedis;g__Khuskia;s__Nigrospora_oryzae	GQ999479																	22	16
k__Fungi;p__Ascomycota;c__Eurotiomycetes;o__Eurotiales;f__Trichocomaceae;g__Aspergillus	AM901671					65	1												1
k__Fungi;p__Basidiomycota;c__Incertae_sedis;o__Malasseziales;f__Incertae_sedis;g__Malassezia;s__Malassezia_sp_LCP_2008a	AM902074				5
k__Fungi;p__Ascomycota;c__Sordariomycetes;o__Chaetosphaeriales;f__Chaetosphaeriaceae;g__Codinaeopsis;s__Codinaeopsis_sp_XL_B31	EF488392	1	1	2		429	1		2	358	1							1
k__Fungi;p__Basidiomycota;c__Cystobasidiomycetes;o__Cystobasidiales;f__Cystobasidiaceae;g__Occultifur;s__Occultifur_aff_externus_IMUFRJ_52018	HQ631017			1								2	1											1		1		1346
k__Fungi;p__Ascomycota;c__Saccharomycetes;o__Saccharomycetales	EF198011																46	171	111			24
k__Fungi;p__Ascomycota;c__Incertae_sedis;o__Incertae_sedis;f__Incertae_sedis;g__Ochroconis;s__Ochroconis_constricta	AB161063									10
k__Fungi;p__Ascomycota;c__Sordariomycetes;o__Sordariales	AB581103							3	104	52	1			1	1							1				2
k__Fungi;p__Ascomycota;c__Eurotiomycetes;o__Eurotiales;f__Trichocomaceae;g__Aspergillus;s__Aspergillus_sp_M1071	JF497149																		116
k__Fungi;p__Ascomycota;c__Dothideomycetes;o__Pleosporales;f__Corynesporascaceae;g__Corynespora;s__Corynespora_cassiicola	JF497148																12							42
k__Fungi;p__Basidiomycota;c__Agaricomycetes;o__Polyporales;f__Meripilaceae;g__Rigidoporus;s__Rigidoporus_microporus	GU053822		4			1	2	1	2	3	2	2		5		1	4	3	6	4311	8632	3414	1			6	1	3
k__Fungi;p__Ascomycota;c__Sordariomycetes;o__unidentified;f__unidentified;g__unidentified;s__sordariomycete_sp_Vega666	EF694650														1					1				172	107
k__Fungi;p__Ascomycota;c__Dothideomycetes;o__Botryosphaeriales;f__Botryosphaeriaceae	FJ150695				7	2	19													5				2
k__Fungi;p__Ascomycota;c__Eurotiomycetes;o__Eurotiales;f__Trichocomaceae;g__Aspergillus	AM901694																							45
k__Fungi;p__Ascomycota;c__Dothideomycetes;o__Capnodiales;f__Mycosphaerellaceae;g__Cladosporium	GU721809										1					1	1		2							199
k__Fungi;p__Ascomycota;c__Sordariomycetes;o__Diaporthales;f__Schizoparmaceae;g__Coniella;s__Coniella_granati	GU174384																4
k__Fungi;p__Ascomycota;c__Saccharomycetes;o__Saccharomycetales;f__Incertae_sedis;g__Candida;s__Candida_sake	FM177652		2
k__Fungi;p__Ascomycota;c__Sordariomycetes;o__Hypocreales;f__Nectriaceae	AB374079						2	8	6				1	8	9	118	26	36	47				10			1
k__Fungi;p__Ascomycota;c__Sordariomycetes	EU680562										11	62	13
k__Fungi;p__Ascomycota;c__Eurotiomycetes;o__Eurotiales;f__Trichocomaceae;g__Aspergillus	GQ120974																							3
k__Fungi;p__unidentified;c__unidentified;o__unidentified;f__unidentified;g__unidentified;s__fungal_sp_ARIZ_B309	FJ612981											5	11
k__Fungi;p__unidentified;c__unidentified;o__unidentified;f__unidentified;g__unidentified;s__fungal_sp_ARIZ_B314	FJ612983																				5
k__Fungi;p__Ascomycota;c__Sordariomycetes;o__Hypocreales;f__Nectriaceae;g__Nectria;s__Nectria_pseudotrichia	HM534899			26
k__Fungi;p__Glomeromycota;c__Glomeromycetes;o__Glomerales;f__Glomeraceae	JN195694																						2
k__Fungi;p__Ascomycota;c__unidentified;o__unidentified;f__unidentified;g__unidentified;s__Ascomycota_sp_South_west0090	FJ537113																				1	2
k__Fungi;p__Ascomycota;c__Sordariomycetes;o__Hypocreales;f__Nectriaceae;g__Nectria;s__Nectria_ventricosa	HQ897816								70						37
k__Fungi;p__Basidiomycota;c__Agaricomycetes;o__Polyporales;f__Meruliaceae;g__Resinicium;s__Resinicium_friabile	JF497138	16
k__Fungi	GU055577		25
k__Fungi	GQ851874																			18		106			1	1
k__Fungi;p__Ascomycota;c__Incertae_sedis;o__Incertae_sedis;f__Incertae_sedis;g__Xylogone;s__Xylogone_sphaerospora	FN397286						12		67					1	1
k__Fungi;p__Ascomycota;c__Sordariomycetes;o__Hypocreales;f__Nectriaceae;g__Fusarium;s__Fusarium_sp_REF203	JQ889701	1			10	20	9	2	3	9				6	1	2			23	5			1	5	5	4		8
k__Fungi;p__Ascomycota;c__Eurotiomycetes;o__Onygenales;f__Gymnoascaceae;g__Gymnoascus;s__Gymnoascus_sp_HF12182	JQ889706													17		7
k__Fungi;p__Basidiomycota;c__Agaricomycetes;o__Polyporales;f__Ganodermataceae;g__Ganoderma	AJ608709	6	1	6										1
k__Fungi	EU490177								1	1
k__Fungi;p__Ascomycota;c__Sordariomycetes	EU552111																					80
k__Fungi;p__Ascomycota;c__Sordariomycetes;o__Sordariales;f__Sordariaceae;g__Neurospora;s__Neurospora_crassa	JQ989329				65		28		2					20	96	54									166
k__Fungi;p__unidentified;c__unidentified;o__unidentified;f__unidentified;g__unidentified;s__fungal_sp_H1474	HQ607817																			29
k__Fungi;p__Ascomycota;c__Sordariomycetes;o__Hypocreales;f__Incertae_sedis;g__Myrothecium;s__Myrothecium_verrucaria	GQ921718																			3
k__Fungi;p__Ascomycota;c__Eurotiomycetes;o__Eurotiales;f__Trichocomaceae;g__Paecilomyces;s__Paecilomyces_marquandii	GQ921719																							15
k__Fungi;p__Ascomycota;c__Sordariomycetes;o__Hypocreales;f__Incertae_sedis;g__Acremonium;s__Acremonium_longisporum	AB540573		4
k__Fungi;p__Ascomycota;c__Sordariomycetes;o__Hypocreales;f__Incertae_sedis;g__Acremonium;s__Acremonium_brachypenium	AB540570																		43
k__Fungi;p__Ascomycota;c__Sordariomycetes;o__Xylariales;f__Xylariaceae;g__Xylaria	AB524022		23
k__Fungi;p__unidentified;c__unidentified;o__unidentified;f__unidentified;g__unidentified;s__fungal_sp_ARIZ_B098	FJ612916			16
k__Fungi;p__Ascomycota;c__Dothideomycetes	GU054058			29										31		1			1	87				56				1
k__Fungi;p__Ascomycota;c__Sordariomycetes;o__Hypocreales;f__Nectriaceae;g__Fusarium	EF495241					51
k__Fungi;p__Ascomycota;c__Sordariomycetes;o__Hypocreales;f__Hypocreaceae	JQ040380					1	1		16	13						1
k__Fungi;p__Ascomycota;c__Sordariomycetes;o__Hypocreales;f__Hypocreaceae;g__Trichoderma;s__Trichoderma_stromaticum	JQ040386													29	13	20
k__Fungi;p__Ascomycota;c__Incertae_sedis;o__Incertae_sedis;f__Incertae_sedis;g__Staphylotrichum;s__Staphylotrichum_coccosporum	AB625584		1							1	1				12	138	54	9	9					27	7
k__Fungi;p__Ascomycota;c__Sordariomycetes;o__Hypocreales;f__Bionectriaceae;g__Bionectria	HQ115730				5
k__Fungi	EU273525		1		1	1	1		1			2	1			1					1	2		2		980	1062	4
k__Fungi;p__Basidiomycota;c__Tremellomycetes;o__Tremellales;f__Trichosporonaceae;g__Trichosporon;s__Trichosporon_coprophilum	FJ553896	4	9	157	2	1	3	1	2	7	4	3	4	4	4	280	5631	7013	4307	4	2	1	1	6	3	3	4	1
k__Fungi;p__Ascomycota	FJ386939																13	85	90							1
k__Fungi;p__Basidiomycota;c__unidentified;o__unidentified;f__unidentified;g__unidentified;s__Basidiomycota_sp_KUC8721	HQ116392													2
k__Fungi	JF300384		5	19								52										225
k__Fungi;p__Basidiomycota;c__Agaricomycetes;o__Polyporales;f__Meruliaceae;g__Phlebia;s__Phlebia_subserialis	HQ607954		3
k__Fungi;p__Ascomycota;c__Sordariomycetes;o__Hypocreales;f__Incertae_sedis;g__Cephalosporium;s__Cephalosporium_curtipes	AY995219									83				27									13		91
k__Fungi;p__Ascomycota;c__Sordariomycetes;o__Trichosphaeriales;f__Incertae_sedis	JQ316437																				1	5
k__Fungi;p__Ascomycota;c__Sordariomycetes;o__Hypocreales;f__Hypocreaceae;g__Trichoderma	GU056007		1											1
k__Fungi;p__Ascomycota;c__Sordariomycetes;o__Hypocreales;f__Hypocreaceae;g__Trichoderma;s__Trichoderma_reesei	GU056006								2	1
k__Fungi;p__Ascomycota;c__Sordariomycetes;o__Hypocreales;f__Nectriaceae	New.ReferenceOTU78	11	1	1	1	1	109	1858	7506	2806	7	2		4	4	2	3	2	4	1	1	1		1	1	46		3
k__Fungi;p__Ascomycota	New.ReferenceOTU79			1				36		787									1		66							1
k__Fungi;p__Ascomycota;c__Leotiomycetes;o__Helotiales	New.ReferenceOTU70			222							84
k__Fungi;p__Ascomycota;c__Incertae_sedis;o__Incertae_sedis;f__Incertae_sedis;g__Xylogone;s__Xylogone_sphaerospora	New.ReferenceOTU71												1	129	49	236										2
k__Fungi;p__Ascomycota;c__unidentified;o__unidentified;f__unidentified;g__unidentified;s__ascomycete_sp_HKB2	New.ReferenceOTU72									15
k__Fungi;p__Chytridiomycota	New.ReferenceOTU73	1	2	1			1		1	3	2		4	2507	1497	3705	16	421	1167		1		1	2	12	20
k__Fungi;p__Ascomycota	New.ReferenceOTU74								1							1							139	95	230	3
k__Fungi;p__Basidiomycota;c__Tremellomycetes;o__Tremellales;f__Trichosporonaceae;g__Trichosporon;s__Trichosporon_coprophilum	New.ReferenceOTU75	1	2	10			1									17	574	569	371	1						2
k__Fungi;p__Ascomycota;c__Sordariomycetes;o__Xylariales;f__unidentified;g__unidentified;s__Xylariales_sp_VegaE1_52	New.ReferenceOTU76				1															1							1	962
k__Fungi;p__Glomeromycota;c__Glomeromycetes;o__Glomerales;f__Glomeraceae	New.ReferenceOTU77	1											1					1						2		253	451	888
k__Fungi	New.ReferenceOTU8	1	1	2	917	503	972	1		1			1	1	2		1					1	28	2	234		1	1
k__Fungi	New.ReferenceOTU9	2	6	5	90	3971	15637	15	5	3	4	2	1	3	3	4	4	3	2	2	2		8	2	4	6		6
k__Fungi;p__Ascomycota;c__Sordariomycetes	New.ReferenceOTU0					1			1	3			1	627	817	451	2	1						1	1	4
k__Fungi	New.ReferenceOTU1													13					12
k__Fungi;p__Ascomycota;c__Sordariomycetes	New.ReferenceOTU2	3			1			241	1263	1423	2		1			1		1	3							8
k__Fungi;p__Ascomycota	New.ReferenceOTU3	6		3		1	4		4	2	382	1091	2289					1	3	1	1				1	1
k__Fungi	New.ReferenceOTU4	2	1			1			2		2		14	2	1		1	3		1	1	2	522	6766	2507	7	1	3
k__Fungi	New.ReferenceOTU5						1													120
k__Fungi	New.ReferenceOTU6	1981	1878	2057	2		1		1		1	1	1	2	3	1	1	1				1		2		1	3	1
k__Fungi;p__Ascomycota	New.ReferenceOTU7										261
k__Fungi	New.ReferenceOTU69	5		2	1	1	2	1083	5709	3746	2	1	1	1	2			1	3		1	3	2	1	1	57	2	3
k__Fungi	New.ReferenceOTU68	1	316	12
k__Fungi	New.ReferenceOTU67	1									2	11	80				63	94	94									1
k__Fungi	New.ReferenceOTU66								179	2
k__Fungi	New.ReferenceOTU65	5	1							3	1	894	1424			2												1
k__Fungi;p__Ascomycota;c__Sordariomycetes;o__Hypocreales;f__Bionectriaceae;g__Bionectria;s__Bionectria_sp_E27	New.ReferenceOTU64					126	131	1		1		81		26	37	197								71	66	1
k__Fungi;p__Ascomycota;c__Dothideomycetes;o__Pleosporales;f__Lophiostomataceae;g__Massarina;s__Massarina_igniaria	New.ReferenceOTU63				46	233	894	2											2	2	1			5
k__Fungi;p__Ascomycota;c__Sordariomycetes	New.ReferenceOTU62	1							262																	3
k__Fungi;p__Ascomycota	New.ReferenceOTU61	502	1622	199		2			2		1							2										1
k__Fungi	New.ReferenceOTU60													3
k__Fungi;p__Basidiomycota;c__Agaricomycetes;o__Agaricales;f__Entolomataceae;g__Clitopilus	New.ReferenceOTU18				1		1	1				3				1	74	23	62		4	231
k__Fungi	New.ReferenceOTU12																			31	27
k__Fungi	New.ReferenceOTU13		1						1	1						1						1606				1
k__Fungi;p__Ascomycota;c__Eurotiomycetes;o__Eurotiales;f__Trichocomaceae;g__Aspergillus	New.ReferenceOTU10							20	465	353	1					1										4
k__Fungi;p__Ascomycota;c__Sordariomycetes;o__Chaetosphaeriales;f__Chaetosphaeriaceae;g__unidentified;s__unculturedChaetosphaeria	New.ReferenceOTU11													154	64	109	1	1						1	1
k__Fungi	New.ReferenceOTU16	207	335	483					1	1	3		5					1			1				1			1
k__Fungi	New.ReferenceOTU17	8	1	4	1	3	1	1	8	3	16784	795	444	3	1	2	2	3	4		2	1		2	5	2	4	5
k__Fungi	New.ReferenceOTU14																71		44
k__Fungi;p__Ascomycota;c__Sordariomycetes;o__Hypocreales;f__Nectriaceae;g__Fusarium;s__Fusarium_sp_MS290b	New.ReferenceOTU15											35
k__Fungi;p__Ascomycota;c__unidentified;o__unidentified;f__unidentified;g__unidentified	New.ReferenceOTU92	1									9	22
k__Fungi	New.ReferenceOTU93	1							311	1																5
k__Fungi;p__Ascomycota;c__unidentified;o__unidentified;f__unidentified;g__unidentified;s__ascomycete_sp_HKC23	New.ReferenceOTU90																208	183	625	2				2
k__Fungi;p__Ascomycota	New.ReferenceOTU91																							1		5		4
k__Fungi;p__Ascomycota;c__Sordariomycetes	New.ReferenceOTU81									1																26		598
k__Fungi	New.ReferenceOTU80		1						1		1					2	215	141	265
k__Fungi;p__unidentified;c__unidentified;o__unidentified;f__unidentified;g__unidentified;s__fungal_endophyte_sp_UFMGCB_1132	New.ReferenceOTU83		25	6
k__Fungi;p__Ascomycota;c__Sordariomycetes;o__Sordariales;f__unidentified;g__unidentified;s__Sordariales_sp_Vega410	New.ReferenceOTU82				1				1					291	96	253
k__Fungi;p__Ascomycota;c__Sordariomycetes	New.ReferenceOTU85		45	9						1
k__Fungi;p__Glomeromycota;c__Glomeromycetes;o__Glomerales;f__Glomeraceae	New.ReferenceOTU84								2									1								7	660	4
k__Fungi	New.ReferenceOTU87			22									1
k__Fungi;p__Ascomycota	New.ReferenceOTU86										37	21	9	1	1	1	148	111	809		1							1
k__Fungi;p__Ascomycota;c__Sordariomycetes;o__Ophiostomatales;f__Ophiostomataceae	New.ReferenceOTU89		1			1											687	750	332								1
k__Fungi	New.ReferenceOTU88			1				6	56									10								1
k__Fungi;p__Ascomycota;c__Incertae_sedis;o__Incertae_sedis;f__Incertae_sedis;g__Petrakia;s__Petrakia_sp_ef08_038	New.ReferenceOTU38		3	1	1	83	67			2	4	2		5	2	21		1		1		2	72	142	1	8466	1
k__Fungi	New.ReferenceOTU39																1	154	119
k__Fungi;p__unidentified;c__unidentified;o__unidentified;f__unidentified;g__unidentified;s__fungal_sp_R51	New.ReferenceOTU34	2		1	3	3	4		1	2	1	1	5	79	4528	16	9	8	2		1			5				1
k__Fungi;p__Ascomycota;c__Sordariomycetes;o__Hypocreales	New.ReferenceOTU35				1				1				1										2	402	56
k__Fungi	New.ReferenceOTU36										12		4
k__Fungi	New.ReferenceOTU37				1	1				1	1	1			2		1010	596	1319	1							1
k__Fungi;p__Ascomycota	New.ReferenceOTU30															2
k__Fungi;p__Ascomycota	New.ReferenceOTU31														7	52	63	154	128	1
k__Fungi;p__Ascomycota;c__Sordariomycetes;o__Hypocreales	New.ReferenceOTU32			1	1	1			96				1	169	504	155			2	95			34	62		3
k__Fungi;p__Ascomycota;c__Leotiomycetes	New.ReferenceOTU33	1		806			2							1		1	1	94	469		1	1		1		2		1
k__Fungi;p__Ascomycota;c__Dothideomycetes;o__unidentified;f__unidentified;g__unidentified;s__Dothideomycetes_sp_CCG_2012	New.ReferenceOTU23			39
k__Fungi	New.ReferenceOTU22						1				2	1		2			336	421	455	1						1
k__Fungi;p__Ascomycota	New.ReferenceOTU21		24
k__Fungi	New.ReferenceOTU20	119	1121	330					2	2	2				1		1		1				1			1
k__Fungi	New.ReferenceOTU27	1	420							1		1										1
k__Fungi;p__Ascomycota;c__Sordariomycetes	New.ReferenceOTU26						1	1	1062	1172	3				1			1				1				6		1
k__Fungi;p__Ascomycota;c__Sordariomycetes;o__Hypocreales	New.ReferenceOTU25					116
k__Fungi;p__Ascomycota	New.ReferenceOTU24		1							1	1	1	3					1	2	2			1	1	1216			1441
k__Fungi	New.ReferenceOTU29		28
k__Fungi	New.ReferenceOTU28					1			1					277	98	382		1							2			1
k__Fungi;p__Ascomycota;c__Sordariomycetes;o__Hypocreales;f__Nectriaceae	New.ReferenceOTU56							8	32	13
k__Fungi	New.ReferenceOTU57	21	1				1		3	18	3111	8160	2873	2		3	2	2	6	3	1		1	4	1	5	1	4
k__Fungi;p__Basidiomycota;c__Entorrhizomycetes;o__Entorrhizales;f__Entorrhizaceae;g__Entorrhiza;s__Entorrhiza_aff_fineranae_PDD70949	New.ReferenceOTU54	1		1				17	171	2057	2	1																1
k__Fungi;p__Ascomycota	New.ReferenceOTU55																35		24
k__Fungi;p__Ascomycota	New.ReferenceOTU52															43
k__Fungi;p__Ascomycota	New.ReferenceOTU53																							12
k__Fungi;p__Ascomycota;c__Sordariomycetes;o__Hypocreales;f__Hypocreaceae;g__Trichoderma	New.ReferenceOTU50	4
k__Fungi	New.ReferenceOTU51						1				1			1								759
k__Fungi;p__Ascomycota	New.ReferenceOTU58	2652	1107	1628		1	1		3		2	1		3		1	1	3	1	2		1		1	1	1	1	1
k__Fungi	New.ReferenceOTU59					58	1			1	1			1						1	1			37	31	10	1695	3
k__Fungi;p__Basidiomycota;c__Agaricomycetes;o__Agaricales;f__Hygrophoraceae;g__Hygrocybe	New.ReferenceOTU45					1	2		1	1			5	1		2			1				2530	738	1843	22	1	1
k__Fungi;p__Ascomycota;c__Sordariomycetes	New.ReferenceOTU44	2				2	1		5	2	1	1	4	662	1793	1804	2	1	4		1			4	2	8		1
k__Fungi;p__Basidiomycota;c__Agaricomycetes;o__Agaricales;f__Hygrophoraceae;g__Hygrocybe	New.ReferenceOTU47												2			2						1	666	220	581	2
k__Fungi	New.ReferenceOTU46		1			1								254		322			2						1	2
k__Fungi	New.ReferenceOTU41																	10		54	32	118				1
k__Fungi	New.ReferenceOTU40												1	522	146							1		1		6
k__Fungi	New.ReferenceOTU43																								51
k__Fungi;p__Ascomycota	New.ReferenceOTU42									622	1																	1
k__Fungi	New.ReferenceOTU49												10
k__Fungi	New.ReferenceOTU48											1		81	104	111								1		1
k__Fungi;p__Ascomycota	New.CleanUp.ReferenceOTU3		23
k__Fungi;p__Ascomycota	New.CleanUp.ReferenceOTU5											6
k__Fungi;p__Ascomycota;c__Sordariomycetes;o__Hypocreales	New.CleanUp.ReferenceOTU7													1	1
k__Fungi	New.CleanUp.ReferenceOTU10														1	1
k__Fungi;p__Ascomycota;c__Sordariomycetes;o__Hypocreales;f__Nectriaceae	New.CleanUp.ReferenceOTU11							1	2	2
k__Fungi	New.CleanUp.ReferenceOTU14		1	2
k__Fungi;p__Basidiomycota;c__Agaricomycetes;o__Thelephorales;f__Thelephoraceae;g__unidentified;s__Thelephoraceae_sp_18_CG_2012	New.CleanUp.ReferenceOTU15	2	3	1
k__Fungi;p__unidentified;c__unidentified;o__unidentified;f__unidentified;g__unidentified;s__soil_fungal_sp_25_M_1	New.CleanUp.ReferenceOTU20										2		6
k__Fungi;p__Basidiomycota;c__Tremellomycetes;o__Tremellales;f__Trichosporonaceae;g__Trichosporon	New.CleanUp.ReferenceOTU22																							2	2
k__Fungi	New.CleanUp.ReferenceOTU25						8
k__Fungi	New.CleanUp.ReferenceOTU28																		2
k__Fungi	New.CleanUp.ReferenceOTU31																2		3
k__Fungi;p__unidentified;c__unidentified;o__unidentified;f__unidentified;g__unidentified	New.CleanUp.ReferenceOTU38													1			181	34	73						1
k__Fungi;p__Ascomycota	New.CleanUp.ReferenceOTU41														16	6
k__Fungi;p__Ascomycota	New.CleanUp.ReferenceOTU42														1									1
k__Fungi;p__Ascomycota;c__Sordariomycetes;o__Hypocreales;f__Hypocreaceae	New.CleanUp.ReferenceOTU46	1	2	1
k__Fungi	New.CleanUp.ReferenceOTU49										16
k__Fungi;p__Basidiomycota	New.CleanUp.ReferenceOTU64															5
k__Fungi	New.CleanUp.ReferenceOTU70																10	29	28
k__Fungi;p__Ascomycota	New.CleanUp.ReferenceOTU72											1	2
k__Fungi;p__Ascomycota;c__Sordariomycetes;o__Hypocreales	New.CleanUp.ReferenceOTU74																							2
k__Fungi;p__Ascomycota;c__Eurotiomycetes;o__Eurotiales;f__Trichocomaceae;g__Penicillium;s__Penicillium_brocae	New.CleanUp.ReferenceOTU76															1				17	25	106
k__Fungi;p__Chytridiomycota;c__Chytridiomycetes;o__Rhizophydiales;f__Rhizophydiaceae;g__Rhizophydium	New.CleanUp.ReferenceOTU81		195	5						1					1	1
k__Fungi	New.CleanUp.ReferenceOTU82																				2
k__Fungi;p__Ascomycota	New.CleanUp.ReferenceOTU84													31												1
k__Fungi;p__Basidiomycota;c__Agaricomycetes;o__Agaricales;f__Agaricaceae;g__Leucocoprinus;s__Leucocoprinus_cf_zamurensis_PA415	New.CleanUp.ReferenceOTU86																					4						1
k__Fungi	New.CleanUp.ReferenceOTU90													12				1		9				35	24
k__Fungi;p__Ascomycota	New.CleanUp.ReferenceOTU93													2
k__Fungi	New.CleanUp.ReferenceOTU96													18
k__Fungi;p__Ascomycota	New.CleanUp.ReferenceOTU100	20	18	7																		1
k__Fungi;p__Ascomycota;c__Eurotiomycetes;o__Eurotiales;f__Trichocomaceae	New.CleanUp.ReferenceOTU105														1	9					1
k__Fungi;p__Basidiomycota	New.CleanUp.ReferenceOTU106			1								58
k__Fungi;p__Ascomycota;c__Sordariomycetes	New.CleanUp.ReferenceOTU107																											2
k__Fungi;p__Ascomycota;c__Dothideomycetes	New.CleanUp.ReferenceOTU110	1								1	67	331	273				1										1
k__Fungi;p__Chytridiomycota	New.CleanUp.ReferenceOTU111													1				1
k__Fungi	New.CleanUp.ReferenceOTU117											2
k__Fungi	New.CleanUp.ReferenceOTU121																53	45
k__Fungi;p__Ascomycota;c__Sordariomycetes;o__Hypocreales;f__Nectriaceae;g__Fusarium	New.CleanUp.ReferenceOTU122																									2
k__Fungi;p__Ascomycota;c__Sordariomycetes;o__Hypocreales;f__Nectriaceae;g__Mariannaea;s__Mariannaea_elegans_var_punicea	New.CleanUp.ReferenceOTU124														2	2	1		1
k__Fungi;p__Ascomycota;c__Sordariomycetes;o__Hypocreales;f__Incertae_sedis;g__Myrothecium;s__Myrothecium_cinctum	New.CleanUp.ReferenceOTU125																1		2
k__Fungi	New.CleanUp.ReferenceOTU128		16	7
k__Fungi;p__Ascomycota	New.CleanUp.ReferenceOTU131											2
k__Fungi;p__Ascomycota	New.CleanUp.ReferenceOTU136											1	1			1								822		1
k__Fungi;p__Ascomycota;c__Sordariomycetes;o__Hypocreales;f__Nectriaceae	New.CleanUp.ReferenceOTU137					16		1						1						3	3	5				1
k__Fungi;p__Ascomycota;c__Sordariomycetes;o__Hypocreales;f__Incertae_sedis;g__Myrothecium;s__Myrothecium_cinctum	New.CleanUp.ReferenceOTU138								2
k__Fungi;p__Ascomycota;c__Sordariomycetes;o__Hypocreales;f__Hypocreaceae;g__Trichoderma	New.CleanUp.ReferenceOTU140	19	9	6							1	1	2			2	3				2
k__Fungi;p__Ascomycota;c__Sordariomycetes	New.CleanUp.ReferenceOTU144													6
k__Fungi;p__Ascomycota	New.CleanUp.ReferenceOTU148													145							1					2
k__Fungi	New.CleanUp.ReferenceOTU149		2
k__Fungi;p__Basidiomycota	New.CleanUp.ReferenceOTU155																5
k__Fungi;p__Ascomycota	New.CleanUp.ReferenceOTU160			20
k__Fungi	New.CleanUp.ReferenceOTU162		77	118
k__Fungi	New.CleanUp.ReferenceOTU176																							2
k__Fungi	New.CleanUp.ReferenceOTU181		2
k__Fungi	New.CleanUp.ReferenceOTU182											2
k__Fungi	New.CleanUp.ReferenceOTU185																		2
k__Fungi;p__Ascomycota	New.CleanUp.ReferenceOTU188																											6
k__Fungi	New.CleanUp.ReferenceOTU189		12
k__Fungi;p__Glomeromycota;c__Glomeromycetes;o__Diversisporales	New.CleanUp.ReferenceOTU196															4
k__Fungi;p__Basidiomycota	New.CleanUp.ReferenceOTU198																						2
k__Fungi;p__Ascomycota;c__Sordariomycetes;o__Hypocreales;f__Nectriaceae	New.CleanUp.ReferenceOTU200		3
k__Fungi;p__unidentified;c__unidentified;o__unidentified;f__unidentified;g__unidentified;s__fungal_endophyte_sp_P1209B	New.CleanUp.ReferenceOTU202		5
k__Fungi;p__Ascomycota	New.CleanUp.ReferenceOTU205						1								17	13			1				45	470	60			94
k__Fungi;p__Basidiomycota;c__Agaricomycetes;o__Agaricales	New.CleanUp.ReferenceOTU208	5	7	9
k__Fungi;p__Basidiomycota;c__Agaricomycetes;o__Polyporales	New.CleanUp.ReferenceOTU210													11
k__Fungi;p__Ascomycota;c__Sordariomycetes;o__Sordariales;f__Chaetomiaceae;g__Humicola;s__Humicola_sp_KVF_2	New.CleanUp.ReferenceOTU213																							1				4
k__Fungi	New.CleanUp.ReferenceOTU215								16																	1
k__Fungi	New.CleanUp.ReferenceOTU216			18																							1
k__Fungi	New.CleanUp.ReferenceOTU217			1						1
k__Fungi;p__Ascomycota;c__Sordariomycetes;o__Hypocreales;f__Clavicipitaceae	New.CleanUp.ReferenceOTU222														2
k__Fungi;p__Ascomycota;c__Eurotiomycetes;o__Eurotiales;f__Trichocomaceae;g__Penicillium	New.CleanUp.ReferenceOTU223																								12
k__Fungi;p__Ascomycota	New.CleanUp.ReferenceOTU225								2
k__Fungi;p__Ascomycota	New.CleanUp.ReferenceOTU227		8
k__Fungi	New.CleanUp.ReferenceOTU229													2
k__Fungi;p__Ascomycota	New.CleanUp.ReferenceOTU231	2
k__Fungi	New.CleanUp.ReferenceOTU235		1											1			34	47	87
k__Fungi;p__Ascomycota;c__Sordariomycetes	New.CleanUp.ReferenceOTU239		19												14
k__Fungi	New.CleanUp.ReferenceOTU241										1	1
k__Fungi	New.CleanUp.ReferenceOTU242													1	9
k__Fungi;p__Ascomycota	New.CleanUp.ReferenceOTU243														60	11
k__Fungi;p__Ascomycota	New.CleanUp.ReferenceOTU248				2
k__Fungi;p__Basidiomycota;c__Agaricomycetes;o__Agaricales;f__Entolomataceae;g__Clitopilus	New.CleanUp.ReferenceOTU249				2
k__Fungi;p__Ascomycota	New.CleanUp.ReferenceOTU254										109	16	101
k__Fungi;p__Ascomycota	New.CleanUp.ReferenceOTU256								4
k__Fungi;p__Ascomycota;c__Sordariomycetes;o__Coniochaetales;f__unidentified;g__unidentified	New.CleanUp.ReferenceOTU257																							23
k__Fungi;p__Ascomycota	New.CleanUp.ReferenceOTU258										2
k__Fungi;p__Basidiomycota;c__Agaricomycetes;o__Boletales;f__Serpulaceae;g__Neopaxillus	New.CleanUp.ReferenceOTU261								1								52	21	15
k__Fungi;p__unidentified;c__unidentified;o__unidentified;f__unidentified;g__unidentified;s__fungal_sp_ARIZ_B157	New.CleanUp.ReferenceOTU263													2
k__Fungi	New.CleanUp.ReferenceOTU265																	2	3
k__Fungi;p__Basidiomycota;c__Ustilaginomycetes;o__Ustilaginales;f__Cintractiaceae;g__Cintractia;s__Cintractia_axicola	New.CleanUp.ReferenceOTU268																									8		51
k__Fungi	New.CleanUp.ReferenceOTU273											2	2
k__Fungi;p__Ascomycota;c__Sordariomycetes;o__Hypocreales;f__Clavicipitaceae;g__Metarhizium	New.CleanUp.ReferenceOTU277																1		2
k__Fungi	New.CleanUp.ReferenceOTU279		1							1									1				3	162	325
k__Fungi;p__Ascomycota	New.CleanUp.ReferenceOTU283											2
k__Fungi;p__Ascomycota	New.CleanUp.ReferenceOTU289						9							1		1
k__Fungi;p__unidentified;c__unidentified;o__unidentified;f__unidentified;g__unidentified;s__fungal_sp_ARIZ_B157	New.CleanUp.ReferenceOTU291																1		1
k__Fungi;p__Ascomycota	New.CleanUp.ReferenceOTU295										2	2
k__Fungi	New.CleanUp.ReferenceOTU299		1																					1
k__Fungi;p__Ascomycota;c__Sordariomycetes	New.CleanUp.ReferenceOTU300											6
k__Fungi;p__Ascomycota	New.CleanUp.ReferenceOTU304								2
k__Fungi	New.CleanUp.ReferenceOTU308												40											1
k__Fungi	New.CleanUp.ReferenceOTU320																1		2
k__Fungi;p__Ascomycota	New.CleanUp.ReferenceOTU324	1			1					1		734	77													1		2
k__Fungi	New.CleanUp.ReferenceOTU327							134
k__Fungi;p__Ascomycota	New.CleanUp.ReferenceOTU331													46
k__Fungi;p__Basidiomycota;c__Agaricomycetes;o__Agaricales;f__Pluteaceae;g__Pluteus	New.CleanUp.ReferenceOTU332																			26
k__Fungi	New.CleanUp.ReferenceOTU338										2
k__Fungi;p__Ascomycota	New.CleanUp.ReferenceOTU341						1		97	298	2			1	26											1
k__Fungi	New.CleanUp.ReferenceOTU344								3
k__Fungi	New.CleanUp.ReferenceOTU346													2	2	1
k__Fungi;p__Ascomycota;c__Sordariomycetes;o__Hypocreales;f__Nectriaceae;g__Fusarium	New.CleanUp.ReferenceOTU349																			1		1			1	30
k__Fungi;p__Basidiomycota;c__Agaricomycetes	New.CleanUp.ReferenceOTU352					1	1
k__Fungi;p__Ascomycota;c__Sordariomycetes	New.CleanUp.ReferenceOTU353															1										240
k__Fungi;p__Ascomycota;c__Sordariomycetes;o__Sordariales;f__unidentified;g__unidentified;s__Sordariales_sp_Vega410	New.CleanUp.ReferenceOTU354														1	2
k__Fungi;p__Ascomycota;c__Sordariomycetes;o__Hypocreales	New.CleanUp.ReferenceOTU357								2
k__Fungi	New.CleanUp.ReferenceOTU359		5
k__Fungi;p__unidentified;c__unidentified;o__unidentified;f__unidentified;g__unidentified;s__soil_fungal_sp_7_M_2	New.CleanUp.ReferenceOTU361	10				4															1
k__Fungi;p__unidentified;c__unidentified;o__unidentified;f__unidentified;g__unidentified;s__fungal_sp_shylm30	New.CleanUp.ReferenceOTU362													9		38
k__Fungi;p__Ascomycota;c__Eurotiomycetes;o__Eurotiales;f__Trichocomaceae;g__Aspergillus	New.CleanUp.ReferenceOTU364																							2
k__Fungi;p__Ascomycota;c__Pezizomycetes;o__Pezizales;f__Pyronemataceae;g__Scutellinia	New.CleanUp.ReferenceOTU365				2		1						1
k__Fungi	New.CleanUp.ReferenceOTU366		2
k__Fungi;p__Ascomycota;c__Sordariomycetes;o__Hypocreales;f__Nectriaceae;g__Mariannaea	New.CleanUp.ReferenceOTU367																	7
k__Fungi;p__Ascomycota;c__Sordariomycetes;o__Hypocreales	New.CleanUp.ReferenceOTU374		3
k__Fungi	New.CleanUp.ReferenceOTU375												12
k__Fungi;p__Ascomycota;c__Sordariomycetes;o__Hypocreales	New.CleanUp.ReferenceOTU378																2		1
k__Fungi;p__Ascomycota;c__Sordariomycetes;o__Hypocreales	New.CleanUp.ReferenceOTU379								2
k__Fungi;p__Ascomycota;c__Dothideomycetes;o__Pleosporales;f__Pleosporaceae;g__Cochliobolus;s__Cochliobolus_ravenelii	New.CleanUp.ReferenceOTU385					1											13							13
k__Fungi	New.CleanUp.ReferenceOTU386								2
k__Fungi	New.CleanUp.ReferenceOTU388	1	2	2
k__Fungi;p__Ascomycota;c__Archaeorhizomycetes;o__Archaeorhizomycetales;f__Archaeorhizomycetaceae;g__Archaeorhizomyces	New.CleanUp.ReferenceOTU395																						2
k__Fungi	New.CleanUp.ReferenceOTU396		2
k__Fungi;p__Ascomycota	New.CleanUp.ReferenceOTU398																						23	52
k__Fungi	New.CleanUp.ReferenceOTU400								1	3									1				1
k__Fungi;p__Glomeromycota;c__Glomeromycetes;o__Glomerales;f__Glomeraceae	New.CleanUp.ReferenceOTU402											1														18	124
k__Fungi;p__Ascomycota;c__Sordariomycetes;o__Hypocreales;f__Hypocreaceae;g__Trichoderma	New.CleanUp.ReferenceOTU403	2	2	1													1
k__Fungi;p__Zygomycota;c__unidentified;o__unidentified;f__unidentified;g__unidentified;s__Mucoromycotina_sp_M61	New.CleanUp.ReferenceOTU404	2	1
k__Fungi;p__Ascomycota	New.CleanUp.ReferenceOTU406	17
k__Fungi;p__Basidiomycota	New.CleanUp.ReferenceOTU407													9		13
k__Fungi	New.CleanUp.ReferenceOTU408									2
k__Fungi	New.CleanUp.ReferenceOTU412													9
k__Fungi;p__Ascomycota	New.CleanUp.ReferenceOTU413	2
k__Fungi	New.CleanUp.ReferenceOTU417			17
k__Fungi;p__unidentified;c__unidentified;o__unidentified;f__unidentified;g__unidentified;s__fungal_sp_H1474	New.CleanUp.ReferenceOTU419																			2
k__Fungi;p__Ascomycota	New.CleanUp.ReferenceOTU423									2
k__Fungi;p__Basidiomycota;c__Agaricomycetes;o__unidentified;f__unidentified;g__unidentified;s__unculturedfungus	New.CleanUp.ReferenceOTU424		2
k__Fungi	New.CleanUp.ReferenceOTU426			75
k__Fungi	New.CleanUp.ReferenceOTU428									3
k__Fungi	New.CleanUp.ReferenceOTU430						1																7	14	30		1
k__Fungi	New.CleanUp.ReferenceOTU432					2
k__Fungi;p__Ascomycota;c__Dothideomycetes;o__unidentified;f__unidentified;g__unidentified;s__Dothideomycetes_sp_genotype_390	New.CleanUp.ReferenceOTU435			6
k__Fungi	New.CleanUp.ReferenceOTU439		8													5
k__Fungi	New.CleanUp.ReferenceOTU440	2	8	2																							1
k__Fungi	New.CleanUp.ReferenceOTU441													1	6	3
k__Fungi	New.CleanUp.ReferenceOTU443		4
k__Fungi;p__Ascomycota;c__Sordariomycetes	New.CleanUp.ReferenceOTU444																											2
k__Fungi;p__Ascomycota;c__Sordariomycetes;o__Hypocreales	New.CleanUp.ReferenceOTU447			10
k__Fungi;p__Basidiomycota;c__Agaricomycetes;o__Polyporales	New.CleanUp.ReferenceOTU449			4
k__Fungi;p__Zygomycota;c__Incertae_sedis;o__Kickxellales;f__Kickxellaceae;g__Ramicandelaber	New.CleanUp.ReferenceOTU450									8
k__Fungi	New.CleanUp.ReferenceOTU454																						2
k__Fungi	New.CleanUp.ReferenceOTU457										2	1	1
k__Fungi;p__Ascomycota;c__Sordariomycetes	New.CleanUp.ReferenceOTU459					93																1
k__Fungi;p__Ascomycota	New.CleanUp.ReferenceOTU461									5
k__Fungi;p__Ascomycota;c__Sordariomycetes;o__Incertae_sedis;f__Incertae_sedis;g__Myrmecridium	New.CleanUp.ReferenceOTU464																			34
k__Fungi	New.CleanUp.ReferenceOTU466																					4
k__Fungi;p__Ascomycota;c__Eurotiomycetes;o__Eurotiales;f__Trichocomaceae;g__Aspergillus	New.CleanUp.ReferenceOTU467																				1	2
k__Fungi	New.CleanUp.ReferenceOTU472									1								9	4
k__Fungi;p__Ascomycota;c__Eurotiomycetes;o__Eurotiales;f__Trichocomaceae	New.CleanUp.ReferenceOTU475										2		3
k__Fungi	New.CleanUp.ReferenceOTU476																						1		2
k__Fungi;p__Basidiomycota;c__Agaricomycetes;o__Agaricales;f__Entolomataceae;g__Calliderma;s__Calliderma_pruinatocutis	New.CleanUp.ReferenceOTU482										1	14	29		1
k__Fungi;p__Ascomycota	New.CleanUp.ReferenceOTU487																								13
k__Fungi;p__Basidiomycota	New.CleanUp.ReferenceOTU489																1	1
k__Fungi	New.CleanUp.ReferenceOTU490												1	46	21	50		6	8	1
k__Fungi;p__Glomeromycota;c__Glomeromycetes;o__Glomerales;f__Glomeraceae	New.CleanUp.ReferenceOTU492				1														2
k__Fungi;p__Ascomycota;c__Dothideomycetes;o__Pleosporales;f__Incertae_sedis	New.CleanUp.ReferenceOTU493																		2
k__Fungi;p__Ascomycota	New.CleanUp.ReferenceOTU494					2
k__Fungi;p__Basidiomycota	New.CleanUp.ReferenceOTU496								5	21
k__Fungi	New.CleanUp.ReferenceOTU499								1	33	1													3
k__Fungi;p__Ascomycota;c__Archaeorhizomycetes;o__Archaeorhizomycetales;f__Archaeorhizomycetaceae;g__Archaeorhizomyces	New.CleanUp.ReferenceOTU501	6	1
k__Fungi;p__Ascomycota	New.CleanUp.ReferenceOTU508			1	1					386									1		12
k__Fungi	New.CleanUp.ReferenceOTU511														2	3
k__Fungi	New.CleanUp.ReferenceOTU515										6	5	1
k__Fungi;p__Ascomycota;c__Saccharomycetes;o__Saccharomycetales;f__Incertae_sedis;g__Candida;s__Candida_sp_EN28S10	New.CleanUp.ReferenceOTU516																	9
k__Fungi;p__Ascomycota;c__unidentified;o__unidentified;f__unidentified;g__unidentified;s__leaf_litter_ascomycete_strain_its365	New.CleanUp.ReferenceOTU519					144				1														21
k__Fungi;p__Ascomycota	New.CleanUp.ReferenceOTU520				22		280	1											1					1	22
k__Fungi;p__Basidiomycota	New.CleanUp.ReferenceOTU521																4	3	5
k__Fungi	New.CleanUp.ReferenceOTU524										14
k__Fungi;p__Basidiomycota;c__Agaricomycetes;o__Thelephorales;f__Thelephoraceae;g__unidentified;s__Thelephoraceae_sp_18_CG_2012	New.CleanUp.ReferenceOTU528																	2
k__Fungi;p__Basidiomycota;c__Tremellomycetes;o__Tremellales;f__Trichosporonaceae;g__Trichosporon;s__Trichosporon_coprophilum	New.CleanUp.ReferenceOTU530																	2	1
k__Fungi;p__Ascomycota;c__Sordariomycetes	New.CleanUp.ReferenceOTU532																1	10
k__Fungi;p__Ascomycota;c__Sordariomycetes;o__Hypocreales;f__Cordycipitaceae;g__Torrubiella;s__Torrubiella_sp_JS02	New.CleanUp.ReferenceOTU534																		4
k__Fungi;p__Ascomycota;c__Saccharomycetes;o__Saccharomycetales	New.CleanUp.ReferenceOTU535																3	23	28			2
k__Fungi;p__Ascomycota;c__unidentified;o__unidentified;f__unidentified;g__unidentified	New.CleanUp.ReferenceOTU541													15
k__Fungi;p__Basidiomycota;c__Tremellomycetes	New.CleanUp.ReferenceOTU543																		15
k__Fungi;p__Ascomycota	New.CleanUp.ReferenceOTU545																		12
k__Fungi;p__Basidiomycota;c__Agaricomycetes;o__Polyporales	New.CleanUp.ReferenceOTU547			3
k__Fungi;p__Ascomycota;c__Dothideomycetes;o__Pleosporales	New.CleanUp.ReferenceOTU548																		2
k__Fungi;p__Ascomycota	New.CleanUp.ReferenceOTU550											36	261
k__Fungi	New.CleanUp.ReferenceOTU553		56												1
k__Fungi	New.CleanUp.ReferenceOTU555																			23
k__Fungi;p__Ascomycota	New.CleanUp.ReferenceOTU558											4	4
k__Fungi;p__Ascomycota;c__Sordariomycetes;o__Incertae_sedis;f__Annulatascaceae;g__unidentified;s__Cateractispora_recepticuli	New.CleanUp.ReferenceOTU560																47	514
k__Fungi;p__Ascomycota;c__Dothideomycetes;o__unidentified;f__unidentified;g__unidentified;s__Dothideomycetes_sp_MX526	New.CleanUp.ReferenceOTU567																			39
k__Fungi;p__Ascomycota	New.CleanUp.ReferenceOTU569			5
k__Fungi;p__Ascomycota;c__Sordariomycetes;o__Incertae_sedis;f__Magnaporthaceae;g__Magnaporthe;s__Magnaporthe_griffinii	New.CleanUp.ReferenceOTU573																								25
k__Fungi;p__Ascomycota;c__Sordariomycetes;o__Hypocreales;f__Nectriaceae	New.CleanUp.ReferenceOTU577					1			1															1
k__Fungi	New.CleanUp.ReferenceOTU578																					4
k__Fungi	New.CleanUp.ReferenceOTU579									3
k__Fungi	New.CleanUp.ReferenceOTU584																						2
k__Fungi;p__Ascomycota;c__Saccharomycetes;o__Saccharomycetales;f__Dipodascaceae	New.CleanUp.ReferenceOTU589					1								28	11	9
k__Fungi	New.CleanUp.ReferenceOTU592																			3	19
k__Fungi	New.CleanUp.ReferenceOTU596																	2
k__Fungi;p__Ascomycota	New.CleanUp.ReferenceOTU597	12	1	13
k__Fungi;p__Basidiomycota;c__Tremellomycetes	New.CleanUp.ReferenceOTU598																	1	4
k__Fungi	New.CleanUp.ReferenceOTU599	2
k__Fungi;p__Basidiomycota;c__Tremellomycetes;o__Cystofilobasidiales;f__unidentified;g__unidentified;s__unculturedCystofilobasidiales	New.CleanUp.ReferenceOTU602											12	5
k__Fungi;p__Basidiomycota;c__Agaricomycetes	New.CleanUp.ReferenceOTU605		13
k__Fungi	New.CleanUp.ReferenceOTU606													65
k__Fungi	New.CleanUp.ReferenceOTU608							3	5
k__Fungi;p__Ascomycota	New.CleanUp.ReferenceOTU609	8	89	14														8
k__Fungi;p__Basidiomycota;c__Tremellomycetes;o__Tremellales;f__Trichosporonaceae;g__Trichosporon;s__Trichosporon_coprophilum	New.CleanUp.ReferenceOTU615																1	1
k__Fungi;p__Ascomycota	New.CleanUp.ReferenceOTU616												1				21	40										1
k__Fungi;p__Ascomycota;c__Sordariomycetes;o__Hypocreales	New.CleanUp.ReferenceOTU621									31
k__Fungi	New.CleanUp.ReferenceOTU623																					6
k__Fungi	New.CleanUp.ReferenceOTU628												9
k__Fungi;p__Basidiomycota;c__Tremellomycetes	New.CleanUp.ReferenceOTU631																12	16	5
k__Fungi;p__Ascomycota	New.CleanUp.ReferenceOTU636																						9	50	34
k__Fungi	New.CleanUp.ReferenceOTU637	5	1
k__Fungi;p__Ascomycota	New.CleanUp.ReferenceOTU638																									2
k__Fungi	New.CleanUp.ReferenceOTU639											9
k__Fungi	New.CleanUp.ReferenceOTU640			27
k__Fungi	New.CleanUp.ReferenceOTU644													1		2
k__Fungi	New.CleanUp.ReferenceOTU646									3
k__Fungi;p__Ascomycota;c__Sordariomycetes	New.CleanUp.ReferenceOTU649								98																	1
k__Fungi	New.CleanUp.ReferenceOTU652			37
k__Fungi	New.CleanUp.ReferenceOTU656													104	2	36										3
k__Fungi;p__Basidiomycota;c__Agaricomycetes	New.CleanUp.ReferenceOTU658	18		2
k__Fungi;p__Ascomycota;c__Archaeorhizomycetes;o__Archaeorhizomycetales;f__Archaeorhizomycetaceae;g__Archaeorhizomyces;s__unculturedfungus	New.CleanUp.ReferenceOTU659	69	1	41
k__Fungi;p__Glomeromycota;c__Glomeromycetes;o__Diversisporales;f__Gigasporaceae	New.CleanUp.ReferenceOTU660													21	3	75
k__Fungi;p__Basidiomycota	New.CleanUp.ReferenceOTU661	3	2
k__Fungi;p__Ascomycota;c__Sordariomycetes;o__Hypocreales;f__Incertae_sedis;g__Stachybotrys;s__Stachybotrys_bisbyi	New.CleanUp.ReferenceOTU667																							12	3
k__Fungi;p__Ascomycota	New.CleanUp.ReferenceOTU668																						2
k__Fungi;p__Ascomycota;c__Eurotiomycetes;o__Chaetothyriales;f__Herpotrichiellaceae;g__Cladophialophora;s__Cladophialophora_chaetospira	New.CleanUp.ReferenceOTU670													12
k__Fungi;p__Ascomycota	New.CleanUp.ReferenceOTU671																		5
k__Fungi	New.CleanUp.ReferenceOTU672																	8
k__Fungi	New.CleanUp.ReferenceOTU674															8
k__Fungi;p__Ascomycota;c__Eurotiomycetes;o__Eurotiales;f__Trichocomaceae;g__Aspergillus;s__Aspergillus_diversus	New.CleanUp.ReferenceOTU681													22											8
k__Fungi;p__Basidiomycota;c__Microbotryomycetes;o__Sporidiobolales;f__Incertae_sedis;g__Rhodotorula	New.CleanUp.ReferenceOTU683																17	31	8
k__Fungi;p__Basidiomycota;c__Tremellomycetes;o__Tremellales;f__Trichosporonaceae;g__Trichosporon;s__Trichosporon_coprophilum	New.CleanUp.ReferenceOTU686																1		1
k__Fungi;p__Ascomycota	New.CleanUp.ReferenceOTU690	6	1	9
k__Fungi;p__Ascomycota;c__Saccharomycetes;o__Saccharomycetales;f__Incertae_sedis;g__Candida;s__Candida_castrensis	New.CleanUp.ReferenceOTU692			25
k__Fungi;p__Ascomycota	New.CleanUp.ReferenceOTU694																			6
k__Fungi	New.CleanUp.ReferenceOTU698			5
k__Fungi;p__Ascomycota;c__Eurotiomycetes;o__Eurotiales;f__Trichocomaceae	New.CleanUp.ReferenceOTU705						103							18	30	40
k__Fungi;p__Basidiomycota;c__Agaricomycetes;o__Agaricales	New.CleanUp.ReferenceOTU707			2
k__Fungi;p__Ascomycota	New.CleanUp.ReferenceOTU708																							2
k__Fungi;p__Basidiomycota;c__Agaricomycetes;o__Polyporales;f__Meripilaceae;g__Rigidoporus;s__Rigidoporus_microporus	New.CleanUp.ReferenceOTU710																			2	2	1
k__Fungi;p__Ascomycota;c__Dothideomycetes;o__Pleosporales;f__Lophiostomataceae;g__Massarina;s__Massarina_armatispora	New.CleanUp.ReferenceOTU711																							11
k__Fungi;p__Basidiomycota;c__Agaricomycetes	New.CleanUp.ReferenceOTU712		6
k__Fungi;p__Basidiomycota;c__Agaricomycetes	New.CleanUp.ReferenceOTU715											11
k__Fungi	New.CleanUp.ReferenceOTU719					2
k__Fungi;p__Basidiomycota;c__Agaricomycetes;o__Agaricales;f__Agaricaceae	New.CleanUp.ReferenceOTU723								3	13																1
k__Fungi;p__Ascomycota;c__Eurotiomycetes;o__Chaetothyriales;f__Herpotrichiellaceae	New.CleanUp.ReferenceOTU725										36		6
k__Fungi;p__unidentified;c__unidentified;o__unidentified;f__unidentified;g__unidentified;s__fungal_sp_H11	New.CleanUp.ReferenceOTU729				1		1	1			1		1	2	7	52	1		1		13		8	64	30
k__Fungi;p__Ascomycota;c__Eurotiomycetes;o__Eurotiales;f__Trichocomaceae;g__Penicillium;s__Penicillium_menonorum	New.CleanUp.ReferenceOTU730															2
k__Fungi	New.CleanUp.ReferenceOTU731																3
k__Fungi;p__Ascomycota;c__Eurotiomycetes;o__Chaetothyriales;f__unidentified;g__unidentified;s__Chaetothyriales_sp_M_Cre1_3	New.CleanUp.ReferenceOTU735																		4
k__Fungi;p__Ascomycota	New.CleanUp.ReferenceOTU736																										2
k__Fungi	New.CleanUp.ReferenceOTU738																							3
k__Fungi	New.CleanUp.ReferenceOTU739					23
k__Fungi	New.CleanUp.ReferenceOTU742																		11
k__Fungi	New.CleanUp.ReferenceOTU743																1	3
k__Fungi	New.CleanUp.ReferenceOTU744													3	12	18
k__Fungi	New.CleanUp.ReferenceOTU746															37
k__Fungi;p__Ascomycota	New.CleanUp.ReferenceOTU748																23	62	149	1
k__Fungi;p__Ascomycota;c__Sordariomycetes;o__Hypocreales;f__Nectriaceae	New.CleanUp.ReferenceOTU749									94
k__Fungi;p__Glomeromycota;c__Glomeromycetes;o__Diversisporales;f__Gigasporaceae	New.CleanUp.ReferenceOTU753													2		1
k__Fungi	New.CleanUp.ReferenceOTU754	1																275						1	1
k__Fungi	New.CleanUp.ReferenceOTU756															3
k__Fungi;p__Ascomycota	New.CleanUp.ReferenceOTU758	1	2
k__Fungi;p__Ascomycota	New.CleanUp.ReferenceOTU759																		64
k__Fungi;p__Ascomycota	New.CleanUp.ReferenceOTU760								1	1
k__Fungi;p__Ascomycota	New.CleanUp.ReferenceOTU761								2	1
k__Fungi	New.CleanUp.ReferenceOTU768									6
k__Fungi;p__Basidiomycota	New.CleanUp.ReferenceOTU769																							2
k__Fungi;p__Ascomycota;c__Sordariomycetes	New.CleanUp.ReferenceOTU771													1	1
k__Fungi	New.CleanUp.ReferenceOTU772													48	2	26
k__Fungi	New.CleanUp.ReferenceOTU773					1									8
k__Fungi	New.CleanUp.ReferenceOTU775																6
k__Fungi;p__Ascomycota	New.CleanUp.ReferenceOTU776							7
k__Fungi;p__Ascomycota;c__Saccharomycetes;o__Saccharomycetales;f__Dipodascaceae	New.CleanUp.ReferenceOTU778	2	3	3		1359	14			1	1			18	8	5		2	4		1					1		1
k__Fungi;p__Ascomycota;c__Eurotiomycetes;o__Eurotiales;f__Trichocomaceae	New.CleanUp.ReferenceOTU780														15
k__Fungi	New.CleanUp.ReferenceOTU784																	1				1
k__Fungi	New.CleanUp.ReferenceOTU785																	3
k__Fungi;p__Ascomycota	New.CleanUp.ReferenceOTU789			2
k__Fungi	New.CleanUp.ReferenceOTU795													2
k__Fungi;p__unidentified;c__unidentified;o__unidentified;f__unidentified;g__unidentified;s__fungal_sp_ARIZ_L188	New.CleanUp.ReferenceOTU796	1										1							1							6	669
k__Fungi	New.CleanUp.ReferenceOTU800								1		1												1				1
k__Fungi	New.CleanUp.ReferenceOTU803					1				4		1							1
k__Fungi	New.CleanUp.ReferenceOTU804													5
k__Fungi	New.CleanUp.ReferenceOTU808																					14
k__Fungi;p__Ascomycota	New.CleanUp.ReferenceOTU812						5
k__Fungi	New.CleanUp.ReferenceOTU813									2
k__Fungi	New.CleanUp.ReferenceOTU815													17	80	90
k__Fungi	New.CleanUp.ReferenceOTU816		7
k__Fungi;p__Ascomycota	New.CleanUp.ReferenceOTU818									2
k__Fungi	New.CleanUp.ReferenceOTU819						3
k__Fungi;p__Ascomycota;c__Sordariomycetes	New.CleanUp.ReferenceOTU821											1					13	93	30
k__Fungi;p__Basidiomycota;c__Tremellomycetes;o__Tremellales;f__Trichosporonaceae;g__Trichosporon	New.CleanUp.ReferenceOTU823																	1	1
k__Fungi;p__Basidiomycota;c__Agaricomycetes	New.CleanUp.ReferenceOTU833																1	3
k__Fungi	New.CleanUp.ReferenceOTU837											5
k__Fungi	New.CleanUp.ReferenceOTU838													3	7
k__Fungi	New.CleanUp.ReferenceOTU839			1																						104
k__Fungi	New.CleanUp.ReferenceOTU840		2
k__Fungi	New.CleanUp.ReferenceOTU842	2	4	2
k__Fungi;p__Ascomycota	New.CleanUp.ReferenceOTU850	11	31	30
k__Fungi;p__Ascomycota;c__Sordariomycetes;o__Hypocreales;f__Nectriaceae	New.CleanUp.ReferenceOTU857												4
k__Fungi	New.CleanUp.ReferenceOTU861													2		1
k__Fungi;p__Ascomycota;c__Leotiomycetes;o__Incertae_sedis;f__Incertae_sedis;g__Chaetomella;s__Chaetomella_sp_BBA70074	New.CleanUp.ReferenceOTU866																									2		3
k__Fungi;p__Ascomycota;c__Sordariomycetes;o__Hypocreales	New.CleanUp.ReferenceOTU868								1	1
k__Fungi	New.CleanUp.ReferenceOTU870									3
k__Fungi	New.CleanUp.ReferenceOTU872													1	2	2		1	1
k__Fungi;p__Ascomycota;c__Sordariomycetes;o__Hypocreales	New.CleanUp.ReferenceOTU876														4
k__Fungi	New.CleanUp.ReferenceOTU877													1	1	5
k__Fungi;p__Ascomycota	New.CleanUp.ReferenceOTU878													3
k__Fungi	New.CleanUp.ReferenceOTU879																								2
k__Fungi;p__Ascomycota;c__Sordariomycetes;o__Sordariales	New.CleanUp.ReferenceOTU880												7
k__Fungi;p__Ascomycota;c__Sordariomycetes;o__Hypocreales	New.CleanUp.ReferenceOTU884		3	1
Unassignable	New.CleanUp.ReferenceOTU887												2
k__Fungi	New.CleanUp.ReferenceOTU894												2		155	35
k__Fungi;p__Ascomycota;c__Sordariomycetes;o__Hypocreales;f__Nectriaceae	New.CleanUp.ReferenceOTU895				421								1						1						64			1
k__Fungi;p__Ascomycota;c__Sordariomycetes;o__Hypocreales	New.CleanUp.ReferenceOTU896		42
k__Fungi	New.CleanUp.ReferenceOTU899										5
k__Fungi;p__Ascomycota;c__Sordariomycetes	New.CleanUp.ReferenceOTU900		4
k__Fungi;p__Ascomycota;c__Eurotiomycetes;o__Eurotiales;f__Trichocomaceae;g__Penicillium	New.CleanUp.ReferenceOTU906																2
k__Fungi;p__Ascomycota;c__Sordariomycetes;o__Sordariales	New.CleanUp.ReferenceOTU907								14	7
k__Fungi	New.CleanUp.ReferenceOTU908		3
k__Fungi;p__Basidiomycota	New.CleanUp.ReferenceOTU914		4
k__Fungi;p__Ascomycota	New.CleanUp.ReferenceOTU917			36
k__Fungi;p__Ascomycota	New.CleanUp.ReferenceOTU919		2
k__Fungi;p__Ascomycota;c__unidentified;o__unidentified;f__unidentified;g__unidentified;s__Ascomycota_sp_OY30807	New.CleanUp.ReferenceOTU921																								6
k__Fungi	New.CleanUp.ReferenceOTU925	3
k__Fungi;p__Chytridiomycota;c__Chytridiomycetes;o__Rhizophydiales;f__Rhizophydiaceae;g__Rhizophydium;s__Rhizophydium_sp_Bevill	New.CleanUp.ReferenceOTU926	2
k__Fungi	New.CleanUp.ReferenceOTU931	93	29	17
k__Fungi	New.CleanUp.ReferenceOTU932																2
k__Fungi;p__Ascomycota	New.CleanUp.ReferenceOTU936			5
k__Fungi;p__Ascomycota;c__Sordariomycetes;o__Hypocreales	New.CleanUp.ReferenceOTU939																								19
k__Fungi	New.CleanUp.ReferenceOTU942													2
k__Fungi	New.CleanUp.ReferenceOTU944								1																	3	215	1
k__Fungi	New.CleanUp.ReferenceOTU946		7	1
k__Fungi	New.CleanUp.ReferenceOTU951		2	6
k__Fungi	New.CleanUp.ReferenceOTU955																		3
k__Fungi	New.CleanUp.ReferenceOTU958					1	3
k__Fungi;p__Ascomycota;c__Sordariomycetes	New.CleanUp.ReferenceOTU962								68
k__Fungi;p__Ascomycota	New.CleanUp.ReferenceOTU963			35
k__Fungi	New.CleanUp.ReferenceOTU965																					19
k__Fungi	New.CleanUp.ReferenceOTU966													10	1				7
k__Fungi;p__Ascomycota	New.CleanUp.ReferenceOTU967										1													1
k__Fungi;p__Ascomycota	New.CleanUp.ReferenceOTU972	70									1
k__Fungi;p__Ascomycota	New.CleanUp.ReferenceOTU974			9
k__Fungi	New.CleanUp.ReferenceOTU975																		2
k__Fungi	New.CleanUp.ReferenceOTU977		2
k__Fungi;p__Ascomycota;c__unidentified;o__unidentified;f__unidentified;g__unidentified;s__leaf_litter_ascomycete_strain_its409	New.CleanUp.ReferenceOTU978												1											11
k__Fungi;p__Ascomycota;c__Leotiomycetes;o__Helotiales	New.CleanUp.ReferenceOTU983			2
k__Fungi	New.CleanUp.ReferenceOTU987													12		21
k__Fungi;p__Ascomycota;c__Sordariomycetes	New.CleanUp.ReferenceOTU990								12	7
k__Fungi;p__Basidiomycota	New.CleanUp.ReferenceOTU991	3
k__Fungi;p__Ascomycota;c__Sordariomycetes;o__Hypocreales;f__Nectriaceae	New.CleanUp.ReferenceOTU992								2
k__Fungi	New.CleanUp.ReferenceOTU994								2							1							4	1
k__Fungi;p__Ascomycota;c__Leotiomycetes;o__Helotiales	New.CleanUp.ReferenceOTU997			2
k__Fungi	New.CleanUp.ReferenceOTU1000																							8
k__Fungi	New.CleanUp.ReferenceOTU1001															22
k__Fungi;p__Ascomycota;c__Sordariomycetes;o__Hypocreales;f__Incertae_sedis;g__Cephalosporium;s__Cephalosporium_curtipes	New.CleanUp.ReferenceOTU1003									10													3		13
k__Fungi	New.CleanUp.ReferenceOTU1004																					10
k__Fungi	New.CleanUp.ReferenceOTU1006								2
k__Fungi;p__Ascomycota;c__Sordariomycetes	New.CleanUp.ReferenceOTU1013											13	2
k__Fungi	New.CleanUp.ReferenceOTU1015										2
k__Fungi;p__Ascomycota;c__unidentified;o__unidentified;f__unidentified;g__unidentified;s__Ascomycota_sp_106	New.CleanUp.ReferenceOTU1016																		2
k__Fungi	New.CleanUp.ReferenceOTU1018																					6
k__Fungi;p__Ascomycota;c__Sordariomycetes	New.CleanUp.ReferenceOTU1022																							83
k__Fungi;p__Ascomycota	New.CleanUp.ReferenceOTU1025	1		1
k__Fungi;p__Glomeromycota;c__Glomeromycetes;o__Glomerales;f__Glomeraceae;g__unidentified	New.CleanUp.ReferenceOTU1026										5
k__Fungi	New.CleanUp.ReferenceOTU1027																								4
k__Fungi;p__Ascomycota	New.CleanUp.ReferenceOTU1028	2			474	88	311				1						1		1					1	27		1	645
k__Fungi;p__Glomeromycota;c__Glomeromycetes;o__Glomerales;f__Glomeraceae;g__unidentified	New.CleanUp.ReferenceOTU1030																							2
k__Fungi;p__Basidiomycota;c__Agaricomycetes;o__Agaricales;f__Hygrophoraceae;g__Hygrocybe	New.CleanUp.ReferenceOTU1031																						1	1	2
k__Fungi;p__Ascomycota	New.CleanUp.ReferenceOTU1034		2
k__Fungi;p__Ascomycota;c__Saccharomycetes;o__Saccharomycetales;f__Dipodascaceae;g__Galactomyces;s__Galactomyces_geotrichum	New.CleanUp.ReferenceOTU1035													3	2				35
k__Fungi	New.CleanUp.ReferenceOTU1039				3		2																	1	1
k__Fungi	New.CleanUp.ReferenceOTU1040							1	5	1
k__Fungi	New.CleanUp.ReferenceOTU1041																							30
k__Fungi;p__Ascomycota;c__Dothideomycetes;o__Pleosporales;f__unidentified;g__unidentified;s__Pleosporales_sp_E8604b	New.CleanUp.ReferenceOTU1044		1	57																		1
k__Fungi	New.CleanUp.ReferenceOTU1046					1				3
k__Fungi;p__Ascomycota	New.CleanUp.ReferenceOTU1047		1	2
k__Fungi;p__Basidiomycota;c__Agaricomycetes;o__Agaricales	New.CleanUp.ReferenceOTU1050																					2
k__Fungi	New.CleanUp.ReferenceOTU1052										1	1
k__Fungi;p__Ascomycota	New.CleanUp.ReferenceOTU1057									1	112	120
k__Fungi;p__Glomeromycota;c__Glomeromycetes;o__Glomerales;f__Glomeraceae	New.CleanUp.ReferenceOTU1062					2
k__Fungi;p__Ascomycota	New.CleanUp.ReferenceOTU1063																				2
k__Fungi;p__Ascomycota	New.CleanUp.ReferenceOTU1066										5
k__Fungi;p__Ascomycota	New.CleanUp.ReferenceOTU1069																							3
k__Fungi;p__Basidiomycota;c__Tremellomycetes;o__Filobasidiales;f__Filobasidiaceae;g__Cryptococcus	New.CleanUp.ReferenceOTU1072		34
k__Fungi;p__Ascomycota	New.CleanUp.ReferenceOTU1073																				3
k__Fungi;p__Ascomycota	New.CleanUp.ReferenceOTU1078																				4
k__Fungi;p__Ascomycota;c__Sordariomycetes	New.CleanUp.ReferenceOTU1081																							11	37
k__Fungi;p__Ascomycota	New.CleanUp.ReferenceOTU1082	1	3
k__Fungi;p__Ascomycota	New.CleanUp.ReferenceOTU1083													2	1
k__Fungi;p__Ascomycota	New.CleanUp.ReferenceOTU1085		16
k__Fungi;p__Ascomycota	New.CleanUp.ReferenceOTU1086	33	17	5
k__Fungi;p__Basidiomycota;c__Tremellomycetes;o__Tremellales;f__Trichosporonaceae;g__Trichosporon	New.CleanUp.ReferenceOTU1087																	2
k__Fungi	New.CleanUp.ReferenceOTU1088																							58
k__Fungi	New.CleanUp.ReferenceOTU1091																									253
k__Fungi;p__Ascomycota;c__Eurotiomycetes;o__Chaetothyriales;f__Chaetothyriaceae;g__Cyphellophora	New.CleanUp.ReferenceOTU1094																							3
k__Fungi	New.CleanUp.ReferenceOTU1095																				4			11
k__Fungi	New.CleanUp.ReferenceOTU1102					1				1
k__Fungi;p__Basidiomycota;c__Agaricomycetes;o__Thelephorales;f__Thelephoraceae;g__unidentified;s__Thelephoraceae_sp_18_CG_2012	New.CleanUp.ReferenceOTU1107			2													5	5				1
k__Fungi	New.CleanUp.ReferenceOTU1115																			13
k__Fungi;p__Basidiomycota	New.CleanUp.ReferenceOTU1116												1	4	49	88
k__Fungi;p__Glomeromycota;c__Glomeromycetes;o__Glomerales;f__Glomeraceae	New.CleanUp.ReferenceOTU1117																									3	4	2
k__Fungi	New.CleanUp.ReferenceOTU1120													1			53	123	66					1	1
k__Fungi;p__Chytridiomycota	New.CleanUp.ReferenceOTU1121							1	57										1							1
k__Fungi;p__Ascomycota;c__Sordariomycetes	New.CleanUp.ReferenceOTU1122													11	60	4
k__Fungi;p__Ascomycota;c__Sordariomycetes	New.CleanUp.ReferenceOTU1126												2
k__Fungi;p__Ascomycota	New.CleanUp.ReferenceOTU1130																						1				2
k__Fungi;p__Ascomycota	New.CleanUp.ReferenceOTU1133	1	1
k__Fungi	New.CleanUp.ReferenceOTU1135					7	1				2					1								8		219	14
k__Fungi;p__Ascomycota	New.CleanUp.ReferenceOTU1136															69							51	17				1
k__Fungi;p__Basidiomycota;c__Agaricomycetes	New.CleanUp.ReferenceOTU1137																					28
k__Fungi	New.CleanUp.ReferenceOTU1139				1	2	7
k__Fungi;p__Ascomycota	New.CleanUp.ReferenceOTU1142							66		1											1
k__Fungi	New.CleanUp.ReferenceOTU1144													9		1
k__Fungi;p__Chytridiomycota;c__Chytridiomycetes;o__Rhizophydiales;f__Rhizophydiaceae;g__Rhizophydium;s__Rhizophydium_sp_JEL354	New.CleanUp.ReferenceOTU1152													94	63	36										2
k__Fungi;p__Ascomycota;c__Sordariomycetes	New.CleanUp.ReferenceOTU1155			1										129	89	120
k__Fungi;p__Ascomycota	New.CleanUp.ReferenceOTU1156				219	1	72																20				1	80
k__Fungi;p__Ascomycota;c__Sordariomycetes;o__Hypocreales	New.CleanUp.ReferenceOTU1159																				27
k__Fungi;p__Ascomycota;c__Eurotiomycetes;o__Eurotiales;f__Trichocomaceae;g__Penicillium	New.CleanUp.ReferenceOTU1162			2
k__Fungi	New.CleanUp.ReferenceOTU1164																4	5
k__Fungi;p__Ascomycota;c__Sordariomycetes	New.CleanUp.ReferenceOTU1169																									3
k__Fungi	New.CleanUp.ReferenceOTU1172																		6
k__Fungi;p__Ascomycota	New.CleanUp.ReferenceOTU1175																	3	2
k__Fungi	New.CleanUp.ReferenceOTU1176										1	1
k__Fungi	New.CleanUp.ReferenceOTU1178					1																			1
k__Fungi;p__Ascomycota	New.CleanUp.ReferenceOTU1180										2
k__Fungi	New.CleanUp.ReferenceOTU1182													1	2	5
k__Fungi	New.CleanUp.ReferenceOTU1186			17
k__Fungi	New.CleanUp.ReferenceOTU1193		2
k__Fungi	New.CleanUp.ReferenceOTU1195												2
k__Fungi;p__Basidiomycota;c__Agaricomycetes;o__Polyporales;f__Ganodermataceae;g__Ganoderma	New.CleanUp.ReferenceOTU1196		1	4												8
k__Fungi;p__Ascomycota	New.CleanUp.ReferenceOTU1197								75	1																2
k__Fungi	New.CleanUp.ReferenceOTU1200	7	7
k__Fungi	New.CleanUp.ReferenceOTU1201									9
k__Fungi;p__Ascomycota	New.CleanUp.ReferenceOTU1205													33		28	1
k__Fungi	New.CleanUp.ReferenceOTU1207											3
k__Fungi;p__Ascomycota;c__unidentified;o__unidentified;f__unidentified;g__unidentified;s__Ascomycota_sp_r433	New.CleanUp.ReferenceOTU1212				2	2	7
k__Fungi	New.CleanUp.ReferenceOTU1213								1			17
k__Fungi;p__Basidiomycota;c__Agaricomycetes	New.CleanUp.ReferenceOTU1216													72	15	50
k__Fungi;p__Ascomycota;c__Sordariomycetes;o__Hypocreales	New.CleanUp.ReferenceOTU1217															1							86	27		1
k__Fungi;p__Ascomycota;c__Sordariomycetes;o__Hypocreales	New.CleanUp.ReferenceOTU1219								6	3
k__Fungi	New.CleanUp.ReferenceOTU1224				7																					1
k__Fungi;p__Ascomycota;c__Dothideomycetes;o__Capnodiales	New.CleanUp.ReferenceOTU1225																		27
k__Fungi	New.CleanUp.ReferenceOTU1226																					3
k__Fungi	New.CleanUp.ReferenceOTU1228	1		247								1
k__Fungi;p__Chytridiomycota;c__Chytridiomycetes;o__Spizellomycetales;f__Spizellomycetaceae	New.CleanUp.ReferenceOTU1230					12
k__Fungi	New.CleanUp.ReferenceOTU1233					1													1
k__Fungi	New.CleanUp.ReferenceOTU1236																							88
k__Fungi	New.CleanUp.ReferenceOTU1240					5	25		1
k__Fungi;p__Glomeromycota;c__Glomeromycetes;o__Diversisporales;f__Gigasporaceae	New.CleanUp.ReferenceOTU1246															2
k__Fungi	New.CleanUp.ReferenceOTU1250													9		2
k__Fungi	New.CleanUp.ReferenceOTU1252		8	8
k__Fungi;p__Ascomycota	New.CleanUp.ReferenceOTU1255	3
k__Fungi;p__Ascomycota;c__Sordariomycetes	New.CleanUp.ReferenceOTU1257						1								1		130	440	23								1	1
k__Fungi;p__Ascomycota;c__Eurotiomycetes;o__Eurotiales;f__Trichocomaceae	New.CleanUp.ReferenceOTU1259											31
k__Fungi	New.CleanUp.ReferenceOTU1260																					2
k__Fungi;p__Ascomycota;c__Sordariomycetes;o__Hypocreales;f__Hypocreaceae;g__Hypocrea	New.CleanUp.ReferenceOTU1264					31
k__Fungi;p__Glomeromycota;c__Glomeromycetes;o__Diversisporales;f__Acaulosporaceae;g__Acaulospora	New.CleanUp.ReferenceOTU1270			15
k__Fungi	New.CleanUp.ReferenceOTU1273		3
k__Fungi;p__Ascomycota;c__Eurotiomycetes;o__Eurotiales;f__Trichocomaceae	New.CleanUp.ReferenceOTU1281													2		15
k__Fungi;p__Ascomycota;c__Sordariomycetes;o__Hypocreales	New.CleanUp.ReferenceOTU1286																							2
k__Fungi	New.CleanUp.ReferenceOTU1289		1	1
k__Fungi;p__Ascomycota;c__Sordariomycetes;o__Hypocreales;f__Nectriaceae;g__Fusarium	New.CleanUp.ReferenceOTU1294								1	2																1
k__Fungi;p__Ascomycota;c__Eurotiomycetes;o__Eurotiales;f__Trichocomaceae;g__Paecilomyces;s__Paecilomyces_marquandii	New.CleanUp.ReferenceOTU1295																							18
k__Fungi;p__Basidiomycota	New.CleanUp.ReferenceOTU1297																3	2
k__Fungi;p__Ascomycota	New.CleanUp.ReferenceOTU1298															2
k__Fungi;p__Basidiomycota	New.CleanUp.ReferenceOTU1300								1								15		5
k__Fungi	New.CleanUp.ReferenceOTU1308									15
k__Fungi;p__Chytridiomycota;c__Chytridiomycetes;o__Rhizophydiales;f__Rhizophydiaceae;g__Rhizophydium;s__Rhizophydium_sp_BR1	New.CleanUp.ReferenceOTU1309														21
k__Fungi;p__Ascomycota;c__Dothideomycetes;o__Incertae_sedis;f__Myxotrichaceae	New.CleanUp.ReferenceOTU1316		3
k__Fungi	New.CleanUp.ReferenceOTU1317										1	1
k__Fungi;p__Ascomycota;c__Eurotiomycetes;o__Chaetothyriales;f__Herpotrichiellaceae	New.CleanUp.ReferenceOTU1321												9
k__Fungi	New.CleanUp.ReferenceOTU1324			3
k__Fungi;p__Ascomycota;c__Sordariomycetes;o__Hypocreales;f__Nectriaceae	New.CleanUp.ReferenceOTU1327																1	2
k__Fungi	New.CleanUp.ReferenceOTU1329	10	17
k__Fungi	New.CleanUp.ReferenceOTU1331																					12
k__Fungi;p__Glomeromycota;c__Glomeromycetes;o__Glomerales;f__Glomeraceae	New.CleanUp.ReferenceOTU1333																									2
k__Fungi;p__Ascomycota	New.CleanUp.ReferenceOTU1334		45
k__Fungi;p__Ascomycota;c__Sordariomycetes;o__Hypocreales	New.CleanUp.ReferenceOTU1337		1		61																			1				1
k__Fungi	New.CleanUp.ReferenceOTU1338																				22
k__Fungi;p__Ascomycota;c__Archaeorhizomycetes;o__Archaeorhizomycetales;f__Archaeorhizomycetaceae;g__Archaeorhizomyces	New.CleanUp.ReferenceOTU1340	12	16	17
k__Fungi	New.CleanUp.ReferenceOTU1342																	35	20
k__Fungi	New.CleanUp.ReferenceOTU1345		381	9						1	1	1						1
k__Fungi	New.CleanUp.ReferenceOTU1349																							7
k__Fungi	New.CleanUp.ReferenceOTU1350		2	2
k__Fungi;p__Ascomycota;c__Sordariomycetes	New.CleanUp.ReferenceOTU1352										1						1		111
k__Fungi	New.CleanUp.ReferenceOTU1353								1	2
k__Fungi;p__Ascomycota;c__Dothideomycetes	New.CleanUp.ReferenceOTU1355																							20
k__Fungi	New.CleanUp.ReferenceOTU1356										1		1
k__Fungi;p__unidentified;c__unidentified;o__unidentified;f__unidentified;g__unidentified;s__fungal_sp_ARIZ_L430	New.CleanUp.ReferenceOTU1357																		6
k__Fungi	New.CleanUp.ReferenceOTU1358	2
k__Fungi;p__Basidiomycota;c__Tremellomycetes;o__Tremellales;f__Trichosporonaceae;g__Trichosporon;s__Trichosporon_coprophilum	New.CleanUp.ReferenceOTU1359			1															1
k__Fungi;p__Ascomycota	New.CleanUp.ReferenceOTU1360													4
k__Fungi;p__Basidiomycota;c__Agaricomycetes;o__Thelephorales;f__Thelephoraceae;g__unidentified;s__Thelephoraceae_sp_18_CG_2012	New.CleanUp.ReferenceOTU1361	1																1
k__Fungi;p__Ascomycota;c__Sordariomycetes;o__Hypocreales;f__Clavicipitaceae;g__Pochonia;s__Pochonia_chlamydosporia_var_catenulata	New.CleanUp.ReferenceOTU1363								1															1
k__Fungi	New.CleanUp.ReferenceOTU1364	13
k__Fungi	New.CleanUp.ReferenceOTU1366							1	1
k__Fungi	New.CleanUp.ReferenceOTU1367			3
k__Fungi	New.CleanUp.ReferenceOTU1373																				2
k__Fungi;p__Chytridiomycota;c__Chytridiomycetes;o__Rhizophlyctidales;f__Rhizophlyctidaceae;g__Rhizophlyctis;s__Rhizophlyctis_rosea	New.CleanUp.ReferenceOTU1376															3
k__Fungi	New.CleanUp.ReferenceOTU1379				1	4	32
k__Fungi	New.CleanUp.ReferenceOTU1380		6
k__Fungi;p__Ascomycota	New.CleanUp.ReferenceOTU1383										83	1
k__Fungi	New.CleanUp.ReferenceOTU1388										1	72	63
k__Fungi;p__Ascomycota;c__Eurotiomycetes;o__Eurotiales;f__Trichocomaceae;g__Penicillium	New.CleanUp.ReferenceOTU1390	28	155	1	1																							1
k__Fungi	New.CleanUp.ReferenceOTU1391																							6	11
k__Fungi;p__Chytridiomycota	New.CleanUp.ReferenceOTU1397													1	2	2
k__Fungi;p__Ascomycota	New.CleanUp.ReferenceOTU1398								1		7	106	8															1
k__Fungi;p__Ascomycota;c__Eurotiomycetes;o__Chaetothyriales	New.CleanUp.ReferenceOTU1403																	1	3
k__Fungi	New.CleanUp.ReferenceOTU1406		2	3
k__Fungi;p__Ascomycota;c__Eurotiomycetes;o__Eurotiales;f__Trichocomaceae;g__Penicillium	New.CleanUp.ReferenceOTU1409		1	9
k__Fungi	New.CleanUp.ReferenceOTU1416											7					1
k__Fungi;p__Ascomycota	New.CleanUp.ReferenceOTU1417														1	1							1
k__Fungi;p__Ascomycota	New.CleanUp.ReferenceOTU1418														93	34			20
k__Fungi	New.CleanUp.ReferenceOTU1419								1														1
k__Fungi	New.CleanUp.ReferenceOTU1421																							3
k__Fungi;p__unidentified;c__unidentified;o__unidentified;f__unidentified;g__unidentified;s__fungal_sp_ARIZ_L157	New.CleanUp.ReferenceOTU1422		54
k__Fungi;p__Ascomycota;c__Sordariomycetes	New.CleanUp.ReferenceOTU1423																								6
k__Fungi	New.CleanUp.ReferenceOTU1424								1	1
k__Fungi;p__Ascomycota;c__Dothideomycetes;o__Capnodiales	New.CleanUp.ReferenceOTU1433															18
k__Fungi	New.CleanUp.ReferenceOTU1435																5
k__Fungi	New.CleanUp.ReferenceOTU1438						2
k__Fungi	New.CleanUp.ReferenceOTU1440																		5
k__Fungi;p__Ascomycota	New.CleanUp.ReferenceOTU1443											8
k__Fungi;p__Ascomycota;c__Sordariomycetes;o__Hypocreales	New.CleanUp.ReferenceOTU1444			3
k__Fungi;p__Zygomycota;c__Incertae_sedis;o__Kickxellales;f__Kickxellaceae;g__Ramicandelaber;s__Ramicandelaber_sp_HMH_2010b	New.CleanUp.ReferenceOTU1445											2
k__Fungi;p__Ascomycota;c__Eurotiomycetes;o__Eurotiales;f__Trichocomaceae;g__Penicillium	New.CleanUp.ReferenceOTU1446													1		6	1
k__Fungi	New.CleanUp.ReferenceOTU1449											10
k__Fungi	New.CleanUp.ReferenceOTU1452			3
k__Fungi;p__Zygomycota;c__Incertae_sedis;o__Kickxellales;f__Kickxellaceae;g__Ramicandelaber	New.CleanUp.ReferenceOTU1453									3
k__Fungi;p__Ascomycota;c__Sordariomycetes;o__Hypocreales;f__Nectriaceae	New.CleanUp.ReferenceOTU1457							36	229	1																2
k__Fungi	New.CleanUp.ReferenceOTU1458													43	6
k__Fungi;p__Basidiomycota;c__Agaricomycetes;o__Agaricales;f__Pluteaceae;g__Pluteus;s__Pluteus_sp_AJ352	New.CleanUp.ReferenceOTU1459																2	8
k__Fungi	New.CleanUp.ReferenceOTU1460					1				1	1241	41	107		1												1
k__Fungi;p__Ascomycota;c__Sordariomycetes	New.CleanUp.ReferenceOTU1461													2
k__Fungi	New.CleanUp.ReferenceOTU1464								1																			1
k__Fungi	New.CleanUp.ReferenceOTU1465		3
k__Fungi	New.CleanUp.ReferenceOTU1466																2	1	2
k__Fungi	New.CleanUp.ReferenceOTU1469																	2
k__Fungi;p__Glomeromycota;c__Glomeromycetes;o__Diversisporales;f__Entrophosporaceae;g__Entrophospora;s__Entrophospora_infrequens	New.CleanUp.ReferenceOTU1472										1						12		55					7	153
k__Fungi	New.CleanUp.ReferenceOTU1478									2
k__Fungi	New.CleanUp.ReferenceOTU1479																					5
k__Fungi	New.CleanUp.ReferenceOTU1481		1	1
k__Fungi	New.CleanUp.ReferenceOTU1483						1							21		12
k__Fungi;p__Ascomycota;c__Orbiliomycetes;o__Orbiliales;f__Orbiliaceae	New.CleanUp.ReferenceOTU1486					2
k__Fungi	New.CleanUp.ReferenceOTU1489							6	6	18										5
k__Fungi	New.CleanUp.ReferenceOTU1492																						70	29		1
k__Fungi	New.CleanUp.ReferenceOTU1498																8	9	4
k__Fungi;p__Ascomycota;c__Sordariomycetes;o__Hypocreales;f__Nectriaceae	New.CleanUp.ReferenceOTU1507					1									1	3
k__Fungi;p__Basidiomycota;c__Pucciniomycetes;o__Septobasidiales;f__Septobasidiaceae;g__Septobasidium	New.CleanUp.ReferenceOTU1509																		37
k__Fungi	New.CleanUp.ReferenceOTU1510																					8
k__Fungi	New.CleanUp.ReferenceOTU1512					2
k__Fungi;p__Ascomycota;c__Dothideomycetes;o__Jahnulales;f__Aliquandostipitaceae;g__Jahnula;s__Jahnula_sp_SS3792	New.CleanUp.ReferenceOTU1514								4
k__Fungi	New.CleanUp.ReferenceOTU1515								1				1											1
k__Fungi	New.CleanUp.ReferenceOTU1516																						10	248	72
k__Fungi;p__Ascomycota;c__Sordariomycetes;o__Hypocreales;f__Nectriaceae;g__Fusarium;s__Fusarium_dimerum	New.CleanUp.ReferenceOTU1517																				2
k__Fungi;p__Ascomycota;c__Sordariomycetes;o__Xylariales;f__Hyponectriaceae;g__Microdochium;s__Microdochium_sp_wb587	New.CleanUp.ReferenceOTU1518					1						1		96				1			13		10
k__Fungi;p__Ascomycota;c__Sordariomycetes;o__Hypocreales	New.CleanUp.ReferenceOTU1519											32
k__Fungi;p__Basidiomycota;c__Tremellomycetes;o__Tremellales;f__Trichosporonaceae;g__Trichosporon;s__Trichosporon_coprophilum	New.CleanUp.ReferenceOTU1520		2													1	1	9	2
k__Fungi;p__Glomeromycota;c__Glomeromycetes;o__Glomerales;f__Glomeraceae	New.CleanUp.ReferenceOTU1529																							2
k__Fungi;p__Basidiomycota;c__Agaricomycetes;o__Phallales;f__Phallaceae;g__Dictyophora;s__Dictyophora_indusiata	New.CleanUp.ReferenceOTU1534																12	45	2
k__Fungi	New.CleanUp.ReferenceOTU1535																		1				1
k__Fungi;p__Basidiomycota	New.CleanUp.ReferenceOTU1542															4			3
k__Fungi;p__Zygomycota;c__Incertae_sedis;o__Kickxellales;f__Kickxellaceae;g__Ramicandelaber	New.CleanUp.ReferenceOTU1543									9
k__Fungi	New.CleanUp.ReferenceOTU1545																	1	1
k__Fungi;p__Ascomycota;c__Dothideomycetes	New.CleanUp.ReferenceOTU1550																							3
k__Fungi;p__Ascomycota;c__Eurotiomycetes;o__Eurotiales;f__Trichocomaceae	New.CleanUp.ReferenceOTU1551				5
k__Fungi;p__Basidiomycota;c__Agaricomycetes;o__Agaricales;f__Hygrophoraceae	New.CleanUp.ReferenceOTU1553																						2
k__Fungi	New.CleanUp.ReferenceOTU1555	1																						85	37
k__Fungi;p__Chytridiomycota	New.CleanUp.ReferenceOTU1557										1	1	8				1
k__Fungi;p__Ascomycota	New.CleanUp.ReferenceOTU1558								5	1
k__Fungi;p__Ascomycota;c__Dothideomycetes;o__unidentified;f__unidentified;g__unidentified;s__Dothideomycetes_sp_MX416	New.CleanUp.ReferenceOTU1559																		5
k__Fungi;p__Ascomycota;c__Eurotiomycetes;o__Eurotiales;f__Trichocomaceae;g__Penicillium	New.CleanUp.ReferenceOTU1560															2
k__Fungi	New.CleanUp.ReferenceOTU1563						30										1
k__Fungi;p__Ascomycota;c__Sordariomycetes	New.CleanUp.ReferenceOTU1564																	2
k__Fungi;p__Ascomycota	New.CleanUp.ReferenceOTU1565														22
k__Fungi	New.CleanUp.ReferenceOTU1566	1	1	1
k__Fungi;p__Ascomycota	New.CleanUp.ReferenceOTU1571	1							1					78	72	27				15			10	95	79
k__Fungi;p__Glomeromycota;c__Glomeromycetes;o__Glomerales;f__Glomeraceae	New.CleanUp.ReferenceOTU1572																									1	1
k__Fungi	New.CleanUp.ReferenceOTU1574								5
k__Fungi;p__Ascomycota;c__Sordariomycetes;o__Hypocreales;f__Hypocreaceae;g__Hypocrea	New.CleanUp.ReferenceOTU1575									65	1
k__Fungi;p__Ascomycota	New.CleanUp.ReferenceOTU1576																						5	1
k__Fungi;p__Ascomycota	New.CleanUp.ReferenceOTU1579								2
k__Fungi	New.CleanUp.ReferenceOTU1580									56
k__Fungi;p__Ascomycota;c__Eurotiomycetes;o__Eurotiales;f__Trichocomaceae	New.CleanUp.ReferenceOTU1583															22
k__Fungi;p__Ascomycota;c__Eurotiomycetes;o__Eurotiales;f__Trichocomaceae	New.CleanUp.ReferenceOTU1586			17																							1
k__Fungi	New.CleanUp.ReferenceOTU1589																	1	1
k__Fungi	New.CleanUp.ReferenceOTU1590			3
k__Fungi;p__unidentified;c__unidentified;o__unidentified;f__unidentified;g__unidentified	New.CleanUp.ReferenceOTU1596								2
k__Fungi;p__Ascomycota;c__Dothideomycetes;o__Pleosporales;f__Cucurbitariaceae;g__Curreya;s__Curreya_austroafricana	New.CleanUp.ReferenceOTU1599																	1	6
k__Fungi	New.CleanUp.ReferenceOTU1601											2
k__Fungi	New.CleanUp.ReferenceOTU1603									2
k__Fungi;p__Ascomycota	New.CleanUp.ReferenceOTU1604			12			1
k__Fungi	New.CleanUp.ReferenceOTU1606																		26
k__Fungi;p__Ascomycota;c__Archaeorhizomycetes;o__Archaeorhizomycetales;f__Archaeorhizomycetaceae;g__Archaeorhizomyces;s__unculturedfungus	New.CleanUp.ReferenceOTU1607											4	104
k__Fungi;p__Ascomycota;c__Saccharomycetes;o__Saccharomycetales	New.CleanUp.ReferenceOTU1610																12	46	7
k__Fungi	New.CleanUp.ReferenceOTU1613				2	14	4							30
k__Fungi;p__Ascomycota;c__Saccharomycetes;o__Saccharomycetales;f__Lipomycetaceae;g__Lipomyces	New.CleanUp.ReferenceOTU1614																7	5	18
k__Fungi;p__Ascomycota	New.CleanUp.ReferenceOTU1617	2
k__Fungi;p__Ascomycota;c__Incertae_sedis;o__Incertae_sedis;f__Incertae_sedis;g__Xylogone;s__Xylogone_sphaerospora	New.CleanUp.ReferenceOTU1618													28	7	65									1
k__Fungi;p__Glomeromycota;c__Glomeromycetes;o__Glomerales;f__Glomeraceae	New.CleanUp.ReferenceOTU1619																								2
k__Fungi;p__Chytridiomycota;c__Chytridiomycetes;o__Rhizophydiales	New.CleanUp.ReferenceOTU1622												7
k__Fungi	New.CleanUp.ReferenceOTU1624															1											1
k__Fungi;p__Ascomycota	New.CleanUp.ReferenceOTU1625				1	2																		2
k__Fungi	New.CleanUp.ReferenceOTU1627			13
k__Fungi;p__Basidiomycota;c__Agaricomycetes;o__Sebacinales	New.CleanUp.ReferenceOTU1628																	8
k__Fungi	New.CleanUp.ReferenceOTU1629																					4
k__Fungi	New.CleanUp.ReferenceOTU1630																		2
k__Fungi;p__Ascomycota	New.CleanUp.ReferenceOTU1634																							24
k__Fungi;p__Ascomycota;c__Sordariomycetes	New.CleanUp.ReferenceOTU1637			10
k__Fungi;p__Ascomycota	New.CleanUp.ReferenceOTU1639	1		2
k__Fungi;p__Basidiomycota;c__Tremellomycetes;o__Tremellales;f__Trichosporonaceae;g__Trichosporon;s__Trichosporon_coprophilum	New.CleanUp.ReferenceOTU1644																4	9	7
k__Fungi	New.CleanUp.ReferenceOTU1645													3
k__Fungi;p__Basidiomycota;c__Agaricomycetes;o__Agaricales	New.CleanUp.ReferenceOTU1647																							2
k__Fungi	New.CleanUp.ReferenceOTU1652													1		1
k__Fungi	New.CleanUp.ReferenceOTU1653														3		4				16
k__Fungi;p__Basidiomycota;c__Agaricomycetes;o__Agaricales;f__Pluteaceae;g__Pluteus	New.CleanUp.ReferenceOTU1655																						2
k__Fungi	New.CleanUp.ReferenceOTU1657																		2
k__Fungi;p__Ascomycota;c__Sordariomycetes;o__Hypocreales	New.CleanUp.ReferenceOTU1659	1			1	1	1	105	723	3									1				15	74	74	8
k__Fungi	New.CleanUp.ReferenceOTU1660														1								2				1
k__Fungi	New.CleanUp.ReferenceOTU1661	1	1	1
k__Fungi	New.CleanUp.ReferenceOTU1663			2
k__Fungi;p__Glomeromycota;c__Glomeromycetes;o__Glomerales;f__Glomeraceae	New.CleanUp.ReferenceOTU1664																										2
k__Fungi	New.CleanUp.ReferenceOTU1665		14
k__Fungi	New.CleanUp.ReferenceOTU1666		20
k__Fungi;p__Ascomycota;c__Sordariomycetes	New.CleanUp.ReferenceOTU1669																											5
k__Fungi	New.CleanUp.ReferenceOTU1670							2	5	25				5	12	10
k__Fungi;p__Ascomycota;c__Eurotiomycetes;o__Eurotiales;f__Trichocomaceae;g__Penicillium;s__Penicillium_sp_2_MM_2011	New.CleanUp.ReferenceOTU1671													5	13	20								1
k__Fungi;p__Glomeromycota;c__Glomeromycetes;o__Glomerales;f__Glomeraceae	New.CleanUp.ReferenceOTU1672																									3
k__Fungi	New.CleanUp.ReferenceOTU1675													14
k__Fungi;p__Basidiomycota;c__Agaricomycetes;o__Polyporales	New.CleanUp.ReferenceOTU1676																			73	52	10
k__Fungi	New.CleanUp.ReferenceOTU1678														1												2
k__Fungi;p__Ascomycota	New.CleanUp.ReferenceOTU1682		11
k__Fungi;p__Ascomycota;c__Sordariomycetes;o__Xylariales;f__unidentified;g__unidentified;s__unculturedDicyma	New.CleanUp.ReferenceOTU1683															20
k__Fungi;p__Ascomycota;c__Eurotiomycetes;o__Eurotiales;f__Trichocomaceae;g__Penicillium	New.CleanUp.ReferenceOTU1684											8									6
k__Fungi;p__Ascomycota;c__Eurotiomycetes;o__Eurotiales;f__Trichocomaceae;g__Penicillium	New.CleanUp.ReferenceOTU1685	11													1
k__Fungi;p__Ascomycota;c__Dothideomycetes;o__Capnodiales	New.CleanUp.ReferenceOTU1686																35
k__Fungi	New.CleanUp.ReferenceOTU1692		2
k__Fungi;p__Ascomycota;c__Eurotiomycetes;o__Eurotiales;f__Trichocomaceae;g__Penicillium	New.CleanUp.ReferenceOTU1693				95		43									10
k__Fungi;p__Basidiomycota;c__Agaricomycetes	New.CleanUp.ReferenceOTU1696			2
k__Fungi	New.CleanUp.ReferenceOTU1698			2
k__Fungi;p__Basidiomycota;c__Agaricomycetes;o__Agaricales;f__Agaricaceae;g__unidentified	New.CleanUp.ReferenceOTU1699																4	59	85
k__Fungi;p__Ascomycota;c__Sordariomycetes;o__Hypocreales	New.CleanUp.ReferenceOTU1700													16	44	11		1		63	88	176	6	2	10
k__Fungi;p__Ascomycota	New.CleanUp.ReferenceOTU1702																31	10	38
k__Fungi	New.CleanUp.ReferenceOTU1704									13
k__Fungi;p__Ascomycota;c__Sordariomycetes	New.CleanUp.ReferenceOTU1706																											2
k__Fungi	New.CleanUp.ReferenceOTU1709											3
k__Fungi;p__Ascomycota	New.CleanUp.ReferenceOTU1711										2
k__Fungi;p__Ascomycota;c__Saccharomycetes;o__Saccharomycetales;f__Dipodascaceae;g__Geotrichum	New.CleanUp.ReferenceOTU1714													25	1	1
k__Fungi	New.CleanUp.ReferenceOTU1715			2
k__Fungi;p__Glomeromycota;c__Glomeromycetes;o__Glomerales;f__Glomeraceae	New.CleanUp.ReferenceOTU1716																								2
k__Fungi;p__unidentified;c__unidentified;o__unidentified;f__unidentified;g__unidentified;s__fungal_sp_ARIZ_B209	New.CleanUp.ReferenceOTU1717							3	13	5																1
k__Fungi	New.CleanUp.ReferenceOTU1722			2
k__Fungi;p__Ascomycota;c__Sordariomycetes	New.CleanUp.ReferenceOTU1724													1		1
k__Fungi	New.CleanUp.ReferenceOTU1725									1				27		1	279	301	91									1
k__Fungi	New.CleanUp.ReferenceOTU1729																		29
k__Fungi;p__Ascomycota	New.CleanUp.ReferenceOTU1732	1	1																	86	81
k__Fungi;p__Ascomycota;c__Sordariomycetes	New.CleanUp.ReferenceOTU1737																	22
k__Fungi	New.CleanUp.ReferenceOTU1739	288	48	145
k__Fungi	New.CleanUp.ReferenceOTU1741											2	1
k__Fungi;p__Ascomycota;c__Leotiomycetes;o__Helotiales	New.CleanUp.ReferenceOTU1745										2
k__Fungi;p__unidentified;c__unidentified;o__unidentified;f__unidentified;g__unidentified;s__soil_fungal_sp_7_M_2	New.CleanUp.ReferenceOTU1747						72					1													1
k__Fungi;p__Ascomycota	New.CleanUp.ReferenceOTU1749														1												1
k__Fungi	New.CleanUp.ReferenceOTU1751									21
k__Fungi;p__Ascomycota	New.CleanUp.ReferenceOTU1756										22
k__Fungi;p__Ascomycota	New.CleanUp.ReferenceOTU1757									1	440	103	143						1							1
k__Fungi;p__Ascomycota	New.CleanUp.ReferenceOTU1759			10
k__Fungi	New.CleanUp.ReferenceOTU1761																								80
k__Fungi	New.CleanUp.ReferenceOTU1769		2
k__Fungi	New.CleanUp.ReferenceOTU1771																					5
k__Fungi;p__Chytridiomycota;c__Chytridiomycetes	New.CleanUp.ReferenceOTU1776																							33
k__Fungi;p__Ascomycota;c__Dothideomycetes;o__Pleosporales;f__Didymosphaeriaceae;g__Didymosphaeria;s__Didymosphaeria_sp_TS_04_050	New.CleanUp.ReferenceOTU1781								51
k__Fungi	New.CleanUp.ReferenceOTU1792									288	2						1
k__Fungi	New.CleanUp.ReferenceOTU1793	1										1		1								199
k__Fungi;p__unidentified;c__unidentified;o__unidentified;f__unidentified;g__unidentified;s__fungal_sp_Trtsf05	New.CleanUp.ReferenceOTU1796						1										22	162	96
k__Fungi;p__Ascomycota;c__Sordariomycetes;o__Hypocreales;f__Nectriaceae	New.CleanUp.ReferenceOTU1797	2	4	1
k__Fungi	New.CleanUp.ReferenceOTU1798									2
k__Fungi;p__Ascomycota	New.CleanUp.ReferenceOTU1799	2	1
k__Fungi;p__Ascomycota	New.CleanUp.ReferenceOTU1801									3
k__Fungi;p__Ascomycota	New.CleanUp.ReferenceOTU1804																											2
k__Fungi;p__Basidiomycota;c__Agaricomycetes;o__Thelephorales	New.CleanUp.ReferenceOTU1806	17		2
k__Fungi	New.CleanUp.ReferenceOTU1807												2
k__Fungi	New.CleanUp.ReferenceOTU1811									2
k__Fungi	New.CleanUp.ReferenceOTU1812													7	1	6
k__Fungi	New.CleanUp.ReferenceOTU1813																					14
k__Fungi	New.CleanUp.ReferenceOTU1819	13		1
k__Fungi;p__Ascomycota	New.CleanUp.ReferenceOTU1820																		8
k__Fungi;p__Ascomycota;c__Dothideomycetes;o__Pleosporales;f__Incertae_sedis	New.CleanUp.ReferenceOTU1822																		2
k__Fungi;p__Ascomycota;c__Sordariomycetes	New.CleanUp.ReferenceOTU1823														3
k__Fungi	New.CleanUp.ReferenceOTU1824									22
k__Fungi;p__Basidiomycota	New.CleanUp.ReferenceOTU1826																											2
k__Fungi	New.CleanUp.ReferenceOTU1828		19
k__Fungi	New.CleanUp.ReferenceOTU1829		23								5
k__Fungi;p__Basidiomycota	New.CleanUp.ReferenceOTU1838	9	2	1
k__Fungi	New.CleanUp.ReferenceOTU1840	2		3
k__Fungi	New.CleanUp.ReferenceOTU1858																1	3	1
k__Fungi;p__Ascomycota;c__Sordariomycetes;o__Hypocreales;f__Nectriaceae	New.CleanUp.ReferenceOTU1859					16
k__Fungi;p__Ascomycota;c__unidentified;o__unidentified;f__unidentified;g__unidentified;s__ascomycete_sp_Vega379	New.CleanUp.ReferenceOTU1862																		65
k__Fungi;p__Ascomycota;c__Sordariomycetes;o__Xylariales	New.CleanUp.ReferenceOTU1864		27	10
k__Fungi	New.CleanUp.ReferenceOTU1870											63	5
k__Fungi	New.CleanUp.ReferenceOTU1871													10	7	12
k__Fungi;p__Ascomycota	New.CleanUp.ReferenceOTU1872																							4
k__Fungi;p__Ascomycota	New.CleanUp.ReferenceOTU1879									85
k__Fungi;p__Ascomycota	New.CleanUp.ReferenceOTU1880										5	1	3
k__Fungi;p__Ascomycota;c__Archaeorhizomycetes;o__Archaeorhizomycetales;f__Archaeorhizomycetaceae;g__Archaeorhizomyces	New.CleanUp.ReferenceOTU1887		21	33
k__Fungi;p__Basidiomycota;c__Tremellomycetes;o__Tremellales;f__Trichosporonaceae;g__Trichosporon;s__Trichosporon_coprophilum	New.CleanUp.ReferenceOTU1889																	1	2
k__Fungi;p__Ascomycota;c__Leotiomycetes;o__Incertae_sedis;f__Incertae_sedis;g__Chaetomella;s__Chaetomella_sp_BBA70074	New.CleanUp.ReferenceOTU1890																									3		4
k__Fungi	New.CleanUp.ReferenceOTU1895								2
k__Fungi;p__Ascomycota	New.CleanUp.ReferenceOTU1898		1	1
k__Fungi	New.CleanUp.ReferenceOTU1899								1														1
k__Fungi;p__Ascomycota	New.CleanUp.ReferenceOTU1900																		30					1
k__Fungi;p__Ascomycota	New.CleanUp.ReferenceOTU1901									1		50
k__Fungi;p__Glomeromycota;c__Glomeromycetes;o__Glomerales;f__Glomeraceae	New.CleanUp.ReferenceOTU1902																							1		194	471	1
k__Fungi;p__Basidiomycota	New.CleanUp.ReferenceOTU1907				104	1											1	1		1			77	56	195			120
k__Fungi;p__Ascomycota;c__Sordariomycetes;o__Sordariales;f__Lasiosphaeriaceae	New.CleanUp.ReferenceOTU1910																								4
k__Fungi	New.CleanUp.ReferenceOTU1913																32	33										1
k__Fungi;p__Ascomycota;c__Sordariomycetes;o__Hypocreales;f__Nectriaceae;g__Campylocarpon;s__Campylocarpon_fasciculare	New.CleanUp.ReferenceOTU1916					2												1
k__Fungi	New.CleanUp.ReferenceOTU1917								1		1
k__Fungi	New.CleanUp.ReferenceOTU1919																									2		1
k__Fungi;p__Ascomycota;c__Sordariomycetes;o__Hypocreales	New.CleanUp.ReferenceOTU1921								3
k__Fungi	New.CleanUp.ReferenceOTU1922	1	2	4
k__Fungi	New.CleanUp.ReferenceOTU1926		1	1
k__Fungi;p__Ascomycota;c__Leotiomycetes;o__Incertae_sedis;f__Incertae_sedis;g__Chaetomella;s__Chaetomella_sp_BBA70074	New.CleanUp.ReferenceOTU1927																											2
k__Fungi	New.CleanUp.ReferenceOTU1932	114	415	281											1				1			1				1
k__Fungi;p__Ascomycota;c__unidentified;o__unidentified;f__unidentified;g__unidentified;s__Ascomycota_sp_H50	New.CleanUp.ReferenceOTU1934					64
k__Fungi	New.CleanUp.ReferenceOTU1936					5	29
k__Fungi	New.CleanUp.ReferenceOTU1938											6
k__Fungi;p__Ascomycota;c__Sordariomycetes;o__Hypocreales;f__Hypocreaceae;g__Trichoderma	New.CleanUp.ReferenceOTU1940		1	1
k__Fungi	New.CleanUp.ReferenceOTU1941												12
k__Fungi	New.CleanUp.ReferenceOTU1942				3	3	2
k__Fungi	New.CleanUp.ReferenceOTU1943		157																1
k__Fungi	New.CleanUp.ReferenceOTU1946																								2
k__Fungi;p__Basidiomycota;c__unidentified;o__unidentified;f__unidentified;g__unidentified	New.CleanUp.ReferenceOTU1956										39	6
k__Fungi;p__Ascomycota;c__Eurotiomycetes;o__Chaetothyriales;f__unidentified;g__unidentified;s__Chaetothyriales_sp_CR07/2_1	New.CleanUp.ReferenceOTU1960								1											1
k__Fungi	New.CleanUp.ReferenceOTU1965							51
k__Fungi	New.CleanUp.ReferenceOTU1967									1									1
k__Fungi;p__Basidiomycota;c__Tremellomycetes;o__Tremellales;f__Trichosporonaceae;g__Trichosporon;s__Trichosporon_coprophilum	New.CleanUp.ReferenceOTU1971			1														1
k__Fungi;p__Basidiomycota	New.CleanUp.ReferenceOTU1972			1													3									194	1	290
k__Fungi	New.CleanUp.ReferenceOTU1977																						2
k__Fungi	New.CleanUp.ReferenceOTU1987																	2
k__Fungi;p__Ascomycota;c__Sordariomycetes	New.CleanUp.ReferenceOTU1992													1		1
k__Fungi	New.CleanUp.ReferenceOTU1993	1	1
k__Fungi	New.CleanUp.ReferenceOTU2000			2
k__Fungi	New.CleanUp.ReferenceOTU2004								2
k__Fungi	New.CleanUp.ReferenceOTU2008	1	1	1																382
k__Fungi;p__Basidiomycota	New.CleanUp.ReferenceOTU2012																5	1	1
k__Fungi;p__Ascomycota	New.CleanUp.ReferenceOTU2014																	7
k__Fungi	New.CleanUp.ReferenceOTU2015				4																					16
k__Fungi;p__Ascomycota;c__Sordariomycetes;o__Hypocreales;f__Nectriaceae	New.CleanUp.ReferenceOTU2016					1	2
k__Fungi;p__unidentified;c__unidentified;o__unidentified;f__unidentified;g__unidentified;s__fungal_sp_R39	New.CleanUp.ReferenceOTU2017		221	444		1		1	1	1	61	387		1		1	1
k__Fungi;p__Ascomycota	New.CleanUp.ReferenceOTU2018																11	17
k__Fungi;p__Ascomycota	New.CleanUp.ReferenceOTU2020																8	9	17
k__Fungi	New.CleanUp.ReferenceOTU2024										1	1
k__Fungi;p__Ascomycota	New.CleanUp.ReferenceOTU2027									1	1
Unclassified	New.CleanUp.ReferenceOTU2030	201																	1
k__Fungi;p__Ascomycota;c__Eurotiomycetes;o__Eurotiales;f__Trichocomaceae	New.CleanUp.ReferenceOTU2031		84
k__Fungi;p__Chytridiomycota;c__Chytridiomycetes;o__Rhizophydiales;f__Rhizophydiaceae;g__Rhizophydium;s__Rhizophydium_sp_BR1	New.CleanUp.ReferenceOTU2032													6		2
k__Fungi;p__Ascomycota	New.CleanUp.ReferenceOTU2036											10
k__Fungi	New.CleanUp.ReferenceOTU2039		6
k__Fungi;p__Ascomycota	New.CleanUp.ReferenceOTU2042										5	1
k__Fungi	New.CleanUp.ReferenceOTU2043	33	8
k__Fungi	New.CleanUp.ReferenceOTU2044		1	1
k__Fungi;p__Ascomycota	New.CleanUp.ReferenceOTU2046																			2				5	4
k__Fungi;p__Basidiomycota	New.CleanUp.ReferenceOTU2050	3
k__Fungi	New.CleanUp.ReferenceOTU2053															7
k__Fungi;p__Basidiomycota;c__Tremellomycetes;o__Filobasidiales;f__Filobasidiaceae;g__Cryptococcus;s__Cryptococcus_sp_S1D	New.CleanUp.ReferenceOTU2059		1	1															29		14
k__Fungi;p__Ascomycota;c__Sordariomycetes;o__Hypocreales	New.CleanUp.ReferenceOTU2060																	2
k__Fungi;p__Ascomycota;c__Sordariomycetes	New.CleanUp.ReferenceOTU2067					7
k__Fungi	New.CleanUp.ReferenceOTU2072																							3
k__Fungi;p__Ascomycota;c__Saccharomycetes;o__Saccharomycetales	New.CleanUp.ReferenceOTU2073																	3	3
k__Fungi;p__Zygomycota	New.CleanUp.ReferenceOTU2074	1	1	1
k__Fungi;p__Basidiomycota;c__Agaricomycetes;o__Polyporales;f__Ganodermataceae;g__Ganoderma;s__Ganoderma_lucidum	New.CleanUp.ReferenceOTU2076	17	15	14
k__Fungi;p__Ascomycota;c__Eurotiomycetes;o__Eurotiales;f__Trichocomaceae;g__Penicillium	New.CleanUp.ReferenceOTU2082															7
k__Fungi;p__Ascomycota;c__unidentified;o__unidentified;f__unidentified;g__unidentified	New.CleanUp.ReferenceOTU2084																		57
k__Fungi	New.CleanUp.ReferenceOTU2087																											32
k__Fungi	New.CleanUp.ReferenceOTU2090				1	1	1								1								52	66	12	3
k__Fungi;p__Basidiomycota;c__Tremellomycetes;o__Tremellales;f__Trichosporonaceae;g__Trichosporon;s__Trichosporon_coprophilum	New.CleanUp.ReferenceOTU2091																	3
k__Fungi	New.CleanUp.ReferenceOTU2093	187					1
k__Fungi	New.CleanUp.ReferenceOTU2096		3
k__Fungi	New.CleanUp.ReferenceOTU2097											14
k__Fungi;p__Basidiomycota	New.CleanUp.ReferenceOTU2104	2
k__Fungi;p__Ascomycota;c__Eurotiomycetes;o__Eurotiales;f__Trichocomaceae	New.CleanUp.ReferenceOTU2107																			47
k__Fungi;p__Basidiomycota;c__Agaricomycetes	New.CleanUp.ReferenceOTU2109					2	1
k__Fungi;p__Ascomycota;c__Leotiomycetes;o__Incertae_sedis;f__Incertae_sedis;g__Chaetomella;s__Chaetomella_sp_BBA70074	New.CleanUp.ReferenceOTU2111																											3
k__Fungi;p__Basidiomycota	New.CleanUp.ReferenceOTU2114															20
k__Fungi	New.CleanUp.ReferenceOTU2115									3
k__Fungi;p__Ascomycota	New.CleanUp.ReferenceOTU2119											24
k__Fungi	New.CleanUp.ReferenceOTU2120										10	19	6
k__Fungi;p__Ascomycota;c__Sordariomycetes;o__Hypocreales;f__Clavicipitaceae;g__Cordyceps;s__Cordyceps_sp_XSD_72	New.CleanUp.ReferenceOTU2122																			3	2
k__Fungi;p__Ascomycota;c__Sordariomycetes;o__Hypocreales	New.CleanUp.ReferenceOTU2124													2
k__Fungi	New.CleanUp.ReferenceOTU2128													3	14
k__Fungi;p__Ascomycota;c__Sordariomycetes;o__Hypocreales;f__Nectriaceae	New.CleanUp.ReferenceOTU2131					29									3									12	39
k__Fungi;p__Basidiomycota;c__Tremellomycetes;o__Tremellales;f__Trichosporonaceae;g__Trichosporon	New.CleanUp.ReferenceOTU2136			2														2	2
k__Fungi;p__Ascomycota	New.CleanUp.ReferenceOTU2137													2
k__Fungi	New.CleanUp.ReferenceOTU2145		3	22
k__Fungi	New.CleanUp.ReferenceOTU2146			18
k__Fungi;p__Ascomycota	New.CleanUp.ReferenceOTU2148								2						1												1
k__Fungi;p__Ascomycota;c__Sordariomycetes	New.CleanUp.ReferenceOTU2152								2
k__Fungi	New.CleanUp.ReferenceOTU2155													12	2
k__Fungi	New.CleanUp.ReferenceOTU2160		2
k__Fungi	New.CleanUp.ReferenceOTU2163					2
k__Fungi;p__Ascomycota	New.CleanUp.ReferenceOTU2164								7	1			1		4	2							7	1			2
k__Fungi;p__Basidiomycota;c__Tremellomycetes;o__unidentified;f__unidentified;g__unidentified;s__unculturedfungus	New.CleanUp.ReferenceOTU2166		1														154		1							1
k__Fungi;p__Ascomycota	New.CleanUp.ReferenceOTU2168			1						255											28	201
k__Fungi;p__Basidiomycota;c__Tremellomycetes;o__Tremellales;f__Trichosporonaceae;g__Trichosporon	New.CleanUp.ReferenceOTU2169																1		2
k__Fungi;p__Basidiomycota;c__Tremellomycetes;o__Tremellales;f__Trichosporonaceae;g__Trichosporon;s__Trichosporon_coprophilum	New.CleanUp.ReferenceOTU2170																		2
k__Fungi	New.CleanUp.ReferenceOTU2174	28		1
k__Fungi	New.CleanUp.ReferenceOTU2178	6	20	6
k__Fungi;p__Ascomycota	New.CleanUp.ReferenceOTU2180					115							1
k__Fungi;p__Ascomycota;c__Sordariomycetes	New.CleanUp.ReferenceOTU2181																											4
k__Fungi;p__Basidiomycota;c__Agaricomycetes;o__Cantharellales;f__Ceratobasidiaceae;g__Ceratobasidium	New.CleanUp.ReferenceOTU2183											5
k__Fungi;p__Basidiomycota;c__Agaricomycetes;o__Polyporales;f__Hyphodermataceae;g__Hyphoderma	New.CleanUp.ReferenceOTU2189												3
k__Fungi;p__Basidiomycota	New.CleanUp.ReferenceOTU2190												1				14		15
k__Fungi	New.CleanUp.ReferenceOTU2192								1														1
k__Fungi;p__Ascomycota;c__Sordariomycetes;o__Hypocreales;f__Nectriaceae;g__Mariannaea	New.CleanUp.ReferenceOTU2193																						3		1
k__Fungi;p__Ascomycota;c__Eurotiomycetes;o__Chaetothyriales;f__Herpotrichiellaceae	New.CleanUp.ReferenceOTU2194																						4
k__Fungi;p__Basidiomycota;c__Agaricomycetes	New.CleanUp.ReferenceOTU2200				48		19
k__Fungi;p__Ascomycota	New.CleanUp.ReferenceOTU2201				21	3	14
k__Fungi;p__Ascomycota	New.CleanUp.ReferenceOTU2205										3
k__Fungi	New.CleanUp.ReferenceOTU2207										5
k__Fungi;p__Ascomycota;c__Sordariomycetes	New.CleanUp.ReferenceOTU2209	1																						1
k__Fungi	New.CleanUp.ReferenceOTU2210				30	53																				1
k__Fungi;p__Ascomycota	New.CleanUp.ReferenceOTU2215			1						1	1	65	248
k__Fungi	New.CleanUp.ReferenceOTU2217					1	6
k__Fungi;p__Ascomycota	New.CleanUp.ReferenceOTU2219			16															1
k__Fungi;p__Ascomycota;c__Sordariomycetes;o__Hypocreales;f__Nectriaceae	New.CleanUp.ReferenceOTU2220						2							1			1		4
k__Fungi;p__Basidiomycota;c__Agaricomycetes;o__Polyporales;f__Limnoperdaceae;g__Limnoperdon;s__Limnoperdon_incarnatum	New.CleanUp.ReferenceOTU2221								5
k__Fungi;p__Basidiomycota;c__Agaricomycetes	New.CleanUp.ReferenceOTU2223																			21	10	18
k__Fungi	New.CleanUp.ReferenceOTU2224																					2
k__Fungi;p__Ascomycota;c__Sordariomycetes;o__Hypocreales;f__Nectriaceae;g__Fusarium;s__Fusarium_dimerum	New.CleanUp.ReferenceOTU2226																				4
k__Fungi;p__Ascomycota;c__Sordariomycetes;o__Hypocreales	New.CleanUp.ReferenceOTU2228								1																1
k__Fungi	New.CleanUp.ReferenceOTU2232											4							41
k__Fungi;p__Ascomycota;c__Eurotiomycetes;o__Eurotiales;f__Trichocomaceae;g__Aspergillus;s__Aspergillus_sp_M1071	New.CleanUp.ReferenceOTU2235																		2
k__Fungi;p__Zygomycota;c__Incertae_sedis;o__Mortierellales;f__Mortierellaceae;g__Mortierella;s__Mortierella_capitata	New.CleanUp.ReferenceOTU2240																				1			4
k__Fungi;p__Ascomycota;c__Eurotiomycetes;o__Chaetothyriales;f__Herpotrichiellaceae;g__Cladophialophora;s__Cladophialophora_sp.	New.CleanUp.ReferenceOTU2242										7	36
k__Fungi;p__Ascomycota;c__Sordariomycetes;o__Hypocreales;f__Nectriaceae;g__Cylindrocarpon;s__Cylindrocarpon_sp_W5_1	New.CleanUp.ReferenceOTU2244												12
k__Fungi;p__Ascomycota	New.CleanUp.ReferenceOTU2245		9														1
k__Fungi;p__Ascomycota	New.CleanUp.ReferenceOTU2248											5
k__Fungi;p__Basidiomycota;c__Agaricomycetes;o__Agaricales	New.CleanUp.ReferenceOTU2249															4
k__Fungi	New.CleanUp.ReferenceOTU2250						1		1								129		53			1
k__Fungi;p__Basidiomycota;c__Agaricomycetes;o__Agaricales;f__Cortinariaceae;g__Gymnopilus	New.CleanUp.ReferenceOTU2252																7
k__Fungi;p__Basidiomycota;c__Tremellomycetes;o__Tremellales;f__Trichosporonaceae;g__Trichosporon;s__Trichosporon_coprophilum	New.CleanUp.ReferenceOTU2254																5	4	2
k__Fungi;p__Ascomycota;c__unidentified;o__unidentified;f__unidentified;g__unidentified	New.CleanUp.ReferenceOTU2255																							10
k__Fungi;p__Ascomycota	New.CleanUp.ReferenceOTU2256	2	1
k__Fungi;p__Ascomycota;c__Eurotiomycetes;o__Chaetothyriales	New.CleanUp.ReferenceOTU2261	18	14	5
k__Fungi;p__Ascomycota;c__Archaeorhizomycetes;o__Archaeorhizomycetales;f__Archaeorhizomycetaceae;g__Archaeorhizomyces	New.CleanUp.ReferenceOTU2262	7		3
k__Fungi;p__Ascomycota	New.CleanUp.ReferenceOTU2265			8
k__Fungi	New.CleanUp.ReferenceOTU2266													3	2
k__Fungi;p__Ascomycota;c__Sordariomycetes;o__Sordariales;f__Chaetomiaceae	New.CleanUp.ReferenceOTU2271										1		2
k__Fungi;p__Ascomycota;c__Sordariomycetes;o__Xylariales;f__unidentified;g__unidentified;s__Xylariales_sp_157GP/L	New.CleanUp.ReferenceOTU2274													13
k__Fungi;p__Ascomycota;c__Sordariomycetes	New.CleanUp.ReferenceOTU2278										47	7
k__Fungi;p__Basidiomycota;c__Tremellomycetes;o__Tremellales;f__Trichosporonaceae;g__Trichosporon	New.CleanUp.ReferenceOTU2279																	2	1
k__Fungi	New.CleanUp.ReferenceOTU2286																	4
k__Fungi;p__Ascomycota;c__Sordariomycetes;o__Hypocreales;f__Incertae_sedis;g__Stachybotrys;s__Stachybotrys_bisbyi	New.CleanUp.ReferenceOTU2290												1		23	20								1
k__Fungi	New.CleanUp.ReferenceOTU2292	3
k__Fungi	New.CleanUp.ReferenceOTU2300												1	29	13	32										1
k__Fungi;p__Ascomycota	New.CleanUp.ReferenceOTU2302											1	3
k__Fungi	New.CleanUp.ReferenceOTU2305									2
k__Fungi	New.CleanUp.ReferenceOTU2307													2	1	1
k__Fungi;p__Ascomycota	New.CleanUp.ReferenceOTU2310		134	5																						1
k__Fungi	New.CleanUp.ReferenceOTU2311																		1							242
k__Fungi	New.CleanUp.ReferenceOTU2315			5
k__Fungi	New.CleanUp.ReferenceOTU2320																				3
k__Fungi	New.CleanUp.ReferenceOTU2322																	9
k__Fungi;p__Ascomycota	New.CleanUp.ReferenceOTU2323																		2
k__Fungi;p__Ascomycota	New.CleanUp.ReferenceOTU2326	270	281	117					1								1				1
k__Fungi	New.CleanUp.ReferenceOTU2328			2
k__Fungi;p__Ascomycota	New.CleanUp.ReferenceOTU2329																					17
k__Fungi;p__Ascomycota;c__Eurotiomycetes;o__Eurotiales;f__Trichocomaceae	New.CleanUp.ReferenceOTU2333			27													2
k__Fungi	New.CleanUp.ReferenceOTU2334										1	1
k__Fungi	New.CleanUp.ReferenceOTU2338										26	18	15
k__Fungi	New.CleanUp.ReferenceOTU2341													13		5
k__Fungi;p__Ascomycota;c__unidentified;o__unidentified;f__unidentified;g__unidentified;s__ascomycete_sp_HKC23	New.CleanUp.ReferenceOTU2342																2
k__Fungi;p__Ascomycota;c__Sordariomycetes;o__Hypocreales;f__unidentified;g__unidentified	New.CleanUp.ReferenceOTU2344								1		1						106	113	80	11						1
k__Fungi;p__Ascomycota	New.CleanUp.ReferenceOTU2345	1				1							1	71	106	42
k__Fungi;p__Ascomycota;c__Sordariomycetes;o__Hypocreales	New.CleanUp.ReferenceOTU2346								3
k__Fungi	New.CleanUp.ReferenceOTU2347													4	10	2
k__Fungi;p__Ascomycota;c__Sordariomycetes;o__Hypocreales;f__Incertae_sedis;g__Stachybotrys	New.CleanUp.ReferenceOTU2349								52
k__Fungi	New.CleanUp.ReferenceOTU2353														8
k__Fungi	New.CleanUp.ReferenceOTU2357		3
k__Fungi	New.CleanUp.ReferenceOTU2358													4	18	4
k__Fungi;p__Basidiomycota;c__Agaricomycetes;o__Thelephorales;f__Thelephoraceae;g__unidentified;s__Thelephoraceae_sp_18_CG_2012	New.CleanUp.ReferenceOTU2364																1	4
k__Fungi	New.CleanUp.ReferenceOTU2365														1	1
k__Fungi	New.CleanUp.ReferenceOTU2369								1																	1
k__Fungi	New.CleanUp.ReferenceOTU2370	109
k__Fungi	New.CleanUp.ReferenceOTU2371													1	1	19
k__Fungi;p__Basidiomycota;c__Agaricomycetes;o__Boletales;f__Hygrophoropsidaceae;g__Tapinella	New.CleanUp.ReferenceOTU2373		2
k__Fungi;p__Basidiomycota;c__Agaricomycetes	New.CleanUp.ReferenceOTU2375										54	2	2
k__Fungi	New.CleanUp.ReferenceOTU2377													9
k__Fungi;p__Ascomycota	New.CleanUp.ReferenceOTU2378																									105
k__Fungi	New.CleanUp.ReferenceOTU2379			2
k__Fungi	New.CleanUp.ReferenceOTU2382												12
k__Fungi	New.CleanUp.ReferenceOTU2393																					2
k__Fungi	New.CleanUp.ReferenceOTU2395		2
k__Fungi;p__Ascomycota;c__unidentified;o__unidentified;f__unidentified;g__unidentified	New.CleanUp.ReferenceOTU2398																						34	19	27		1
k__Fungi;p__Ascomycota;c__Sordariomycetes;o__Sordariales;f__unidentified;g__unidentified;s__Sordariales_sp_REF169	New.CleanUp.ReferenceOTU2399							1												192	13	414						2
k__Fungi;p__Basidiomycota	New.CleanUp.ReferenceOTU2400	3	1
k__Fungi;p__Ascomycota;c__Leotiomycetes;o__Incertae_sedis;f__Incertae_sedis;g__Chaetomella;s__Chaetomella_sp_BBA70074	New.CleanUp.ReferenceOTU2405																									1		1
k__Fungi;p__Basidiomycota;c__Agaricomycetes;o__Agaricales;f__Strophariaceae;g__Hypholoma	New.CleanUp.ReferenceOTU2408		4
k__Fungi;p__Ascomycota	New.CleanUp.ReferenceOTU2415		8
k__Fungi	New.CleanUp.ReferenceOTU2418			2
k__Fungi;p__Ascomycota;c__Eurotiomycetes;o__Eurotiales;f__Trichocomaceae	New.CleanUp.ReferenceOTU2419		43									1	1
k__Fungi;p__Ascomycota	New.CleanUp.ReferenceOTU2421		3
k__Fungi;p__Glomeromycota;c__Glomeromycetes;o__Glomerales;f__Claroideoglomeraceae;g__unidentified;s__unculturedClaroideoglomus	New.CleanUp.ReferenceOTU2423																							2
k__Fungi;p__Ascomycota;c__Eurotiomycetes;o__Eurotiales;f__Trichocomaceae;g__Penicillium	New.CleanUp.ReferenceOTU2425										1	5	32
k__Fungi;p__Ascomycota;c__Eurotiomycetes;o__Verrucariales;f__unidentified;g__unidentified;s__unculturedVerrucariales	New.CleanUp.ReferenceOTU2431											3
k__Fungi	New.CleanUp.ReferenceOTU2435		3
k__Fungi	New.CleanUp.ReferenceOTU2438	3		1
k__Fungi;p__Chytridiomycota;c__Chytridiomycetes;o__Rhizophydiales;f__Rhizophydiaceae;g__Rhizophydium;s__Rhizophydium_sp_Bevill	New.CleanUp.ReferenceOTU2440	3
k__Fungi;p__Ascomycota;c__Sordariomycetes	New.CleanUp.ReferenceOTU2441			1			86					1			1
k__Fungi;p__Ascomycota	New.CleanUp.ReferenceOTU2447				1						12	31	92
k__Fungi;p__Ascomycota	New.CleanUp.ReferenceOTU2448								9
k__Fungi;p__Ascomycota;c__Dothideomycetes;o__Pleosporales;f__Tubeufiaceae;g__Helicosporium;s__Helicosporium_gracile	New.CleanUp.ReferenceOTU2456																		14
k__Fungi	New.CleanUp.ReferenceOTU2457		96	14
k__Fungi	New.CleanUp.ReferenceOTU2458								7
k__Fungi	New.CleanUp.ReferenceOTU2459																				7			13
k__Fungi;p__Ascomycota	New.CleanUp.ReferenceOTU2460								1				1	67	211	98		1				1
k__Fungi;p__Ascomycota;c__Sordariomycetes;o__Xylariales;f__Amphisphaeriaceae;g__Pestalotiopsis;s__Pestalotiopsis_mangiferae	New.CleanUp.ReferenceOTU2464																							2				1
k__Fungi;p__Basidiomycota;c__Agaricomycetes;o__Agaricales	New.CleanUp.ReferenceOTU2469																56	17	6
k__Fungi	New.CleanUp.ReferenceOTU2473																				1	1
k__Fungi;p__Ascomycota	New.CleanUp.ReferenceOTU2475																							58
k__Fungi;p__Basidiomycota	New.CleanUp.ReferenceOTU2482	2
k__Fungi	New.CleanUp.ReferenceOTU2485																							53
k__Fungi	New.CleanUp.ReferenceOTU2490														2
k__Fungi;p__Ascomycota;c__Eurotiomycetes	New.CleanUp.ReferenceOTU2492									1		43
k__Fungi;p__Chytridiomycota;c__Chytridiomycetes;o__Rhizophydiales;f__Rhizophydiaceae;g__Rhizophydium;s__Rhizophydium_sp_BR1	New.CleanUp.ReferenceOTU2493													2
k__Fungi;p__Basidiomycota;c__Agaricomycetes;o__Agaricales;f__Entolomataceae;g__Clitopilus	New.CleanUp.ReferenceOTU2495	1					1		1	1	1	514	15				1					1						1
k__Fungi	New.CleanUp.ReferenceOTU2500		3	1
k__Fungi	New.CleanUp.ReferenceOTU2502																							18
k__Fungi	New.CleanUp.ReferenceOTU2503		1	1
k__Fungi;p__Basidiomycota;c__Agaricomycetes;o__Agaricales;f__Hygrophoraceae;g__Hygrocybe	New.CleanUp.ReferenceOTU2504																						1		1
k__Fungi;p__Ascomycota;c__Sordariomycetes;o__Hypocreales;f__Incertae_sedis;g__Stachybotrys;s__Stachybotrys_bisbyi	New.CleanUp.ReferenceOTU2507				1				77	1				1
k__Fungi	New.CleanUp.ReferenceOTU2517																				4
k__Fungi;p__Ascomycota	New.CleanUp.ReferenceOTU2518																		39
k__Fungi	New.CleanUp.ReferenceOTU2529																30
k__Fungi;p__Ascomycota	New.CleanUp.ReferenceOTU2531				33	2
k__Fungi;p__Ascomycota;c__Saccharomycetes;o__Saccharomycetales;f__Lipomycetaceae;g__Myxozyma;s__Myxozyma_cf_melibiosi_UWO(PS)91_1245	New.CleanUp.ReferenceOTU2532																60
k__Fungi	New.CleanUp.ReferenceOTU2535													1		3
k__Fungi	New.CleanUp.ReferenceOTU2536										5
k__Fungi;p__Ascomycota;c__Eurotiomycetes;o__Eurotiales;f__Trichocomaceae;g__Aspergillus;s__Aspergillus_heteromorphus	New.CleanUp.ReferenceOTU2539																	3
k__Fungi;p__Ascomycota	New.CleanUp.ReferenceOTU2540									1			1	292	220	32					1			1	1	2
k__Fungi;p__Ascomycota;c__Eurotiomycetes;o__Eurotiales;f__Trichocomaceae;g__Penicillium;s__Penicillium_cinnamopurpureum	New.CleanUp.ReferenceOTU2543															9
k__Fungi	New.CleanUp.ReferenceOTU2555	1	1				1			1		1	3	1					1				903	172	735	7
k__Fungi;p__Ascomycota	New.CleanUp.ReferenceOTU2557	80	1	13							1
k__Fungi	New.CleanUp.ReferenceOTU2560			30										1						1
k__Fungi	New.CleanUp.ReferenceOTU2565		3
k__Fungi	New.CleanUp.ReferenceOTU2567		12
k__Fungi	New.CleanUp.ReferenceOTU2568											3
k__Fungi;p__Ascomycota;c__Saccharomycetes;o__Saccharomycetales;f__Incertae_sedis;g__Candida;s__Candida_sp_EN28S10	New.CleanUp.ReferenceOTU2569																1	85	1
k__Fungi	New.CleanUp.ReferenceOTU2570																1	12
k__Fungi;p__Basidiomycota;c__Tremellomycetes;o__Tremellales;f__Trichosporonaceae;g__Trichosporon;s__Trichosporon_coprophilum	New.CleanUp.ReferenceOTU2573																1	3	1
k__Fungi;p__Ascomycota;c__Sordariomycetes;o__Hypocreales;f__Nectriaceae;g__Fusarium	New.CleanUp.ReferenceOTU2578													2											1
k__Fungi	New.CleanUp.ReferenceOTU2580														2
k__Fungi	New.CleanUp.ReferenceOTU2581			13
k__Fungi;p__Ascomycota	New.CleanUp.ReferenceOTU2583			3
k__Fungi	New.CleanUp.ReferenceOTU2584	81		10					1
k__Fungi;p__Basidiomycota;c__Agaricomycetes;o__Agaricales;f__Entolomataceae;g__Clitopilus	New.CleanUp.ReferenceOTU2585																			1		1
k__Fungi	New.CleanUp.ReferenceOTU2588																											11
k__Fungi;p__Ascomycota	New.CleanUp.ReferenceOTU2590								3
k__Fungi	New.CleanUp.ReferenceOTU2593																16	4	10
k__Fungi;p__Ascomycota;c__Sordariomycetes	New.CleanUp.ReferenceOTU2597								1	1
k__Fungi	New.CleanUp.ReferenceOTU2598													1	1			1
k__Fungi;p__Basidiomycota	New.CleanUp.ReferenceOTU2601														98
k__Fungi;p__Chytridiomycota	New.CleanUp.ReferenceOTU2603															1		19
k__Fungi	New.CleanUp.ReferenceOTU2607	7	12
k__Fungi;p__Ascomycota;c__Eurotiomycetes;o__Eurotiales;f__Trichocomaceae;g__Penicillium	New.CleanUp.ReferenceOTU2609																					1		9	5
k__Fungi	New.CleanUp.ReferenceOTU2611		2
k__Fungi;p__Basidiomycota	New.CleanUp.ReferenceOTU2617		2
k__Fungi;p__Zygomycota;c__Incertae_sedis;o__Mortierellales;f__Mortierellaceae;g__Mortierella	New.CleanUp.ReferenceOTU2621		2										1	29		19	90	20	20	26	1			2
k__Fungi	New.CleanUp.ReferenceOTU2622	23	22	8
k__Fungi;p__Ascomycota	New.CleanUp.ReferenceOTU2628								1				1
k__Fungi	New.CleanUp.ReferenceOTU2630																	22
k__Fungi	New.CleanUp.ReferenceOTU2631	2
k__Fungi;p__Ascomycota;c__Sordariomycetes	New.CleanUp.ReferenceOTU2635														53	1
k__Fungi;p__unidentified;c__unidentified;o__unidentified;f__unidentified;g__unidentified;s__fungal_sp_ARIZ_L301cB	New.CleanUp.ReferenceOTU2636											1		26	91	24		87
k__Fungi;p__Ascomycota;c__Sordariomycetes	New.CleanUp.ReferenceOTU2637											2
k__Fungi;p__Ascomycota	New.CleanUp.ReferenceOTU2638													73	75	22								3	7	2
k__Fungi;p__Ascomycota	New.CleanUp.ReferenceOTU2639			1										10		11	25	40	87
k__Fungi;p__Basidiomycota	New.CleanUp.ReferenceOTU2641												132
k__Fungi	New.CleanUp.ReferenceOTU2646									2
k__Fungi	New.CleanUp.ReferenceOTU2647														89									1
k__Fungi	New.CleanUp.ReferenceOTU2651	1	4	5
k__Fungi	New.CleanUp.ReferenceOTU2653					4
k__Fungi;p__Ascomycota;c__Dothideomycetes;o__unidentified;f__unidentified;g__unidentified	New.CleanUp.ReferenceOTU2659						79
k__Fungi;p__Ascomycota;c__Sordariomycetes;o__Hypocreales	New.CleanUp.ReferenceOTU2661								4	1
k__Fungi;p__Basidiomycota;c__Agaricomycetes;o__Polyporales	New.CleanUp.ReferenceOTU2662											7
k__Fungi	New.CleanUp.ReferenceOTU2664																		10
k__Fungi	New.CleanUp.ReferenceOTU2669										2
k__Fungi	New.CleanUp.ReferenceOTU2670																						3	1
k__Fungi	New.CleanUp.ReferenceOTU2672																					20
k__Fungi;p__Ascomycota;c__Incertae_sedis;o__Incertae_sedis;f__Incertae_sedis;g__Vermispora;s__Vermispora_fusarina	New.CleanUp.ReferenceOTU2673													4
k__Fungi	New.CleanUp.ReferenceOTU2674		4	12
k__Fungi	New.CleanUp.ReferenceOTU2678		2
k__Fungi	New.CleanUp.ReferenceOTU2687																		2
k__Fungi;p__Basidiomycota;c__Tremellomycetes;o__Tremellales;f__Exidiaceae;g__Sebacina;s__Sebacina_vermifera	New.CleanUp.ReferenceOTU2688															2
k__Fungi;p__Ascomycota;c__Eurotiomycetes;o__Verrucariales;f__unidentified;g__unidentified;s__unculturedVerrucariales	New.CleanUp.ReferenceOTU2690											16
k__Fungi;p__Ascomycota	New.CleanUp.ReferenceOTU2696														92
k__Fungi	New.CleanUp.ReferenceOTU2697													3	2	1
k__Fungi;p__Ascomycota;c__Dothideomycetes	New.CleanUp.ReferenceOTU2698																							3
k__Fungi	New.CleanUp.ReferenceOTU2702						3
k__Fungi;p__Basidiomycota;c__Tremellomycetes;o__Tremellales;f__Trichosporonaceae;g__Trichosporon;s__Trichosporon_coprophilum	New.CleanUp.ReferenceOTU2709																		2
k__Fungi;p__Ascomycota;c__Sordariomycetes	New.CleanUp.ReferenceOTU2710													3	1
k__Fungi;p__Basidiomycota;c__Agaricomycetes;o__Agaricales;f__Cortinariaceae;g__Crepidotus	New.CleanUp.ReferenceOTU2713		3
k__Fungi;p__Ascomycota;c__Dothideomycetes;o__Capnodiales	New.CleanUp.ReferenceOTU2715														8
k__Fungi;p__Ascomycota;c__Eurotiomycetes;o__Eurotiales;f__Trichocomaceae;g__Penicillium	New.CleanUp.ReferenceOTU2721																							2
k__Fungi;p__Ascomycota;c__Eurotiomycetes;o__Eurotiales;f__Trichocomaceae	New.CleanUp.ReferenceOTU2722																				13
k__Fungi	New.CleanUp.ReferenceOTU2735																											16
k__Fungi	New.CleanUp.ReferenceOTU2738						3
k__Fungi	New.CleanUp.ReferenceOTU2741				2
k__Fungi	New.CleanUp.ReferenceOTU2746											3
k__Fungi	New.CleanUp.ReferenceOTU2747										24	5	10
k__Fungi;p__Ascomycota	New.CleanUp.ReferenceOTU2750	2	1
k__Fungi;p__Chytridiomycota;c__Chytridiomycetes	New.CleanUp.ReferenceOTU2752																44		20
k__Fungi;p__Ascomycota	New.CleanUp.ReferenceOTU2755					1					1
k__Fungi	New.CleanUp.ReferenceOTU2758															2
k__Fungi;p__Ascomycota;c__Sordariomycetes	New.CleanUp.ReferenceOTU2760																											2
k__Fungi	New.CleanUp.ReferenceOTU2761	22	16	6
k__Fungi;p__Ascomycota;c__Sordariomycetes;o__Incertae_sedis;f__Plectosphaerellaceae;g__Verticillium;s__Verticillium_cf_biguttatum_CBS_7773B	New.CleanUp.ReferenceOTU2765							33										1	10
k__Fungi	New.CleanUp.ReferenceOTU2768																2
k__Fungi;p__Ascomycota;c__Sordariomycetes;o__Hypocreales;f__Hypocreaceae;g__Trichoderma	New.CleanUp.ReferenceOTU2771		1	1
k__Fungi	New.CleanUp.ReferenceOTU2775	5	7	2
k__Fungi	New.CleanUp.ReferenceOTU2779	2		1
k__Fungi	New.CleanUp.ReferenceOTU2780									6
k__Fungi;p__Ascomycota;c__Sordariomycetes	New.CleanUp.ReferenceOTU2783																											2
k__Fungi;p__Ascomycota;c__Archaeorhizomycetes;o__Archaeorhizomycetales;f__Archaeorhizomycetaceae;g__Archaeorhizomyces	New.CleanUp.ReferenceOTU2786	1			3	4	104
k__Fungi;p__Ascomycota	New.CleanUp.ReferenceOTU2787																								2
k__Fungi	New.CleanUp.ReferenceOTU2796		17	5					1
k__Fungi	New.CleanUp.ReferenceOTU2799					1			28
k__Fungi;p__Ascomycota	New.CleanUp.ReferenceOTU2800	2	23	3
k__Fungi;p__Basidiomycota;c__Tremellomycetes;o__Tremellales;f__Trichosporonaceae;g__Trichosporon;s__Trichosporon_coprophilum	New.CleanUp.ReferenceOTU2801																	2	2
k__Fungi	New.CleanUp.ReferenceOTU2803	2	12	6
k__Fungi;p__Basidiomycota;c__Agaricomycetes;o__Polyporales	New.CleanUp.ReferenceOTU2804		9
k__Fungi	New.CleanUp.ReferenceOTU2806								13
k__Fungi	New.CleanUp.ReferenceOTU2807									17
k__Fungi	New.CleanUp.ReferenceOTU2810		45
k__Fungi	New.CleanUp.ReferenceOTU2811																62
k__Fungi	New.CleanUp.ReferenceOTU2815																									5
k__Fungi;p__Chytridiomycota	New.CleanUp.ReferenceOTU2817										15	32	29	199	180	65	15	192	8					1		2
k__Fungi;p__Ascomycota;c__Sordariomycetes	New.CleanUp.ReferenceOTU2821																											2
k__Fungi;p__Ascomycota;c__Sordariomycetes	New.CleanUp.ReferenceOTU2824		1				1		2	240
k__Fungi	New.CleanUp.ReferenceOTU2830																	15	8
k__Fungi	New.CleanUp.ReferenceOTU2831																				58
k__Fungi;p__Basidiomycota;c__Agaricomycetes;o__Thelephorales;f__Thelephoraceae	New.CleanUp.ReferenceOTU2834														11
k__Fungi;p__Ascomycota;c__Saccharomycetes	New.CleanUp.ReferenceOTU2835	116	73	125
k__Fungi;p__Ascomycota;c__Sordariomycetes;o__Xylariales;f__Xylariaceae;g__unidentified;s__Xylariaceae_sp_E7606f	New.CleanUp.ReferenceOTU2839																								7
k__Fungi;p__Basidiomycota;c__Tremellomycetes;o__Tremellales;f__Trichosporonaceae;g__Trichosporon	New.CleanUp.ReferenceOTU2842																2		1
k__Fungi	New.CleanUp.ReferenceOTU2848															16
k__Fungi;p__Chytridiomycota;c__Chytridiomycetes	New.CleanUp.ReferenceOTU2851																4
k__Fungi;p__Ascomycota;c__Sordariomycetes;o__Sordariales;f__Chaetomiaceae	New.CleanUp.ReferenceOTU2852								2	1								1
k__Fungi	New.CleanUp.ReferenceOTU2854		69	40							1
k__Fungi;p__Ascomycota;c__Sordariomycetes;o__Hypocreales;f__Nectriaceae;g__Lanatonectria;s__Lanatonectria_flavolanata	New.CleanUp.ReferenceOTU2860	26
k__Fungi;p__Ascomycota;c__Sordariomycetes;o__Chaetosphaeriales;f__Chaetosphaeriaceae;g__Chloridium;s__Chloridium_sp_TMS_2011	New.CleanUp.ReferenceOTU2862			1						1			1				1			185	28		3	593	436	1	1	3
k__Fungi	New.CleanUp.ReferenceOTU2867																3
k__Fungi;p__Ascomycota	New.CleanUp.ReferenceOTU2868						25																1	12	12
k__Fungi;p__Ascomycota;c__Sordariomycetes;o__Hypocreales;f__unidentified;g__unidentified;s__Hypocreales_sp_1_TMS_2011	New.CleanUp.ReferenceOTU2869						64		1
k__Fungi	New.CleanUp.ReferenceOTU2870										2
k__Fungi	New.CleanUp.ReferenceOTU2871	21	50	12													1
k__Fungi;p__Ascomycota;c__unidentified;o__unidentified;f__unidentified;g__unidentified;s__Ascomycota_sp_MX499	New.CleanUp.ReferenceOTU2874			20																				1
k__Fungi	New.CleanUp.ReferenceOTU2876	177	162	156									1			1		2
k__Fungi;p__Ascomycota	New.CleanUp.ReferenceOTU2880										2
k__Fungi;p__Ascomycota;c__Sordariomycetes	New.CleanUp.ReferenceOTU2883																											14
k__Fungi;p__Ascomycota;c__Eurotiomycetes;o__Eurotiales;f__Trichocomaceae;g__Penicillium;s__Penicillium_giganteum	New.CleanUp.ReferenceOTU2885												1			9
k__Fungi	New.CleanUp.ReferenceOTU2887								1				1
k__Fungi;p__Basidiomycota;c__Agaricomycetes	New.CleanUp.ReferenceOTU2889		5							45
k__Fungi;p__Ascomycota;c__Sordariomycetes;o__Hypocreales;f__Nectriaceae;g__Mariannaea;s__Mariannaea_elegans_var_punicea	New.CleanUp.ReferenceOTU2892															1			1
k__Fungi;p__unidentified;c__unidentified;o__unidentified;f__unidentified;g__unidentified;s__fungal_endophyte_sp_AlL2	New.CleanUp.ReferenceOTU2913															6
k__Fungi;p__Ascomycota;c__Sordariomycetes;o__Xylariales	New.CleanUp.ReferenceOTU2915																21
k__Fungi;p__Basidiomycota	New.CleanUp.ReferenceOTU2916				5	8	5
k__Fungi;p__Ascomycota;c__Eurotiomycetes;o__Eurotiales;f__Trichocomaceae	New.CleanUp.ReferenceOTU2918		1								2	3		1											4
k__Fungi	New.CleanUp.ReferenceOTU2921			66							1
k__Fungi;p__Ascomycota;c__Sordariomycetes;o__Chaetosphaeriales;f__Chaetosphaeriaceae	New.CleanUp.ReferenceOTU2928																	5	1
k__Fungi	New.CleanUp.ReferenceOTU2930										2	1
k__Fungi	New.CleanUp.ReferenceOTU2932				1	1	1
k__Fungi;p__Ascomycota;c__Sordariomycetes	New.CleanUp.ReferenceOTU2934				143	63																		14	90			1
k__Fungi	New.CleanUp.ReferenceOTU2935	114
k__Fungi	New.CleanUp.ReferenceOTU2937								17																	1
k__Fungi;p__Ascomycota	New.CleanUp.ReferenceOTU2938								5
k__Fungi;p__Ascomycota;c__Leotiomycetes;o__Incertae_sedis;f__Incertae_sedis;g__Chaetomella;s__Chaetomella_sp_BBA70074	New.CleanUp.ReferenceOTU2941																									1		1
k__Fungi;p__Ascomycota;c__Sordariomycetes;o__Hypocreales	New.CleanUp.ReferenceOTU2942								3	1
k__Fungi;p__Ascomycota	New.CleanUp.ReferenceOTU2946																											2
k__Fungi;p__Chytridiomycota	New.CleanUp.ReferenceOTU2948													3	1	2
k__Fungi	New.CleanUp.ReferenceOTU2955																		2
k__Fungi;p__Basidiomycota;c__Tremellomycetes	New.CleanUp.ReferenceOTU2958												1				102		343
k__unidentified;p__unidentified;c__unidentified;o__unidentified;f__unidentified;g__unidentified;s__unculturedfungus	New.CleanUp.ReferenceOTU2960	56		43									1													1
k__Fungi;p__Ascomycota	New.CleanUp.ReferenceOTU2961											3
k__Fungi	New.CleanUp.ReferenceOTU2966															1		1
k__Fungi	New.CleanUp.ReferenceOTU2969	108		40							1													1
k__Fungi;p__Basidiomycota;c__Agaricomycetes;o__Agaricales;f__Agaricaceae;g__unidentified	New.CleanUp.ReferenceOTU2970																1	1	2
k__Fungi;p__Basidiomycota;c__Agaricomycetes;o__Agaricales;f__Cortinariaceae;g__Gymnopilus;s__Gymnopilus_sp_Spooner_290	New.CleanUp.ReferenceOTU2973		3
k__Fungi;p__Ascomycota;c__Sordariomycetes	New.CleanUp.ReferenceOTU2974																											2
k__Fungi;p__Ascomycota	New.CleanUp.ReferenceOTU2981								8	3			1		1											1
k__Fungi	New.CleanUp.ReferenceOTU2982																						1				1
k__Fungi;p__Basidiomycota;c__Tremellomycetes;o__Tremellales;f__Trichosporonaceae;g__Trichosporon	New.CleanUp.ReferenceOTU2984																		2
k__Fungi;p__Ascomycota;c__Sordariomycetes;o__Hypocreales	New.CleanUp.ReferenceOTU2985										3
k__Fungi	New.CleanUp.ReferenceOTU2987		3	3
k__Fungi	New.CleanUp.ReferenceOTU2988														1	1
k__Fungi;p__Ascomycota;c__Sordariomycetes	New.CleanUp.ReferenceOTU2991					2
k__Fungi	New.CleanUp.ReferenceOTU2996										3
k__Fungi;p__Ascomycota	New.CleanUp.ReferenceOTU2997			3
k__Fungi	New.CleanUp.ReferenceOTU3000																									2
k__Fungi	New.CleanUp.ReferenceOTU3001				3		14
k__Fungi;p__Ascomycota;c__Sordariomycetes;o__Microascales;f__Microascaceae;g__Microascus;s__Microascus_sp_IFM_59326	New.CleanUp.ReferenceOTU3002																				9
k__Fungi;p__Ascomycota;c__Eurotiomycetes;o__Onygenales;f__Onygenaceae;g__Auxarthron;s__Auxarthron_sp_RV24809	New.CleanUp.ReferenceOTU3004																					2
k__Fungi;p__Ascomycota;c__Eurotiomycetes;o__Chaetothyriales	New.CleanUp.ReferenceOTU3006																14	8
k__Fungi;p__Glomeromycota;c__Glomeromycetes;o__Glomerales;f__Glomeraceae	New.CleanUp.ReferenceOTU3016																									2	1	1
k__Fungi;p__unidentified;c__unidentified;o__unidentified;f__unidentified;g__unidentified;s__fungal_sp_TF7MSG	New.CleanUp.ReferenceOTU3022																							19	9
k__Fungi;p__Ascomycota;c__Sordariomycetes;o__Hypocreales;f__Nectriaceae	New.CleanUp.ReferenceOTU3024								2
k__Fungi;p__Ascomycota;c__Dothideomycetes;o__Capnodiales	New.CleanUp.ReferenceOTU3025												11
k__Fungi;p__Ascomycota;c__unidentified;o__unidentified;f__unidentified;g__unidentified;s__Ascomycota_sp_N070	New.CleanUp.ReferenceOTU3026																9
k__Fungi	New.CleanUp.ReferenceOTU3027		4
k__Fungi;p__Ascomycota	New.CleanUp.ReferenceOTU3029																		40
k__Fungi;p__Ascomycota;c__Sordariomycetes	New.CleanUp.ReferenceOTU3037								1	1
k__Fungi	New.CleanUp.ReferenceOTU3044									10												1
k__Fungi	New.CleanUp.ReferenceOTU3045								1							1							2				1
k__Fungi;p__Ascomycota;c__Sordariomycetes;o__Hypocreales;f__Bionectriaceae;g__unidentified;s__Bionectriaceae_sp_IBL_03143	New.CleanUp.ReferenceOTU3049																14		16		5							60
k__Fungi	New.CleanUp.ReferenceOTU3050									1															34
k__Fungi	New.CleanUp.ReferenceOTU3053					74					1
k__Fungi;p__Basidiomycota	New.CleanUp.ReferenceOTU3054														34	101
k__Fungi	New.CleanUp.ReferenceOTU3055						36
k__Fungi;p__Ascomycota;c__Eurotiomycetes;o__Eurotiales;f__Trichocomaceae;g__Penicillium;s__Penicillium_menonorum	New.CleanUp.ReferenceOTU3056				1										1	1
k__Fungi;p__Basidiomycota;c__Agaricomycetes;o__Agaricales;f__Entolomataceae;g__Clitopilus;s__Clitopilus_passeckerianus	New.CleanUp.ReferenceOTU3057															5
k__Fungi;p__Ascomycota	New.CleanUp.ReferenceOTU3064			2
k__Fungi	New.CleanUp.ReferenceOTU3065	2
k__Fungi;p__Ascomycota;c__Sordariomycetes;o__Hypocreales;f__Incertae_sedis;g__Myrothecium;s__Myrothecium_cinctum	New.CleanUp.ReferenceOTU3069																	2	2
k__Fungi;p__Ascomycota;c__Sordariomycetes	New.CleanUp.ReferenceOTU3070																											2
k__Fungi;p__Ascomycota;c__Archaeorhizomycetes;o__Archaeorhizomycetales;f__Archaeorhizomycetaceae;g__Archaeorhizomyces	New.CleanUp.ReferenceOTU3071											31	5
k__Fungi;p__Ascomycota;c__Archaeorhizomycetes;o__Archaeorhizomycetales;f__Archaeorhizomycetaceae;g__Archaeorhizomyces	New.CleanUp.ReferenceOTU3075				74	18	134																		1
k__Fungi;p__Ascomycota;c__Sordariomycetes;o__Incertae_sedis;f__Magnaporthaceae;g__Gaeumannomyces;s__Gaeumannomyces_incrustans	New.CleanUp.ReferenceOTU3079				25		2
k__Fungi;p__Ascomycota	New.CleanUp.ReferenceOTU3080		101	18		1											1
k__Fungi;p__Ascomycota;c__Sordariomycetes	New.CleanUp.ReferenceOTU3087																											2
k__Fungi;p__Ascomycota	New.CleanUp.ReferenceOTU3089				91					1																1
k__Fungi	New.CleanUp.ReferenceOTU3090	233	1								3			1						2						1
k__Fungi;p__Basidiomycota;c__Agaricomycetes;o__Polyporales	New.CleanUp.ReferenceOTU3096																			15
k__Fungi;p__Ascomycota	New.CleanUp.ReferenceOTU3098										12	3
k__Fungi	New.CleanUp.ReferenceOTU3100		48
k__Fungi	New.CleanUp.ReferenceOTU3105									3
k__Fungi;p__Ascomycota;c__Archaeorhizomycetes;o__Archaeorhizomycetales;f__Archaeorhizomycetaceae;g__Archaeorhizomyces	New.CleanUp.ReferenceOTU3107										2
k__Fungi;p__Glomeromycota;c__Glomeromycetes;o__Glomerales;f__Glomeraceae;g__unidentified	New.CleanUp.ReferenceOTU3109		8
k__Fungi	New.CleanUp.ReferenceOTU3111											4
k__Fungi	New.CleanUp.ReferenceOTU3112					2
k__Fungi;p__Ascomycota	New.CleanUp.ReferenceOTU3116		2	1
k__Fungi;p__Ascomycota;c__Sordariomycetes;o__Hypocreales;f__Hypocreaceae	New.CleanUp.ReferenceOTU3122											7	2
k__Fungi	New.CleanUp.ReferenceOTU3124																7		1
k__Fungi;p__Ascomycota	New.CleanUp.ReferenceOTU3125								1	1
k__Fungi;p__Ascomycota;c__Sordariomycetes	New.CleanUp.ReferenceOTU3126													4		8
k__Fungi;p__Ascomycota;c__Eurotiomycetes;o__Chaetothyriales;f__Herpotrichiellaceae;g__Exophiala;s__Exophiala_sp_2_TMS_2011	New.CleanUp.ReferenceOTU3127					6
k__Fungi	New.CleanUp.ReferenceOTU3131									2
k__Fungi	New.CleanUp.ReferenceOTU3136		2
k__Fungi;p__Ascomycota;c__Saccharomycetes;o__Saccharomycetales;f__Incertae_sedis;g__Candida;s__Candida_sp_CBS_11774	New.CleanUp.ReferenceOTU3137	12	4														1
k__Fungi	New.CleanUp.ReferenceOTU3139																									16	4
k__Fungi	New.CleanUp.ReferenceOTU3149																	14
k__Fungi;p__Glomeromycota;c__Glomeromycetes;o__Glomerales;f__Glomeraceae;g__unidentified;s__Glomus_arbuscular_mycorrhizal_symbiont_138_6	New.CleanUp.ReferenceOTU3150																							21
k__Fungi	New.CleanUp.ReferenceOTU3152													118	153	1				1	1					3
k__Fungi;p__Basidiomycota;c__Agaricomycetes;o__Polyporales;f__Phanerochaetaceae;g__Pseudolagarobasidium;s__Pseudolagarobasidium_belizense	New.CleanUp.ReferenceOTU3155		6
k__Fungi	New.CleanUp.ReferenceOTU3156						1																10
k__Fungi;p__Zygomycota;c__Incertae_sedis	New.CleanUp.ReferenceOTU3161	1		1
k__Fungi	New.CleanUp.ReferenceOTU3162											18
k__Fungi	New.CleanUp.ReferenceOTU3164							2
k__Fungi;p__Ascomycota	New.CleanUp.ReferenceOTU3166										1	1
k__Fungi	New.CleanUp.ReferenceOTU3167									10		1
k__Fungi;p__Ascomycota;c__Sordariomycetes;o__Hypocreales;f__Nectriaceae;g__Calonectria	New.CleanUp.ReferenceOTU3171													1						1
k__Fungi	New.CleanUp.ReferenceOTU3172																									12
k__Fungi	New.CleanUp.ReferenceOTU3175																								2
k__Fungi;p__Ascomycota;c__Sordariomycetes;o__Hypocreales;f__Nectriaceae	New.CleanUp.ReferenceOTU3177								3
k__Fungi;p__Ascomycota;c__Sordariomycetes;o__Hypocreales;f__Nectriaceae;g__Mariannaea;s__Mariannaea_elegans_var_elegans	New.CleanUp.ReferenceOTU3182													1		1
k__Fungi;p__Ascomycota;c__Sordariomycetes;o__Hypocreales	New.CleanUp.ReferenceOTU3186								3
k__Fungi;p__Ascomycota;c__Sordariomycetes	New.CleanUp.ReferenceOTU3188																	32
k__Fungi;p__unidentified;c__unidentified;o__unidentified;f__unidentified;g__unidentified	New.CleanUp.ReferenceOTU3192					28								19	1		1		9				12	22	35
k__Fungi;p__Ascomycota;c__Eurotiomycetes;o__Eurotiales;f__Trichocomaceae	New.CleanUp.ReferenceOTU3195										41		11
k__Fungi;p__Ascomycota;c__Incertae_sedis;o__Incertae_sedis;f__Incertae_sedis;g__Xylogone;s__Xylogone_sphaerospora	New.CleanUp.ReferenceOTU3198														1	1
k__Fungi	New.CleanUp.ReferenceOTU3199	35		1
k__Fungi	New.CleanUp.ReferenceOTU3205	3	9	2												1
k__Fungi	New.CleanUp.ReferenceOTU3208														7	1
k__Fungi	New.CleanUp.ReferenceOTU3209	171	1	65					1		1
k__Fungi	New.CleanUp.ReferenceOTU3210	405	182	184															2					1
k__Fungi	New.CleanUp.ReferenceOTU3211															8
k__Fungi;p__Basidiomycota;c__Agaricomycetes	New.CleanUp.ReferenceOTU3213	1	1	1
k__Fungi	New.CleanUp.ReferenceOTU3215		13
k__Fungi	New.CleanUp.ReferenceOTU3224	4	2
k__Fungi;p__Ascomycota	New.CleanUp.ReferenceOTU3225										9
k__Fungi	New.CleanUp.ReferenceOTU3227								1				1
k__Fungi;p__Ascomycota;c__Eurotiomycetes;o__Chaetothyriales;f__unidentified;g__unidentified;s__Chaetothyriales_sp_M_Cre1_5	New.CleanUp.ReferenceOTU3229				1																				3
k__Fungi	New.CleanUp.ReferenceOTU3230																			35
k__Fungi;p__Ascomycota;c__Eurotiomycetes;o__Eurotiales;f__Trichocomaceae	New.CleanUp.ReferenceOTU3231											7
k__Fungi	New.CleanUp.ReferenceOTU3234											12
k__Fungi	New.CleanUp.ReferenceOTU3236		14
k__Fungi;p__Ascomycota;c__Sordariomycetes	New.CleanUp.ReferenceOTU3238	6
k__Fungi;p__Ascomycota;c__unidentified;o__unidentified;f__unidentified;g__unidentified;s__Ascomycota_sp_r433	New.CleanUp.ReferenceOTU3247																										3
k__Fungi;p__Basidiomycota;c__Agaricomycetes;o__unidentified;f__unidentified;g__unidentified;s__unidentified_sp.	New.CleanUp.ReferenceOTU3253																		2
k__Fungi	New.CleanUp.ReferenceOTU3255																				3
k__Fungi	New.CleanUp.ReferenceOTU3260			3
k__Fungi	New.CleanUp.ReferenceOTU3262																		2
k__Fungi	New.CleanUp.ReferenceOTU3263										1843	175	205					1	1				1	1	2	1		1
k__Fungi;p__Chytridiomycota	New.CleanUp.ReferenceOTU3268														3	2
k__Fungi;p__Basidiomycota	New.CleanUp.ReferenceOTU3269		5	4
k__Fungi	New.CleanUp.ReferenceOTU3275											25	1
k__Fungi	New.CleanUp.ReferenceOTU3285																27		5
k__Fungi;p__Ascomycota;c__Sordariomycetes	New.CleanUp.ReferenceOTU3286																							49				1
k__Fungi;p__Basidiomycota;c__Agaricomycetes;o__Agaricales;f__Nidulariaceae;g__Cyathus;s__Cyathus_setosus	New.CleanUp.ReferenceOTU3288					32	141						1
k__Fungi;p__Ascomycota;c__Dothideomycetes;o__Pleosporales;f__Pleosporaceae;g__Curvularia;s__Curvularia_cymbopogonis	New.CleanUp.ReferenceOTU3300					48	1																	14	14
k__Fungi	New.CleanUp.ReferenceOTU3303											2	1
k__Fungi;p__Ascomycota;c__Sordariomycetes;o__Xylariales;f__Xylariaceae	New.CleanUp.ReferenceOTU3304				27											37
k__Fungi	New.CleanUp.ReferenceOTU3311	35		26
k__Fungi;p__Ascomycota	New.CleanUp.ReferenceOTU3312		4
k__Fungi;p__Glomeromycota;c__Glomeromycetes;o__Glomerales;f__Glomeraceae	New.CleanUp.ReferenceOTU3315					141			1
k__Fungi;p__Ascomycota	New.CleanUp.ReferenceOTU3316											52
k__Fungi;p__Ascomycota	New.CleanUp.ReferenceOTU3318			9
k__Fungi;p__Basidiomycota;c__Agaricomycetes	New.CleanUp.ReferenceOTU3319		12
k__Fungi;p__Ascomycota;c__Sordariomycetes;o__unidentified;f__unidentified;g__unidentified;s__Sordariomycetes_sp_genotype_542	New.CleanUp.ReferenceOTU3320												4
k__Fungi;p__Ascomycota	New.CleanUp.ReferenceOTU3326							30	110	1																3
k__Fungi;p__unidentified;c__unidentified;o__unidentified;f__unidentified;g__unidentified;s__fungal_sp_ASR_156	New.CleanUp.ReferenceOTU3328				1		1	3	290	281							1									1
k__Fungi;p__Basidiomycota	New.CleanUp.ReferenceOTU3329																8	6	4
k__Fungi	New.CleanUp.ReferenceOTU3331			1					25
k__Fungi	New.CleanUp.ReferenceOTU3335		70
k__Fungi;p__Ascomycota;c__Sordariomycetes;o__Hypocreales;f__unidentified;g__unidentified;s__Hypocreales_sp_Vega449	New.CleanUp.ReferenceOTU3336																				63
k__Fungi	New.CleanUp.ReferenceOTU3338													13	1
k__Fungi	New.CleanUp.ReferenceOTU3339	2
k__Fungi;p__Ascomycota;c__Sordariomycetes	New.CleanUp.ReferenceOTU3341													4
k__Fungi	New.CleanUp.ReferenceOTU3344				3
k__Fungi;p__Basidiomycota	New.CleanUp.ReferenceOTU3346																3
k__Fungi;p__Ascomycota;c__Sordariomycetes;o__Hypocreales;f__Nectriaceae	New.CleanUp.ReferenceOTU3348							1	2
k__Fungi	New.CleanUp.ReferenceOTU3349						8
k__Fungi;p__Basidiomycota;c__Agaricomycetes;o__Cantharellales;f__Tulasnellaceae;g__Epulorhiza;s__Epulorhiza_sp_RC_043	New.CleanUp.ReferenceOTU3351				26	29	3
k__Fungi	New.CleanUp.ReferenceOTU3352			59
k__Fungi;p__Ascomycota;c__Sordariomycetes;o__Hypocreales;f__Nectriaceae;g__Nectria	New.CleanUp.ReferenceOTU3358				12
k__Fungi	New.CleanUp.ReferenceOTU3359																					13
k__Fungi	New.CleanUp.ReferenceOTU3361										17
k__Fungi	New.CleanUp.ReferenceOTU3362																1	1
k__Fungi;p__Ascomycota	New.CleanUp.ReferenceOTU3364																		10
k__Fungi;p__unidentified;c__unidentified;o__unidentified;f__unidentified;g__unidentified	New.CleanUp.ReferenceOTU3372										2		2
k__Fungi	New.CleanUp.ReferenceOTU3374												2
k__Fungi	New.CleanUp.ReferenceOTU3375																								3
k__Fungi;p__Ascomycota;c__Eurotiomycetes;o__Eurotiales;f__Trichocomaceae;g__Talaromyces	New.CleanUp.ReferenceOTU3382												3
k__Fungi;p__Ascomycota	New.CleanUp.ReferenceOTU3387						8
k__Fungi;p__Ascomycota	New.CleanUp.ReferenceOTU3389														1								1
k__Fungi;p__Ascomycota;c__Sordariomycetes;o__Hypocreales	New.CleanUp.ReferenceOTU3391			4
k__Fungi	New.CleanUp.ReferenceOTU3395																											7
k__Fungi;p__Ascomycota;c__Leotiomycetes;o__Incertae_sedis;f__Incertae_sedis;g__Chaetomella;s__Chaetomella_sp_BBA70074	New.CleanUp.ReferenceOTU3396																									2		3
k__Fungi;p__Glomeromycota;c__Glomeromycetes;o__Glomerales;f__Glomeraceae	New.CleanUp.ReferenceOTU3398															1			37
k__Fungi	New.CleanUp.ReferenceOTU3400		1	1
k__Fungi;p__Ascomycota	New.CleanUp.ReferenceOTU3402													6	2										3
k__Fungi;p__Ascomycota	New.CleanUp.ReferenceOTU3404																							1	8
k__Fungi	New.CleanUp.ReferenceOTU3405		58
k__Fungi	New.CleanUp.ReferenceOTU3413							1	6														1			1
k__Fungi;p__Zygomycota	New.CleanUp.ReferenceOTU3416	24	10	17
k__Fungi	New.CleanUp.ReferenceOTU3418		2
k__Fungi;p__Ascomycota;c__Sordariomycetes;o__Hypocreales;f__Incertae_sedis;g__Acremonium;s__Acremonium_alcalophilum	New.CleanUp.ReferenceOTU3420													10		5
k__Fungi;p__Ascomycota;c__Saccharomycetes;o__Saccharomycetales;f__Lipomycetaceae;g__Lipomyces	New.CleanUp.ReferenceOTU3422																3	1	3
k__Fungi;p__Ascomycota;c__Sordariomycetes;o__Hypocreales;f__Incertae_sedis;g__Myrothecium;s__Myrothecium_cinctum	New.CleanUp.ReferenceOTU3423								2
k__Fungi;p__Glomeromycota;c__Glomeromycetes;o__Diversisporales;f__Entrophosporaceae;g__Entrophospora;s__Entrophospora_infrequens	New.CleanUp.ReferenceOTU3424													46												1
k__Fungi;p__Basidiomycota;c__Agaricomycetes;o__Agaricales;f__Hygrophoraceae;g__Camarophyllopsis;s__Camarophyllopsis_schulzeri	New.CleanUp.ReferenceOTU3425												2
k__Fungi;p__Ascomycota	New.CleanUp.ReferenceOTU3428										3	2
k__Fungi;p__Zygomycota;c__Incertae_sedis;o__Kickxellales;f__Kickxellaceae;g__Ramicandelaber	New.CleanUp.ReferenceOTU3431									4
k__Fungi	New.CleanUp.ReferenceOTU3440												1		1
k__Fungi;p__Ascomycota;c__Dothideomycetes;o__Capnodiales;f__Mycosphaerellaceae;g__Cladosporium;s__Cladosporium_sp_TMS_2011	New.CleanUp.ReferenceOTU3442								1																	1
k__Fungi;p__Ascomycota;c__Sordariomycetes	New.CleanUp.ReferenceOTU3448						117						2	88	68	19			1				32	61
k__Fungi;p__Glomeromycota;c__Glomeromycetes;o__Diversisporales;f__Entrophosporaceae;g__Entrophospora;s__Entrophospora_infrequens	New.CleanUp.ReferenceOTU3452														1		12		47
k__Fungi	New.CleanUp.ReferenceOTU3457															4
k__Fungi;p__Basidiomycota	New.CleanUp.ReferenceOTU3458	4																	1
k__Fungi	New.CleanUp.ReferenceOTU3459																							2
k__Fungi;p__Ascomycota;c__Sordariomycetes;o__Hypocreales	New.CleanUp.ReferenceOTU3463	1							63	51																		1
k__Fungi	New.CleanUp.ReferenceOTU3465	1	1	2
k__Fungi;p__Ascomycota	New.CleanUp.ReferenceOTU3467															1		1	1
k__Fungi	New.CleanUp.ReferenceOTU3468					1				4
k__Fungi	New.CleanUp.ReferenceOTU3469																										16
k__Fungi;p__Basidiomycota	New.CleanUp.ReferenceOTU3470	1		1										1	116	497				1	1	1
k__Fungi;p__Ascomycota;c__Sordariomycetes;o__Hypocreales;f__Incertae_sedis	New.CleanUp.ReferenceOTU3473																			19
k__Fungi;p__Ascomycota	New.CleanUp.ReferenceOTU3474											4
k__Fungi	New.CleanUp.ReferenceOTU3483				1																		1	1	1
k__Fungi;p__Ascomycota	New.CleanUp.ReferenceOTU3486																		3				1
k__Fungi;p__Ascomycota;c__Archaeorhizomycetes;o__Archaeorhizomycetales;f__Archaeorhizomycetaceae;g__Archaeorhizomyces;s__unculturedfungus	New.CleanUp.ReferenceOTU3488	139	76	56									1
k__Fungi	New.CleanUp.ReferenceOTU3489											2
k__Fungi	New.CleanUp.ReferenceOTU3490	2	110																		1
k__Fungi;p__Ascomycota;c__Archaeorhizomycetes;o__Archaeorhizomycetales;f__Archaeorhizomycetaceae;g__Archaeorhizomyces	New.CleanUp.ReferenceOTU3491						21												1
k__Fungi	New.CleanUp.ReferenceOTU3493																				2	2
k__Fungi	New.CleanUp.ReferenceOTU3494																				2
k__Fungi;p__Ascomycota	New.CleanUp.ReferenceOTU3497														2
k__Fungi	New.CleanUp.ReferenceOTU3502																		2
k__Fungi	New.CleanUp.ReferenceOTU3506		4
k__Fungi	New.CleanUp.ReferenceOTU3507																				2
k__Fungi	New.CleanUp.ReferenceOTU3508	12	227	123		1
k__Fungi;p__Basidiomycota;c__Agaricomycetes;o__Agaricales	New.CleanUp.ReferenceOTU3509													19		2								8
k__Fungi	New.CleanUp.ReferenceOTU3510		5
k__Fungi;p__Ascomycota;c__Archaeorhizomycetes;o__Archaeorhizomycetales;f__Archaeorhizomycetaceae;g__Archaeorhizomyces	New.CleanUp.ReferenceOTU3512					2	5
k__Fungi	New.CleanUp.ReferenceOTU3514		2
k__Fungi;p__Ascomycota	New.CleanUp.ReferenceOTU3516			1									1	1		1						2		2		297	793	641
k__Fungi	New.CleanUp.ReferenceOTU3517		2
k__Fungi;p__Ascomycota;c__Sordariomycetes;o__Hypocreales	New.CleanUp.ReferenceOTU3519								2
k__Fungi	New.CleanUp.ReferenceOTU3525													1	1	3
k__Fungi;p__Ascomycota	New.CleanUp.ReferenceOTU3531													10		33									1
k__Fungi;p__Ascomycota;c__Sordariomycetes;o__Hypocreales;f__Nectriaceae	New.CleanUp.ReferenceOTU3533					110									1
k__Fungi;p__unidentified;c__unidentified;o__unidentified;f__unidentified;g__unidentified;s__fungal_sp_ARIZ_B367	New.CleanUp.ReferenceOTU3538												1	51		240							1
k__Fungi	New.CleanUp.ReferenceOTU3539													2	1	4
k__Fungi;p__Ascomycota;c__unidentified;o__unidentified;f__unidentified;g__unidentified	New.CleanUp.ReferenceOTU3541										3	7
k__Fungi	New.CleanUp.ReferenceOTU3542																					3
k__Fungi	New.CleanUp.ReferenceOTU3543	1	1
k__Fungi	New.CleanUp.ReferenceOTU3547			16
k__Fungi	New.CleanUp.ReferenceOTU3552									2									5
k__Fungi	New.CleanUp.ReferenceOTU3554									5
k__Fungi;p__Basidiomycota;c__Agaricomycetes;o__Thelephorales;f__Thelephoraceae;g__unidentified;s__Thelephoraceae_sp_18_CG_2012	New.CleanUp.ReferenceOTU3557										4						1						1
k__Fungi	New.CleanUp.ReferenceOTU3560													1	1	3
k__Fungi;p__Ascomycota;c__Sordariomycetes;o__Hypocreales	New.CleanUp.ReferenceOTU3569		33	14																						1
k__Fungi;p__Ascomycota;c__Archaeorhizomycetes;o__Archaeorhizomycetales;f__Archaeorhizomycetaceae;g__Archaeorhizomyces	New.CleanUp.ReferenceOTU3577	21	14
k__Fungi;p__Ascomycota;c__Sordariomycetes;o__Hypocreales	New.CleanUp.ReferenceOTU3584							1	3	2
k__Fungi;p__Ascomycota;c__Sordariomycetes	New.CleanUp.ReferenceOTU3591																									1		1
k__Fungi	New.CleanUp.ReferenceOTU3594		61	1																								1
k__Fungi;p__Ascomycota;c__unidentified;o__unidentified;f__unidentified;g__unidentified	New.CleanUp.ReferenceOTU3596								1								13
k__Fungi;p__Chytridiomycota	New.CleanUp.ReferenceOTU3597														1		24	17	7
k__Fungi;p__Ascomycota	New.CleanUp.ReferenceOTU3602		8
k__Fungi	New.CleanUp.ReferenceOTU3603								1										17
k__Fungi;p__Ascomycota;c__Eurotiomycetes;o__Eurotiales;f__Trichocomaceae;g__Aspergillus;s__Aspergillus_sp_M1071	New.CleanUp.ReferenceOTU3604																		17
k__Fungi	New.CleanUp.ReferenceOTU3607																10		18
k__Fungi;p__Ascomycota;c__Eurotiomycetes;o__Chaetothyriales	New.CleanUp.ReferenceOTU3608					51												1
k__Fungi;p__Ascomycota	New.CleanUp.ReferenceOTU3612										8	97	6
k__Fungi;p__Ascomycota	New.CleanUp.ReferenceOTU3613										11
k__Fungi	New.CleanUp.ReferenceOTU3614										11
k__Fungi;p__Ascomycota;c__Eurotiomycetes;o__Eurotiales;f__Trichocomaceae;g__Aspergillus;s__Aspergillus_brunneo_uniseriatus	New.CleanUp.ReferenceOTU3615												11
k__Fungi	New.CleanUp.ReferenceOTU3616														2
k__Fungi	New.CleanUp.ReferenceOTU3620																							43
k__Fungi;p__Basidiomycota;c__Agaricomycetes;o__Polyporales;f__Hyphodermataceae;g__Hyphoderma;s__Hyphoderma_rude	New.CleanUp.ReferenceOTU3621																	8	5
k__Fungi	New.CleanUp.ReferenceOTU3622													1	1
k__Fungi	New.CleanUp.ReferenceOTU3630													2
k__Fungi	New.CleanUp.ReferenceOTU3632		2	1
k__Fungi;p__Ascomycota;c__unidentified;o__unidentified;f__unidentified;g__unidentified;s__Ascomycota_sp_N070	New.CleanUp.ReferenceOTU3635																				4
k__Fungi;p__Chytridiomycota;c__Chytridiomycetes;o__Rhizophlyctidales;f__Rhizophlyctidaceae;g__Rhizophlyctis;s__Rhizophlyctis_rosea	New.CleanUp.ReferenceOTU3636																							1	3
k__Fungi	New.CleanUp.ReferenceOTU3639		94	7										1
k__Fungi	New.CleanUp.ReferenceOTU3640		9
k__Fungi	New.CleanUp.ReferenceOTU3642																									5	28
k__Fungi	New.CleanUp.ReferenceOTU3643	1													1
k__Fungi;p__Ascomycota	New.CleanUp.ReferenceOTU3646								2
k__Fungi;p__Ascomycota;c__Dothideomycetes;o__Capnodiales	New.CleanUp.ReferenceOTU3647																19
k__Fungi;p__Ascomycota	New.CleanUp.ReferenceOTU3652		5	1
k__Fungi	New.CleanUp.ReferenceOTU3659	49
k__Fungi;p__Zygomycota;c__Incertae_sedis;o__Kickxellales;f__Kickxellaceae;g__Ramicandelaber	New.CleanUp.ReferenceOTU3668									1															1
k__Fungi	New.CleanUp.ReferenceOTU3669				1																					1
k__Fungi;p__Ascomycota;c__Archaeorhizomycetes;o__Archaeorhizomycetales;f__Archaeorhizomycetaceae;g__Archaeorhizomyces;s__unculturedfungus	New.CleanUp.ReferenceOTU3677											14
k__Fungi	New.CleanUp.ReferenceOTU3678												1					15
k__Fungi	New.CleanUp.ReferenceOTU3680	1																	2
k__Fungi	New.CleanUp.ReferenceOTU3685		2											2
k__Fungi;p__Basidiomycota;c__Tremellomycetes;o__Tremellales;f__Trichosporonaceae;g__Trichosporon	New.CleanUp.ReferenceOTU3691																1	1	1
k__Fungi;p__Ascomycota	New.CleanUp.ReferenceOTU3694												22
k__Fungi;p__Ascomycota;c__Eurotiomycetes;o__Onygenales;f__Onygenaceae;g__Auxarthron;s__Auxarthron_chlamydosporum	New.CleanUp.ReferenceOTU3697								19											31	2	139
k__Fungi;p__Ascomycota	New.CleanUp.ReferenceOTU3698																		3
k__Fungi	New.CleanUp.ReferenceOTU3699													2	4	5		54
k__Fungi	New.CleanUp.ReferenceOTU3701					3	19
k__Fungi;p__Ascomycota;c__Leotiomycetes;o__Helotiales;f__unidentified;g__unidentified	New.CleanUp.ReferenceOTU3704										3	1	1
k__Fungi;p__Ascomycota	New.CleanUp.ReferenceOTU3705	25	3	13																					1
k__Fungi	New.CleanUp.ReferenceOTU3709									2
k__Fungi;p__Basidiomycota	New.CleanUp.ReferenceOTU3712													2
k__Fungi;p__Basidiomycota	New.CleanUp.ReferenceOTU3720																							3	14
k__Fungi;p__Ascomycota;c__Sordariomycetes;o__Hypocreales;f__Incertae_sedis;g__Myrothecium;s__Myrothecium_cinctum	New.CleanUp.ReferenceOTU3723																1		2
k__Fungi;p__Ascomycota;c__Eurotiomycetes;o__Eurotiales;f__Trichocomaceae	New.CleanUp.ReferenceOTU3724																4
k__Fungi	New.CleanUp.ReferenceOTU3725	3		4
k__Fungi;p__Ascomycota;c__Leotiomycetes;o__Helotiales;f__Helotiaceae;g__Idriella;s__Idriella_sp.	New.CleanUp.ReferenceOTU3727		1				1												172
k__Fungi	New.CleanUp.ReferenceOTU3728																	1				2
k__Fungi;p__Basidiomycota;c__Agaricomycetes;o__Polyporales;f__unidentified;g__unidentified;s__unculturedPolyporales	New.CleanUp.ReferenceOTU3730				2	10
k__Fungi;p__Basidiomycota;c__unidentified;o__unidentified;f__unidentified;g__unidentified;s__Basidiomycota_sp_LA240	New.CleanUp.ReferenceOTU3731		16	3					35																	2
k__Fungi;p__Ascomycota	New.CleanUp.ReferenceOTU3737															19
k__Fungi;p__Ascomycota;c__Eurotiomycetes;o__Eurotiales;f__Trichocomaceae;g__Penicillium;s__Penicillium_sp_2_JJK_2011	New.CleanUp.ReferenceOTU3739																		9						1
k__Fungi	New.CleanUp.ReferenceOTU3740			7
k__Fungi	New.CleanUp.ReferenceOTU3741										1	4
k__Fungi;p__Ascomycota;c__Sordariomycetes	New.CleanUp.ReferenceOTU3742																			1					16
k__Fungi;p__Basidiomycota;c__Agaricomycetes;o__Thelephorales;f__Thelephoraceae;g__unidentified;s__Thelephoraceae_sp_18_CG_2012	New.CleanUp.ReferenceOTU3743	1	1
k__Fungi;p__Basidiomycota;c__Agaricomycetes;o__Polyporales;f__unidentified;g__unidentified;s__unculturedPolyporales	New.CleanUp.ReferenceOTU3750				1	1
k__Fungi;p__Ascomycota;c__Saccharomycetes;o__Saccharomycetales;f__Dipodascaceae	New.CleanUp.ReferenceOTU3754													1	1
k__Fungi	New.CleanUp.ReferenceOTU3756									24									1
k__Fungi;p__Ascomycota;c__Sordariomycetes;o__Hypocreales;f__Incertae_sedis;g__Myrothecium;s__Myrothecium_cinctum	New.CleanUp.ReferenceOTU3757																	1	1
k__Fungi	New.CleanUp.ReferenceOTU3762	83										1		1
k__Fungi;p__Ascomycota;c__Dothideomycetes;o__Pleosporales;f__Arthopyreniaceae;g__unidentified;s__Arthopyreniaceae_sp_GMG_P1	New.CleanUp.ReferenceOTU3763	280							1							1
k__Fungi	New.CleanUp.ReferenceOTU3765								52
k__Fungi;p__Basidiomycota;c__Tremellomycetes	New.CleanUp.ReferenceOTU3767																3
k__Fungi;p__Ascomycota;c__Sordariomycetes;o__Xylariales;f__Xylariaceae;g__Daldinia	New.CleanUp.ReferenceOTU3768													19									6
k__Fungi;p__Ascomycota;c__Sordariomycetes	New.CleanUp.ReferenceOTU3769	135									1
k__Fungi;p__Basidiomycota;c__Agaricomycetes;o__Agaricales;f__unidentified;g__unidentified;s__unidentified_sp.	New.CleanUp.ReferenceOTU3772													36	7	35		3	1
k__Fungi;p__Chytridiomycota;c__Chytridiomycetes;o__Rhizophydiales;f__Rhizophydiaceae;g__Rhizophydium;s__Rhizophydium_sp_BR1	New.CleanUp.ReferenceOTU3773													3
k__Fungi	New.CleanUp.ReferenceOTU3778			82											1
k__Fungi	New.CleanUp.ReferenceOTU3781			28
k__Fungi	New.CleanUp.ReferenceOTU3782													1	1
k__Fungi	New.CleanUp.ReferenceOTU3784																							8
k__Fungi;p__Ascomycota;c__Sordariomycetes;o__Xylariales;f__Xylariaceae;g__Biscogniauxia;s__Biscogniauxia_sp_PP103	New.CleanUp.ReferenceOTU3786												3
k__Fungi;p__Zygomycota;c__Incertae_sedis;o__Mortierellales;f__Mortierellaceae;g__Mortierella;s__Mortierella_chlamydospora	New.CleanUp.ReferenceOTU3787						1								20						8	10
k__Fungi	New.CleanUp.ReferenceOTU3788	12
k__Fungi;p__Ascomycota;c__Sordariomycetes;o__Hypocreales;f__Incertae_sedis;g__Stachybotrys;s__Stachybotrys_bisbyi	New.CleanUp.ReferenceOTU3789																							2
k__Fungi;p__Ascomycota;c__Sordariomycetes;o__Xylariales	New.CleanUp.ReferenceOTU3790															11
k__Fungi	New.CleanUp.ReferenceOTU3797			2
k__Fungi;p__Ascomycota	New.CleanUp.ReferenceOTU3801																		6
k__Fungi	New.CleanUp.ReferenceOTU3807		2
k__Fungi;p__Basidiomycota;c__Microbotryomycetes;o__Sporidiobolales;f__Incertae_sedis;g__Rhodotorula;s__Rhodotorula_sp_MAC_2011c	New.CleanUp.ReferenceOTU3808																8	8
k__Fungi	New.CleanUp.ReferenceOTU3809																	8
k__Fungi	New.CleanUp.ReferenceOTU3812	1	1
k__Fungi	New.CleanUp.ReferenceOTU3816			142								1	1
k__Fungi	New.CleanUp.ReferenceOTU3818	3
k__Fungi	New.CleanUp.ReferenceOTU3820																			7
k__Fungi;p__Ascomycota	New.CleanUp.ReferenceOTU3823																			5
k__Fungi	New.CleanUp.ReferenceOTU3824																		5
k__Fungi;p__Glomeromycota;c__Glomeromycetes;o__Diversisporales	New.CleanUp.ReferenceOTU3825															2
k__Fungi;p__Basidiomycota;c__Tremellomycetes;o__Tremellales;f__Trichosporonaceae;g__Trichosporon;s__Trichosporon_coprophilum	New.CleanUp.ReferenceOTU3828																1	1
k__Fungi;p__Ascomycota	New.CleanUp.ReferenceOTU3834													25
k__Fungi	New.CleanUp.ReferenceOTU3835																		2
k__Fungi	New.CleanUp.ReferenceOTU3837									7
k__Fungi	New.CleanUp.ReferenceOTU3839		17
k__Fungi;p__unidentified;c__unidentified;o__unidentified;f__unidentified;g__unidentified;s__fungal_sp_ARIZ_L430	New.CleanUp.ReferenceOTU3840													1							37
k__Fungi;p__Ascomycota	New.CleanUp.ReferenceOTU3841										17	47					1
k__Fungi;p__Ascomycota	New.CleanUp.ReferenceOTU3845										2	1
k__Fungi;p__Glomeromycota;c__Glomeromycetes;o__Glomerales;f__Glomeraceae	New.CleanUp.ReferenceOTU3848					8																			1
k__Fungi	New.CleanUp.ReferenceOTU3850											21	8
k__Fungi	New.CleanUp.ReferenceOTU3852																	2	1
k__Fungi;p__Ascomycota	New.CleanUp.ReferenceOTU3855																							4
k__Fungi	New.CleanUp.ReferenceOTU3856																2
k__Fungi	New.CleanUp.ReferenceOTU3857																3
k__Fungi	New.CleanUp.ReferenceOTU3863		5
k__Fungi;p__Ascomycota;c__Saccharomycetes;o__Saccharomycetales;f__Dipodascaceae	New.CleanUp.ReferenceOTU3873					2
k__Fungi;p__Glomeromycota;c__Glomeromycetes;o__Paraglomerales	New.CleanUp.ReferenceOTU3875															9
k__Fungi	New.CleanUp.ReferenceOTU3879																	67	1
k__Fungi;p__Ascomycota;c__Eurotiomycetes;o__Eurotiales;f__Trichocomaceae	New.CleanUp.ReferenceOTU3885																			27
k__Fungi;p__Ascomycota;c__Sordariomycetes;o__Hypocreales;f__Clavicipitaceae;g__Metarhizium	New.CleanUp.ReferenceOTU3886																1	1	4
k__Fungi;p__Ascomycota	New.CleanUp.ReferenceOTU3887										1		2
k__unidentified;p__unidentified;c__unidentified;o__unidentified;f__unidentified;g__unidentified;s__unculturedfungus	New.CleanUp.ReferenceOTU3888	1	189											1
k__Fungi	New.CleanUp.ReferenceOTU3889																		12
k__Fungi	New.CleanUp.ReferenceOTU3892													2
k__Fungi	New.CleanUp.ReferenceOTU3895								7
k__Fungi;p__Ascomycota	New.CleanUp.ReferenceOTU3897										3
k__Fungi;p__Ascomycota;c__Sordariomycetes;o__Hypocreales	New.CleanUp.ReferenceOTU3904							1	7
k__Fungi;p__Ascomycota;c__Eurotiomycetes;o__Eurotiales;f__Trichocomaceae;g__Aspergillus;s__Aspergillus_sylvaticus	New.CleanUp.ReferenceOTU3905								18
k__Fungi;p__Ascomycota	New.CleanUp.ReferenceOTU3907																				4
