# Supplementary material for: Relations of microbiome characteristics to edaphic properties of tropical soils from Trinidad
Source: Front Microbiol. 2015 Sep 30;6:1045. doi: 10.3389/fmicb.2015.01045 (PMC4588118; doi:10.3389/fmicb.2015.01045)
Supplement: Table S3 — Archaeal library across soils. [file Table3.XLS]

## Sheet: Table S3
Supplimentary Table 3: Archaea Library across soils
			Sequence Reads across Soils
OTU_id	Taxon Assignment	Identify	Arena1	Arena2	Arena3	Brasso3	Ecclesville1	Ecclesville2	Ecclesville3	Maracas1	Maracas2	Maracas3	Piarco1	Piarco2	Piarco3	River Estate1	River Estate2	River Estate3	St. Augustine1	St. Augustine2	St. Augustine3	Talparo1	Talparo2	Talparo3	Princes Town1
New.CleanUp.ReferenceOTU1042	k__Bacteria;p__Verrucomicrobia;c__[Pedosphaerae];o__[Pedosphaerales]	0.88	0	2	0	1	7	8	1	3	3	0	0	3	0	2	0	1	2	2	4	1	0	0	0
New.CleanUp.ReferenceOTU12734	k__Bacteria;p__Verrucomicrobia;c__[Spartobacteria];o__[Chthoniobacterales];f__[Chthoniobacteraceae];g__DA101;s__	0.81	0	4	1	1	2	2	3	10	11	2	6	11	11	22	3	11	1	1	5	0	1	0	0
New.ReferenceOTU185	k__Archaea;p__Crenarchaeota;c__MBGA;o__NRP-J;f__;g__;s__	1	81	289	23	2	33	3	2	0	156	14	0	0	0	2457	431	2231	7	4	138	0	0	0	0
New.ReferenceOTU483	k__Bacteria	0.96	0	1	6	0	0	0	0	2	51	138	0	1	0	113	7	46	0	0	0	0	0	0	0
New.RefernceOTU252964	k__Bacteria;p__Verrucomicrobia;c__[Spartobacteria];o__[Chthoniobacterales];f__[Chthoniobacteraceae];g__DA101;s__	1	14	19	4	35	730	1463	647	2174	2874	1139	646	2104	959	2810	330	2088	587	379	296	6	3	5	10
New.ReferenceOTU375	k__Bacteria;p__Verrucomicrobia;c__Verrucomicrobiae;o__Verrucomicrobiales;f__Verrucomicrobiaceae;g__;s__	0.93	0	1	0	136	7	47	11	3	0	1	13	11	1	130	10	98	3	33	0	264	102	141	0
New.CleanUp.ReferenceOTU10596	k__Bacteria;p__Verrucomicrobia;c__[Pedosphaerae];o__[Pedosphaerales]	0.8	5	2	1	0	0	0	1	0	0	0	0	0	0	0	0	0	0	0	1	0	0	0	0
New.ReferenceOTU543414	k__Bacteria;p__Verrucomicrobia;c__Verruco-5;o__LD1-PB3;f__;g__;s__	0.99	0	0	0	0	0	0	0	0	0	0	0	0	0	22	20	60	0	0	0	0	0	2	0
New.ReferenceOTU4375039	k__Bacteria;p__Planctomycetes;c__Planctomycetia;o__Planctomycetales;f__Planctomycetaceae;g__Planctomyces;s__	1	0	0	0	0	0	0	0	0	0	0	0	0	0	0	0	0	0	2	5	0	10	0	0
New.CleanUp.ReferenceOTU14505	k__Bacteria;p__OD1;c__ZB2;o__;f__;g__;s__	1	0	0	0	12	23	36	42	0	43	0	0	0	2	36	0	6	46	31	31	28	12	10	0
New.ReferenceOTU543	k__Bacteria;p__Verrucomicrobia;c__[Spartobacteria];o__[Chthoniobacterales];f__[Chthoniobacteraceae];g__DA101;s__	0.95	3	7	1	1	4	15	3	1486	1300	672	3	10	3	6	1	9	128	11	3	2	2	2	0
New.ReferenceOTU240491	k__Bacteria;p__Verrucomicrobia;c__[Spartobacteria];o__[Chthoniobacterales];f__[Chthoniobacteraceae];g__DA101;s__	1	165	269	47	37	5309	12041	4949	3438	20432	6163	1389	4461	2244	2209	262	1468	5954	2763	3681	71	13	2	8
New.ReferenceOTU616088	k__Bacteria;p__Verrucomicrobia;c__[Spartobacteria];o__[Chthoniobacterales];f__[Chthoniobacteraceae];g__Candidatus Xiphinematobacter;s__	1	0	2	1	0	0	0	0	0	0	0	0	5	0	9	0	1	4	1	3	0	0	0	1
New.ReferenceOTU1141105	k__Bacteria;p__Verrucomicrobia;c__[Spartobacteria];o__[Chthoniobacterales];f__[Chthoniobacteraceae];g__Ellin506;s__	1	415	152	63	0	21	0	40	325	266	288	17	57	67	115	20	73	1	1	41	0	0	1	0
New.ReferenceOTU84	k__Bacteria	0.99	0	0	0	0	1	0	1	0	570	126	0	1	0	0	0	1	0	1	2	0	0	0	0
New.CleanUp.ReferenceOTU12824	k__Bacteria;p__Verrucomicrobia;c__[Pedosphaerae];o__[Pedosphaerales];f__auto67_4W;g__;s__	0.87	2	1	0	2	38	58	60	83	81	49	93	344	223	25	1	10	34	40	36	4	2	0	0
New.CleanUp.ReferenceOTU14044	k__Bacteria;p__Verrucomicrobia;c__[Pedosphaerae];o__[Pedosphaerales]	1	16	22	1	0	0	0	1	4	1	2	1	11	7	2	0	4	0	1	2	0	1	0	0
New.ReferenceOTU122	Unclassified	1	0	0	0	0	6	1	0	1	0	1	0	0	0	1162	75	161	0	20	82	0	0	0	1
New.CleanUp.ReferenceOTU13441	k__Bacteria;p__Verrucomicrobia;c__[Pedosphaerae];o__[Pedosphaerales];f__;g__;s__	0.83	2	3	1	1	4	40	27	0	2	0	1	3	4	3	0	1	1	0	2	0	0	0	0
New.CleanUp.ReferenceOTU15507	k__Bacteria;p__Verrucomicrobia;c__[Spartobacteria];o__[Chthoniobacterales];f__[Chthoniobacteraceae]	0.97	1	5	0	1	2	20	5	9	22	1	7	23	9	50	4	23	3	0	4	0	0	0	0
New.CleanUp.ReferenceOTU15796	k__Bacteria;p__Verrucomicrobia;c__[Spartobacteria];o__[Chthoniobacterales];f__[Chthoniobacteraceae]	0.91	1	2	1	1	2	5	3	8	12	2	2	4	0	6	0	4	0	1	2	0	0	0	0
New.ReferenceOTU19	k__Bacteria;p__Verrucomicrobia;c__[Pedosphaerae];o__[Pedosphaerales]	1	0	2	0	0	3	3	2	2	8	2	1	12	3	4	2	2	31	2	6	1	2	1	0
New.CleanUp.ReferenceOTU1567	k__Bacteria;p__Verrucomicrobia;c__[Pedosphaerae];o__[Pedosphaerales]	0.98	170	12	2	0	0	0	0	17	12	80	0	2	1	2	0	0	0	1	2	0	0	0	0
New.CleanUp.ReferenceOTU14933	k__Bacteria	1	3	2	1	0	0	0	0	0	2	0	0	2	0	1	0	0	0	0	0	0	0	0	0
New.ReferenceOTU243353	k__Bacteria;p__Verrucomicrobia;c__[Spartobacteria];o__[Chthoniobacterales];f__[Chthoniobacteraceae];g__DA101;s__	1	2	5	1	1	1294	1867	801	9	34	2	1	19	11	15	2	54	4	4	1	1	0	1	17
New.CleanUp.ReferenceOTU15174	k__Archaea;p__Crenarchaeota;c__MBGA;o__NRP-J;f__;g__;s__	0.91	6952	6793	2643	4	2	5	0	801	2449	659	2	6	4	16	3	46	8	10	9	0	0	0	1
776995	k__Archaea;p__Crenarchaeota;c__MCG;o__pGrfC26;f__;g__;s__	1	0	0	0	0	36	4	0	0	0	0	0	0	0	9	15	63	0	0	0	0	0	0	0
New.ReferenceOTU566	k__Bacteria;p__Verrucomicrobia;c__[Spartobacteria];o__[Chthoniobacterales];f__[Chthoniobacteraceae];g__DA101;s__	1	4	5	0	1	14	64	6	43	43	13	887	2294	1663	224	47	240	531	628	276	2	0	0	0
New.CleanUp.ReferenceOTU13133	k__Bacteria;p__Verrucomicrobia;c__[Pedosphaerae];o__[Pedosphaerales]	1	0	1	0	0	0	0	6	0	1	0	0	1	0	0	0	0	0	0	0	1	0	0	0
4471583	k__Bacteria;p__Verrucomicrobia;c__[Spartobacteria];o__[Chthoniobacterales];f__[Chthoniobacteraceae];g__DA101;s__	0.95	47	117	12	1547	6397	14421	6510	2045	5924	2689	944	3853	2376	1362	209	1220	1947	1460	1698	409	186	187	1175
New.CleanUp.ReferenceOTU14319	k__Bacteria;p__Verrucomicrobia;c__[Pedosphaerae];o__[Pedosphaerales]	0.97	0	1	0	0	1	4	4	5	9	0	6	17	9	5	1	5	6	0	3	1	1	0	0
New.CleanUp.ReferenceOTU12757	k__Bacteria;p__Planctomycetes;c__Planctomycetia;o__Pirellulales;f__Pirellulaceae	0.92	0	0	0	0	1	23	13	0	0	0	5	14	1	0	0	0	15	0	0	0	2	0	0
New.ReferenceOTU128	k__Bacteria;p__Verrucomicrobia;c__[Pedosphaerae];o__[Pedosphaerales];f__auto67_4W;g__;s__	0.99	926	772	375	2	1	4	7	124	98	48	111	327	330	1430	135	1248	9	4	11	3	2	0	1
New.CleanUp.ReferenceOTU1109	k__Archaea;p__Euryarchaeota;c__Thermoplasmata;o__E2;f__WCHD3-02;g__;s__	0.92	477	507	220	0	0	0	0	0	0	2	0	0	0	3	1	55	143	96	14	0	0	0	1
New.ReferenceOTU151	k__Bacteria;p__Verrucomicrobia;c__[Pedosphaerae];o__[Pedosphaerales];f__[Pedosphaeraceae];g__Pedosphaera;s__	1	305	177	91	0	37	9	25	1692	623	368	380	470	365	29	6	45	74	44	48	1	0	1	0
New.CleanUp.ReferenceOTU14523	k__Bacteria	0.99	0	0	0	1	0	1	1	1	5	86	0	0	0	1	0	16	0	0	27	0	0	0	0
New.CleanUp.ReferenceOTU1378	k__Bacteria	0.99	0	2	0	0	0	0	0	0	0	0	0	1	0	58	6	38	0	0	0	0	0	0	0
New.CleanUp.ReferenceOTU10142	k__Archaea;p__Crenarchaeota;c__Thaumarchaeota;o__Cenarchaeales;f__SAGMA-X;g__;s__	1	106	95	32	45	58	148	32	24	555	147	27	81	36	60054	10567	56640	17469	19992	25723	12	4	3	29
1141151	k__Archaea;p__Euryarchaeota;c__[Parvarchaea];o__YLA114;f__;g__;s__	1	0	0	0	0	0	60	0	0	0	0	0	0	0	0	0	0	0	0	0	0	0	0	0
New.CleanUp.ReferenceOTU14076	k__Bacteria;p__Verrucomicrobia;c__[Spartobacteria];o__[Chthoniobacterales];f__[Chthoniobacteraceae]	0.94	1	4	0	15	357	1122	588	3	61	21	2	34	7	236	51	212	309	125	297	54	15	85	3
New.CleanUp.ReferenceOTU14361	k__Bacteria;p__Verrucomicrobia	0.99	0	2	0	0	3	0	0	12	22	2	1	3	12	11	1	9	0	0	0	0	0	0	0
New.CleanUp.ReferenceOTU12556	k__Bacteria;p__Verrucomicrobia;c__[Pedosphaerae];o__[Pedosphaerales]	0.92	0	0	0	1	1	10	4	0	3	0	9	36	18	1	0	5	5	5	1	3	1	0	0
New.CleanUp.ReferenceOTU11834	k__Bacteria;p__Verrucomicrobia;c__[Spartobacteria];o__[Chthoniobacterales];f__[Chthoniobacteraceae]	0.96	0	1	0	3	15	0	9	0	1	0	0	28	23	5	0	9	0	14	12	5	9	7	22
New.CleanUp.ReferenceOTU11534	k__Bacteria;p__Verrucomicrobia	1	1	1	0	0	2	4	2	851	722	350	20	18	37	61	14	51	2	0	0	0	0	0	0
291692	k__Bacteria;p__Verrucomicrobia;c__[Spartobacteria];o__[Chthoniobacterales];f__[Chthoniobacteraceae];g__DA101;s__	1	36	56	9	1467	6154	14037	6186	1540	5510	2716	945	3871	2380	1124	226	1079	1544	950	863	476	203	265	1189
New.CleanUp.ReferenceOTU11874	k__Bacteria;p__Verrucomicrobia;c__[Spartobacteria];o__[Chthoniobacterales];f__[Chthoniobacteraceae]	0.92	0	1	0	2	5	18	8	0	5	1	2	12	2	10	0	8	2	0	1	0	1	0	0
209805	k__Bacteria;p__Planctomycetes;c__Planctomycetia;o__Pirellulales;f__Pirellulaceae;g__Pirellula;s__	1	1	0	0	39	13	60	54	0	9	5	1	31	16	7	2	3	29	12	9	17	5	20	84
105113	k__Archaea;p__Crenarchaeota;c__Thaumarchaeota;o__Nitrososphaerales;f__Nitrososphaeraceae;g__Candidatus Nitrososphaera;s__	0.96	2	2	0	412	3	14	3	0	0	0	0	1	0	0	0	1	6	28	1	0	0	27	29
New.CleanUp.ReferenceOTU10125	k__Bacteria;p__Planctomycetes;c__Planctomycetia;o__Pirellulales;f__Pirellulaceae;g__;s__	0.94	0	0	0	0	0	0	0	0	0	0	0	0	0	0	0	0	0	0	16	0	0	0	0
623003	k__Archaea;p__Crenarchaeota;c__MBGA;o__NRP-J;f__;g__;s__	0.99	26971	20744	8702	11	26	11	6	6403	12520	6642	6	18	13	2133	163	1618	184	399	540	0	0	0	3
New.CleanUp.ReferenceOTU15097	k__Bacteria;p__Verrucomicrobia;c__[Spartobacteria];o__[Chthoniobacterales];f__[Chthoniobacteraceae]	1	0	1	0	1	16	56	12	8	130	32	26	82	37	55	4	29	32	15	16	0	0	0	0
New.CleanUp.ReferenceOTU16180	k__Bacteria;p__Verrucomicrobia;c__[Spartobacteria];o__[Chthoniobacterales];f__[Chthoniobacteraceae]	0.88	0	0	0	0	2	2	2	2	13	0	1	4	1	66	14	53	1	2	4	0	0	0	0
New.ReferenceOTU449	k__Bacteria;p__Verrucomicrobia;c__[Spartobacteria];o__[Chthoniobacterales]	0.84	0	2	0	0	0	0	0	0	0	0	0	0	0	0	0	0	36	0	0	0	0	0	0
New.ReferenceOTU189	k__Bacteria;p__Verrucomicrobia;c__[Pedosphaerae];o__[Pedosphaerales];f__;g__;s__	0.99	5	2	1	81	380	636	219	87	235	35	258	1005	915	11	1	5	271	304	285	2	4	4	104
New.CleanUp.ReferenceOTU12118	k__Bacteria;p__Verrucomicrobia;c__[Pedosphaerae];o__[Pedosphaerales]	1	30	1	2	0	0	2	1	5	6	2	4	13	4	1	0	0	5	6	4	0	0	0	0
New.CleanUp.ReferenceOTU13579	k__Bacteria;p__Verrucomicrobia;c__[Pedosphaerae];o__[Pedosphaerales]	1	2	4	0	1	372	539	244	14	6	1	38	127	150	50	2	9	13	19	22	1	0	0	0
New.CleanUp.ReferenceOTU11647	k__Bacteria;p__OD1;c__ZB2;o__;f__;g__;s__	0.96	0	0	0	0	0	0	0	0	6	0	2	21	7	0	0	0	0	0	0	0	0	0	0
New.ReferenceOTU539	k__Bacteria;p__Chlamydiae;c__Chlamydiia;o__Chlamydiales	1	0	0	0	0	0	0	0	0	0	0	1	0	0	125	0	0	0	0	0	0	0	0	0
New.CleanUp.ReferenceOTU15603	k__Bacteria;p__Verrucomicrobia;c__[Spartobacteria];o__[Chthoniobacterales];f__[Chthoniobacteraceae]	0.95	1	0	0	0	4	2	0	4	15	5	2	10	4	4	0	2	4	3	2	0	0	0	0
New.CleanUp.ReferenceOTU13508	k__Bacteria;p__Verrucomicrobia;c__[Spartobacteria];o__[Chthoniobacterales];f__[Chthoniobacteraceae];g__;s__	0.98	0	1	0	64	9	29	35	1	0	0	0	6	3	3	0	35	3	11	1	10	31	3	0
New.CleanUp.ReferenceOTU13458	k__Bacteria;p__Verrucomicrobia;c__[Pedosphaerae];o__[Pedosphaerales];f__Ellin517;g__;s__	0.95	2	1	0	25	3	7	123	4	3	2	6	44	6	9	14	23	98	178	115	0	0	0	0
New.ReferenceOTU124	k__Bacteria;p__Verrucomicrobia;c__[Pedosphaerae];o__[Pedosphaerales];f__auto67_4W;g__;s__	0.99	268	242	61	28	489	385	473	4208	2022	2318	4770	8478	8852	2675	408	1580	667	511	761	3	8	4	2
New.CleanUp.ReferenceOTU10577	k__Bacteria;p__Verrucomicrobia;c__[Spartobacteria];o__[Chthoniobacterales];f__[Chthoniobacteraceae];g__Candidatus Xiphinematobacter;s__	0.85	1	0	1	2	15	48	26	0	0	0	0	6	22	4	2	23	27	21	14	2	3	1	4
New.CleanUp.ReferenceOTU14266	k__Bacteria;p__Verrucomicrobia;c__[Spartobacteria];o__[Chthoniobacterales];f__[Chthoniobacteraceae]	0.91	0	0	0	0	2	5	1	3	18	1	1	1	0	3	0	1	0	0	3	0	0	0	0
New.CleanUp.ReferenceOTU16171	k__Bacteria;p__Verrucomicrobia	0.98	0	0	0	0	4	74	181	0	0	1	0	0	0	4	0	1	0	0	0	0	0	0	0
New.CleanUp.ReferenceOTU11359	k__Bacteria;p__Verrucomicrobia;c__[Spartobacteria];o__[Chthoniobacterales];f__[Chthoniobacteraceae]	1	0	3	0	1	0	0	0	12	42	48	1	9	4	11	0	18	9	1	2	0	0	0	0
New.CleanUp.ReferenceOTU14825	k__Bacteria;p__Verrucomicrobia;c__[Pedosphaerae];o__[Pedosphaerales]	1	0	0	0	5	5	29	11	7	13	3	9	55	11	8	1	2	17	13	8	2	1	0	0
New.CleanUp.ReferenceOTU586002	k__Bacteria;p__Verrucomicrobia;c__[Pedosphaerae];o__[Pedosphaerales];f__auto67_4W;g__;s__	0.99	134	89	3	1	3	8	5	408	111	91	158	559	496	688	61	428	27	260	215	1	0	0	0
New.ReferenceOTU347	k__Archaea;p__Crenarchaeota;c__MBGA;o__NRP-J;f__;g__;s__	1	15438	13955	5614	7	23	18	3	2212	4443	2239	10	119	12	1665	320	1249	114	379	329	2	1	0	4
New.CleanUp.ReferenceOTU10555	k__Bacteria;p__Verrucomicrobia;c__[Spartobacteria];o__[Chthoniobacterales];f__[Chthoniobacteraceae]	0.99	0	0	0	0	1	0	0	0	8	1	0	1	0	5	0	0	0	1	0	0	0	0	0
New.CleanUp.ReferenceOTU11455	k__Archaea;p__Crenarchaeota;c__Thaumarchaeota;o__Nitrososphaerales;f__Nitrososphaeraceae;g__Candidatus Nitrososphaera;s__SCA1170	0.93	4	6	0	68	2043	2968	731	1	3	126	48	143	21	11	0	7	2077	1763	1132	0	0	1	1306
New.CleanUp.ReferenceOTU13932	k__Archaea;p__Crenarchaeota;c__Thaumarchaeota;o__Nitrososphaerales;f__Nitrososphaeraceae;g__Candidatus Nitrososphaera	1	5	4	3	778	200	723	113	1	4	3	14	41	4	4	1	5	140	121	91	4	0	5	7066
New.CleanUp.ReferenceOTU15611	k__Bacteria;p__Verrucomicrobia;c__[Pedosphaerae];o__[Pedosphaerales];f__;g__;s__	0.95	1	0	0	3	1	6	2	1	2	1	109	338	160	11	17	51	1	0	3	0	1	0	0
New.ReferenceOTU167	k__Bacteria;p__Verrucomicrobia;c__[Pedosphaerae];o__[Pedosphaerales]	0.99	0	0	1	7	2	4	5	2	2	0	3	9	4	4	0	4	3	1	2	1	0	0	0
New.ReferenceOTU241	k__Bacteria;p__Verrucomicrobia;c__[Pedosphaerae];o__[Pedosphaerales];f__Ellin515;g__;s__	0.95	30	37	10	274	2071	3107	2222	2011	2176	1351	3007	6419	4767	1759	209	911	1283	1374	1427	121	23	24	45
New.CleanUp.ReferenceOTU13147	k__Archaea;p__Crenarchaeota;c__Thaumarchaeota;o__Nitrososphaerales;f__Nitrososphaeraceae;g__Candidatus Nitrososphaera	0.89	18	21	2	1	6	20	3	0	0	0	1	1	0	0	0	3	10	4	4	0	0	0	11
New.CleanUp.ReferenceOTU14205	k__Bacteria;p__Verrucomicrobia;c__[Pedosphaerae];o__[Pedosphaerales]	0.99	142	257	71	0	0	0	1	0	0	1	0	3	1	2	0	1	0	0	1	0	0	0	0
New.CleanUp.ReferenceOTU11319	k__Bacteria;p__Verrucomicrobia;c__[Spartobacteria];o__[Chthoniobacterales];f__[Chthoniobacteraceae]	0.98	5	8	4	3	633	1398	1336	10	277	23	827	2958	1871	706	124	477	176	89	101	10	9	1	1
New.CleanUp.ReferenceOTU1636	k__Bacteria;p__Verrucomicrobia	0.99	1	1	0	18	2	3	3	2	3	0	0	5	0	4	0	2	5	4	7	4	2	1	0
New.CleanUp.ReferenceOTU15106	k__Bacteria;p__Verrucomicrobia;c__[Spartobacteria];o__[Chthoniobacterales];f__[Chthoniobacteraceae]	0.89	8	7	0	2	9	6	4	7	7	2	746	1152	1304	393	23	106	4	2	2	0	0	2	1
New.ReferenceOTU452	k__Bacteria;p__Verrucomicrobia;c__[Pedosphaerae];o__[Pedosphaerales]	1	14	9	2	14	1456	1750	1152	9	10	7	160	786	562	21	0	10	46	80	56	99	61	105	74
New.CleanUp.ReferenceOTU15236	k__Bacteria;p__Verrucomicrobia;c__[Spartobacteria];o__[Chthoniobacterales];f__[Chthoniobacteraceae];g__Ellin506;s__	1	19	74	1	0	0	0	39	90	143	9	14	55	66	115	2	71	1	1	40	0	0	1	0
New.CleanUp.ReferenceOTU12343	k__Bacteria;p__Verrucomicrobia;c__[Spartobacteria];o__[Chthoniobacterales];f__[Chthoniobacteraceae]	0.99	42	15	19	1	1	3	3	37	12	18	7	5	10	21	1	4	0	2	3	0	0	0	0
New.ReferenceOTU334	k__Bacteria;p__Verrucomicrobia;c__[Spartobacteria];o__[Chthoniobacterales]	0.98	1	2	0	0	7	29	11	27	35	8	2	22	6	16	3	14	4	3	2	0	0	1	4
New.CleanUp.ReferenceOTU11306	k__Bacteria;p__Verrucomicrobia;c__[Spartobacteria];o__[Chthoniobacterales];f__[Chthoniobacteraceae]	0.93	0	0	0	17	0	0	0	0	0	0	0	0	0	0	0	0	0	0	0	0	0	0	0
New.ReferenceOTU125	k__Bacteria;p__Verrucomicrobia;c__[Pedosphaerae];o__[Pedosphaerales];f__auto67_4W;g__;s__	0.96	10	2	3	0	2	1	36	225	39	137	75	251	367	4	6	5	40	5	4	0	0	1	0
220676	k__Bacteria;p__Planctomycetes;c__Planctomycetia;o__Gemmatales;f__Isosphaeraceae;g__;s__	1	71	4	3	0	0	3	0	4	43	1	0	10	1	0	3	7	7	0	0	0	0	0	3
New.CleanUp.ReferenceOTU10632	k__Bacteria;p__Verrucomicrobia;c__[Pedosphaerae];o__[Pedosphaerales]	0.92	5	1	0	43	69	103	68	1	2	1	2	13	7	55	5	33	23	24	45	33	11	12	1
New.CleanUp.ReferenceOTU13609	k__Bacteria;p__Verrucomicrobia;c__[Pedosphaerae];o__[Pedosphaerales];f__Ellin515;g__;s__	0.8	0	0	0	0	3	2	1	0	0	0	4	3	0	1	0	0	2	0	0	0	0	0	0
New.CleanUp.ReferenceOTU12153	k__Bacteria;p__Verrucomicrobia;c__[Spartobacteria];o__[Chthoniobacterales]	0.81	0	1	0	0	0	1	1	1	4	1	0	3	2	1	0	2	7	3	1	0	0	0	0
New.CleanUp.ReferenceOTU12873	k__Bacteria;p__Verrucomicrobia;c__[Pedosphaerae];o__[Pedosphaerales];f__auto67_4W;g__;s__	0.91	6552	6703	2398	5	9	16	7	403	131	118	178	304	359	42	7	17	8	8	2	3	0	2	0
New.ReferenceOTU211	k__Bacteria	0.95	0	0	0	0	1	0	0	0	0	0	119	7	3	1	0	88	0	0	0	0	0	0	0
New.CleanUp.ReferenceOTU1411	k__Bacteria;p__Verrucomicrobia	1	2	2	1	1	1	2	1	5	6	6	7	22	19	9	3	9	3	6	3	0	0	0	0
New.ReferenceOTU7	k__Archaea;p__Crenarchaeota;c__MBGA;o__NRP-J;f__;g__;s__	0.98	73	157	3	0	0	0	0	0	0	0	0	0	0	0	0	0	1	0	0	0	0	0	0
New.CleanUp.ReferenceOTU11747	k__Bacteria;p__Verrucomicrobia;c__[Spartobacteria];o__[Chthoniobacterales];f__[Chthoniobacteraceae]	1	4	8	0	2	23	110	33	427	696	243	284	1150	716	2403	282	1661	16	59	87	1	3	0	0
New.ReferenceOTU10	k__Bacteria;p__Verrucomicrobia;c__[Pedosphaerae];o__[Pedosphaerales];f__Ellin515;g__;s__	0.93	24	13	6	67	453	1125	496	1561	1761	1087	3134	8298	5291	1821	225	1165	737	760	924	45	40	19	4
677908	k__Bacteria;p__Planctomycetes;c__Planctomycetia;o__Gemmatales;f__Isosphaeraceae;g__;s__	0.99	0	0	0	0	0	2	1	0	20	1	0	0	1	1	0	0	3	1	3	0	0	0	0
New.CleanUp.ReferenceOTU14780	k__Bacteria;p__Verrucomicrobia;c__[Pedosphaerae];o__[Pedosphaerales];f__;g__;s__	0.83	0	0	0	3	0	2	0	0	0	0	0	1	0	0	0	0	4	1	1	1	0	0	0
New.CleanUp.ReferenceOTU12677	k__Bacteria;p__Verrucomicrobia;c__[Spartobacteria];o__[Chthoniobacterales];f__[Chthoniobacteraceae];g__DA101;s__	0.8	3	8	1	3	4	7	2	3	5	3	2	3	4	12	3	3	4	10	4	1	0	1	5
4336201	k__Bacteria;p__Acidobacteria;c__Chloracidobacteria;o__;f__;g__;s__	1	0	0	0	5	5	2	0	0	1	0	7	0	6	2	0	0	1	11	15	1	14	0	0
New.CleanUp.ReferenceOTU10211	k__Bacteria;p__Verrucomicrobia;c__[Pedosphaerae];o__[Pedosphaerales]	1	97	317	176	2	2	2	3	10	7	11	21	26	37	5	0	8	3	6	3	1	0	0	0
New.CleanUp.ReferenceOTU11498	k__Bacteria;p__Verrucomicrobia;c__[Spartobacteria];o__[Chthoniobacterales]	0.84	0	1	0	0	0	0	0	0	5	1	0	0	0	0	0	0	0	0	0	0	0	0	0
159621	k__Bacteria;p__Planctomycetes;c__Planctomycetia;o__Pirellulales;f__Pirellulaceae;g__;s__	1	0	0	0	4	12	8	0	0	0	1	0	2	1	0	0	0	0	1	0	4	1	0	2
New.CleanUp.ReferenceOTU14042	k__Bacteria;p__Verrucomicrobia;c__[Pedosphaerae];o__[Pedosphaerales]	1	3	6	0	1	1	1	0	0	0	0	1	2	0	1	1	2	0	0	1	0	0	0	0
New.CleanUp.ReferenceOTU11356	k__Bacteria;p__Verrucomicrobia;c__[Spartobacteria];o__[Chthoniobacterales];f__[Chthoniobacteraceae];g__Candidatus Xiphinematobacter;s__	0.99	0	0	1	9	0	1	0	0	0	0	0	0	4	1	3	17	0	2	1	17	22	47	1
New.ReferenceOTU145	k__Archaea;p__Crenarchaeota;c__MBGA;o__NRP-J;f__;g__;s__	1	25862	20498	8584	11	11	11	6	5278	13405	6540	4	23	14	1896	169	1622	176	389	530	0	1	1	3
325934	k__Bacteria;p__Planctomycetes;c__Planctomycetia;o__Gemmatales;f__Isosphaeraceae;g__;s__	0.99	1179	187	97	1	8	9	18	9	170	31	1	1	1	5	2	5	40	4	5	1	1	0	1
4456633	k__Bacteria;p__Acidobacteria;c__Chloracidobacteria;o__;f__;g__;s__	1	0	0	0	2	0	0	0	0	0	0	0	0	0	0	0	0	1	2	14	0	0	0	0
New.CleanUp.ReferenceOTU10962	k__Bacteria;p__Verrucomicrobia;c__[Spartobacteria];o__[Chthoniobacterales];f__[Chthoniobacteraceae]	0.98	0	0	0	0	0	0	0	17	27	10	0	0	0	1	0	4	0	0	0	0	0	0	0
New.CleanUp.ReferenceOTU11589	k__Bacteria;p__Verrucomicrobia;c__[Pedosphaerae];o__[Pedosphaerales]	0.97	76	177	92	1	1	1	0	0	0	1	1	5	2	3	2	1	2	2	1	0	0	0	0
999038	k__Bacteria;p__Verrucomicrobia;c__[Pedosphaerae];o__[Pedosphaerales];f__Ellin515;g__;s__	1	60	55	21	566	2269	4421	2380	4514	4423	2833	7352	18613	13565	4052	470	2396	3289	3632	3694	396	354	238	50
New.CleanUp.ReferenceOTU12167	k__Bacteria;p__Verrucomicrobia;c__[Spartobacteria];o__[Chthoniobacterales];f__[Chthoniobacteraceae];g__;s__	0.87	0	1	1	0	1	0	0	14	1	27	16	24	38	3	5	2	1	15	1	1	0	0	1
New.CleanUp.ReferenceOTU11581	k__Bacteria;p__Verrucomicrobia;c__[Spartobacteria];o__[Chthoniobacterales];f__[Chthoniobacteraceae];g__OR-59;s__	0.94	4	3	0	1	64	56	163	165	240	226	107	36	70	7	17	67	69	90	3	13	5	0	0
New.CleanUp.ReferenceOTU16305	k__Archaea;p__Crenarchaeota	1	388	733	675	0	1	6	0	14	97	24	0	3	0	38	12	47	47	49	40	1	0	0	1
104677	k__Archaea;p__Crenarchaeota;c__Thaumarchaeota;o__Nitrososphaerales;f__Nitrososphaeraceae;g__Candidatus Nitrososphaera;s__	1	1	1	0	4	93	267	222	0	0	0	0	2	0	1	0	0	43	59	2	0	0	1	8
New.CleanUp.ReferenceOTU12135	k__Bacteria;p__Verrucomicrobia;c__[Pedosphaerae];o__[Pedosphaerales];f__[Pedosphaeraceae];g__Pedosphaera;s__	0.91	59	22	18	11	14	38	17	588	389	350	1254	2493	1856	37	10	32	406	306	627	1	1	2	0
779617	k__Bacteria;p__Verrucomicrobia;c__[Pedosphaerae];o__[Pedosphaerales];f__Ellin515;g__;s__	1	76	98	30	848	1880	3428	1889	5077	4758	3362	6888	16972	11767	4947	570	3023	2381	2751	2931	437	352	253	104
New.CleanUp.ReferenceOTU14472	k__Bacteria;p__Verrucomicrobia;c__[Spartobacteria];o__[Chthoniobacterales];f__[Chthoniobacteraceae];g__DA101;s__	0.8	3	4	1	2	259	647	287	85	68	18	1	8	15	23	2	12	689	390	169	4	16	3	0
New.CleanUp.ReferenceOTU11067	k__Bacteria;p__Verrucomicrobia;c__[Pedosphaerae];o__[Pedosphaerales]	1	0	1	0	2	7	25	12	10	11	4	10	42	17	10	1	3	10	5	10	2	1	0	0
New.CleanUp.ReferenceOTU16370	k__Bacteria;p__Verrucomicrobia;c__[Pedosphaerae];o__[Pedosphaerales];f__;g__;s__	0.91	3	8	2	3	1	7	4	5	10	3	3	24	16	7	2	3	4	0	6	0	2	0	0
New.CleanUp.ReferenceOTU14789	k__Bacteria;p__Verrucomicrobia;c__[Pedosphaerae];o__[Pedosphaerales]	0.98	6	12	4	0	0	0	2	3	3	1	4	4	3	1	1	2	1	0	2	0	0	0	0
New.CleanUp.ReferenceOTU14158	k__Bacteria;p__Verrucomicrobia;c__[Pedosphaerae];o__[Pedosphaerales];f__OPB35;g__;s__	1	2	2	0	323	4	5	1	1	1	0	0	3	0	1	0	2	5	1	2	202	109	109	10
New.CleanUp.ReferenceOTU15188	k__Bacteria;p__Verrucomicrobia;c__[Pedosphaerae];o__[Pedosphaerales]	0.96	28	38	14	1	4	10	3	12	38	7	4	10	1	10	1	9	4	5	8	1	2	0	1
940630	k__Bacteria;p__Planctomycetes;c__Planctomycetia;o__Gemmatales;f__Isosphaeraceae;g__;s__	1	413	56	23	1	15	11	11	15	127	18	8	1	4	13	1	13	23	7	9	1	1	0	0
New.CleanUp.ReferenceOTU14750	k__Bacteria;p__OD1	0.83	1	0	0	0	0	0	69	0	0	0	0	0	1	9	0	1	8	28	22	0	1	0	0
New.CleanUp.ReferenceOTU15248	k__Bacteria;p__Verrucomicrobia;c__[Pedosphaerae];o__[Pedosphaerales]	1	0	0	0	10	13	29	16	0	3	2	0	21	7	16	4	11	16	15	23	11	6	4	0
New.CleanUp.ReferenceOTU129	k__Bacteria;p__Verrucomicrobia;c__[Spartobacteria];o__[Chthoniobacterales];f__[Chthoniobacteraceae]	0.82	0	1	0	0	0	1	0	1	4	0	0	5	1	9	2	6	0	2	1	0	0	0	0
341698	k__Bacteria;p__Verrucomicrobia;c__Verrucomicrobiae;o__Verrucomicrobiales;f__Verrucomicrobiaceae;g__Luteolibacter;s__	0.94	3	3	1	1331	189	71	260	4	6	2	138	1	65	719	128	103	541	333	161	517	207	167	326
174337	k__Bacteria;p__Verrucomicrobia;c__Verrucomicrobiae;o__Verrucomicrobiales;f__Verrucomicrobiaceae;g__Akkermansia;s__muciniphila	1	40	51	36	31	0	0	183	11	43	22	32	32	31	0	0	0	0	0	0	0	0	0	0
673825	Unassignable	1	3	2	0	1	4	2	0	1	6	1	1	4	0	0	1	0	3	0	2	0	0	0	1
New.CleanUp.ReferenceOTU10168	k__Bacteria;p__Verrucomicrobia;c__Verrucomicrobiae;o__Verrucomicrobiales;f__Verrucomicrobiaceae	1	0	0	0	9	1	0	3	0	2	1	1	1	0	68	9	89	3	30	4	283	83	44	174
4441385	k__Bacteria;p__Verrucomicrobia;c__Verrucomicrobiae;o__Verrucomicrobiales;f__Verrucomicrobiaceae;g__Prosthecobacter;s__	0.95	2	1	0	326	49	113	609	3	4	0	4	1	1	31	1	0	1	1	1	0	10	2	0
New.ReferenceOTU127	k__Bacteria;p__Verrucomicrobia;c__Verrucomicrobiae;o__Verrucomicrobiales;f__Verrucomicrobiaceae	0.87	572	2	0	0	5	5	2	452	524	207	81	181	85	208	45	283	0	1	0	0	0	0	0
153239	k__Bacteria;p__Verrucomicrobia;c__[Pedosphaerae];o__[Pedosphaerales];f__;g__;s__	0.84	2549	3453	1674	11	122	119	111	2555	2104	1593	1266	2195	1901	794	66	327	361	534	418	15	8	29	3
New.CleanUp.ReferenceOTU10121	k__Bacteria;p__Verrucomicrobia;c__[Spartobacteria];o__[Chthoniobacterales];f__[Chthoniobacteraceae]	1	179	320	78	2	1	1	0	6	15	1	1	1	15	0	1	1	0	1	1	0	0	0	0
New.ReferenceOTU150	k__Bacteria;p__Verrucomicrobia;c__[Spartobacteria];o__[Chthoniobacterales];f__[Chthoniobacteraceae];g__;s__	1	766	346	185	0	1	1	1	7	56	38	43	86	282	103	29	62	1	32	1	1	1	0	0
New.CleanUp.ReferenceOTU12251	k__Bacteria;p__Verrucomicrobia;c__[Pedosphaerae];o__[Pedosphaerales]	1	3	2	0	3	0	4	1	1	4	0	1	8	1	5	3	1	1	0	6	2	1	1	1
New.CleanUp.ReferenceOTU14109	k__Bacteria;p__Verrucomicrobia;c__[Pedosphaerae];o__[Pedosphaerales]	1	0	0	0	6	5	18	8	8	19	7	22	65	30	10	2	2	13	10	12	51	5	1	0
New.ReferenceOTU101	k__Bacteria;p__Verrucomicrobia;c__[Spartobacteria];o__[Chthoniobacterales];f__[Chthoniobacteraceae]	1	0	1	1	3	15	0	9	0	2	0	0	41	38	9	0	10	0	14	11	5	9	9	22
New.CleanUp.ReferenceOTU13218	k__Bacteria;p__Verrucomicrobia;c__[Pedosphaerae];o__[Pedosphaerales];f__auto67_4W;g__;s__	1	1491	1574	307	7	13	19	5	82	109	44	364	508	326	485	88	525	89	137	276	5	0	1	0
New.CleanUp.ReferenceOTU11128	k__Bacteria	0.99	0	0	0	0	1	0	0	0	1	0	0	0	0	46	18	26	0	0	0	0	0	0	0
1126596	k__Archaea;p__Crenarchaeota;c__Thaumarchaeota;o__Nitrososphaerales;f__Nitrososphaeraceae;g__Candidatus Nitrososphaera;s__SCA1145	1	1	1	0	88	19	18	23	0	1	1	188	179	185	0	1	9	189	263	69	71	24	16	170
New.CleanUp.ReferenceOTU10490	k__Archaea;p__Euryarchaeota;c__Thermoplasmata;o__E2;f__WCHD3-02;g__;s__	0.87	55441	43303	14507	4	19	18	8	14	15	223	12	15	16	5306	480	3665	16	24	32	5	0	0	1
810360	k__Bacteria;p__Verrucomicrobia;c__[Pedosphaerae];o__[Pedosphaerales];f__auto67_4W;g__;s__	1	4031	4029	1227	85	40	38	64	2788	1507	615	1339	1654	1892	438	80	530	183	30	203	45	77	46	0
New.ReferenceOTU508	k__Bacteria;p__Verrucomicrobia;c__[Pedosphaerae];o__[Pedosphaerales]	1	10	16	4	198	942	1439	661	13	16	16	54	474	185	29	2	32	99	269	244	187	35	3	0
New.CleanUp.ReferenceOTU11906	k__Bacteria;p__Verrucomicrobia;c__[Pedosphaerae];o__[Pedosphaerales]	1	3	1	0	3	57	124	33	135	66	115	269	1044	760	99	21	66	62	40	18	2	1	0	0
New.ReferenceOTU489	k__Bacteria;p__Planctomycetes;c__OM190;o__CL500-15;f__;g__;s__	0.98	0	1	0	0	2	0	0	0	2	0	105	142	198	13	1	18	0	3	1	0	0	0	0
New.CleanUp.ReferenceOTU12150	k__Bacteria;p__OD1;c__ZB2;o__;f__;g__;s__	1	0	0	0	0	0	0	0	2	147	3	0	0	0	0	0	0	0	0	0	0	0	0	0
New.ReferenceOTU276	k__Bacteria;p__Verrucomicrobia;c__[Pedosphaerae];o__[Pedosphaerales]	1	1	9	3	477	541	1151	793	5	9	6	34	114	74	7	0	27	156	355	255	627	197	110	20
New.CleanUp.ReferenceOTU14379	k__Bacteria;p__Verrucomicrobia;c__[Pedosphaerae];o__[Pedosphaerales]	1	0	0	0	0	0	0	3	0	2	0	2	2	0	7	6	1	0	1	3	0	0	1	0
New.CleanUp.ReferenceOTU15549	k__Bacteria;p__Verrucomicrobia;c__[Pedosphaerae];o__[Pedosphaerales]	1	1	6	0	0	0	3	1	5	5	3	6	18	7	2	0	0	7	3	6	0	0	0	0
New.CleanUp.ReferenceOTU13412	k__Bacteria;p__OD1;c__ZB2;o__;f__;g__;s__	1	0	0	0	0	0	0	0	0	0	0	0	0	0	4	0	0	0	0	0	0	0	0	0
New.CleanUp.ReferenceOTU11852	k__Bacteria	0.99	0	0	0	0	0	0	0	0	0	0	0	0	0	0	0	0	22	1	3	0	0	0	0
New.CleanUp.ReferenceOTU15181	k__Bacteria;p__Verrucomicrobia;c__[Spartobacteria];o__[Chthoniobacterales];f__[Chthoniobacteraceae]	0.94	11	17	5	1184	2635	6347	2543	152	2025	1406	361	1106	1249	362	110	537	736	552	415	305	114	138	620
New.CleanUp.ReferenceOTU1121060	k__Bacteria;p__Proteobacteria;c__Deltaproteobacteria;o__NB1-j;f__;g__;s__	0.99	0	0	0	6	0	0	0	0	0	0	0	0	0	0	0	0	0	0	0	0	0	0	0
New.CleanUp.ReferenceOTU261435	k__Bacteria;p__Proteobacteria;c__Deltaproteobacteria;o__NB1-j;f__;g__;s__	1	0	0	0	0	0	6	0	0	0	0	0	0	0	0	0	0	0	0	0	1	0	0	0
New.CleanUp.ReferenceOTU12220	k__Bacteria;p__Verrucomicrobia;c__[Spartobacteria];o__[Chthoniobacterales];f__[Chthoniobacteraceae];g__DA101;s__	0.84	0	1	0	2	3	21	4	2	5	1	1	2	2	6	2	5	5	1	4	0	0	0	1
New.CleanUp.ReferenceOTU11745	k__Bacteria;p__Verrucomicrobia;c__[Pedosphaerae];o__[Pedosphaerales]	0.98	314	607	291	0	1	0	1	0	0	2	1	3	2	1	0	4	2	2	0	0	0	1	0
New.CleanUp.ReferenceOTU15047	k__Bacteria;p__Verrucomicrobia;c__[Spartobacteria];o__[Chthoniobacterales];f__[Chthoniobacteraceae];g__DA101;s__	0.82	1	3	1	7	657	1151	509	4	5	1	0	11	5	8	1	55	3	3	1	1	0	1	201
New.CleanUp.ReferenceOTU11344	k__Bacteria;p__Planctomycetes	0.8	0	0	0	0	0	0	0	0	0	0	0	0	0	0	0	13	0	0	0	0	0	0	0
New.ReferenceOTU247	k__Bacteria;p__Verrucomicrobia;c__Verrucomicrobiae;o__Verrucomicrobiales;f__Verrucomicrobiaceae	0.86	3	0	0	0	0	5	2	2	1	1	212	10	76	329	14	230	0	5	1	1	0	0	1
New.CleanUp.ReferenceOTU1228	k__Bacteria;p__Verrucomicrobia	1	3	5	0	3	0	3	1	1	2	2	2	0	1	2	1	0	1	0	1	0	0	0	0
New.CleanUp.ReferenceOTU10743	k__Archaea;p__Crenarchaeota;c__Thaumarchaeota;o__Cenarchaeales	0.96	0	1	0	0	1	2	2	0	6	1	0	10	6	68	26	65	92	95	122	1	0	0	0
New.CleanUp.ReferenceOTU12494	k__Bacteria;p__Verrucomicrobia;c__[Pedosphaerae];o__[Pedosphaerales]	1	0	0	0	1	0	3	0	1	2	0	0	1	1	2	0	0	1	0	1	0	0	0	0
New.CleanUp.ReferenceOTU4477117	k__Bacteria;p__Planctomycetes;c__Planctomycetia;o__B97;f__;g__;s__	1	0	0	0	10	28	16	32	0	0	0	4	0	3	7	0	1	25	10	27	22	26	4	0
New.CleanUp.ReferenceOTU1628	k__Bacteria;p__Verrucomicrobia;c__[Spartobacteria];o__[Chthoniobacterales];f__[Chthoniobacteraceae]	0.99	528	374	154	6	31	67	39	6392	4924	3120	15	19	22	134	16	73	475	455	122	3	1	1	1
New.CleanUp.ReferenceOTU13942	k__Bacteria	1	0	0	0	0	0	0	0	0	0	0	0	0	0	21	1	54	0	0	0	0	0	0	0
New.CleanUp.ReferenceOTU10311	k__Bacteria;p__Verrucomicrobia;c__[Spartobacteria];o__[Chthoniobacterales];f__[Chthoniobacteraceae];g__DA101;s__	0.94	2	1	0	0	0	1	1	27	28	3	0	0	1	4	0	3	210	335	422	0	0	0	0
New.CleanUp.ReferenceOTU10468	k__Archaea;p__Crenarchaeota;c__Thaumarchaeota;o__Cenarchaeales;f__SAGMA-X;g__;s__	1	0	0	0	0	1	2	0	0	2	0	0	4	2	22	9	27	29	24	48	0	0	0	0
New.CleanUp.ReferenceOTU10504	k__Bacteria;p__Verrucomicrobia;c__[Pedosphaerae];o__[Pedosphaerales];f__;g__;s__	0.89	0	2	0	67	12	32	15	13	3	2	30	58	51	4	0	1	14	12	32	11	5	3	3
New.CleanUp.ReferenceOTU1070	k__Archaea;p__Euryarchaeota;c__Thermoplasmata;o__E2;f__WCHD3-02;g__;s__	1	22004	17948	4556	1	6	6	4	9	8	93	1	3	11	151	37	99	246	200	440	2	0	0	0
New.CleanUp.ReferenceOTU10256	k__Bacteria;p__Verrucomicrobia	1	1	6	0	0	0	0	0	14	19	8	0	1	1	2	0	5	0	2	1	0	0	0	0
New.CleanUp.ReferenceOTU15808	k__Bacteria;p__Chlamydiae;c__Chlamydiia;o__Chlamydiales;f__Rhabdochlamydiaceae;g__Candidatus Rhabdochlamydia;s__	0.97	2	1	0	0	0	0	0	0	0	0	0	0	0	0	0	0	0	0	0	0	0	0	0
New.CleanUp.ReferenceOTU630306	k__Bacteria;p__Verrucomicrobia;c__[Spartobacteria];o__[Chthoniobacterales];f__[Chthoniobacteraceae]	1	3448	5156	1666	13	52	65	112	8440	7968	3173	53	29	96	151	8	92	315	310	69	8	7	1	2
New.ReferenceOTU196	k__Bacteria;p__Verrucomicrobia;c__[Pedosphaerae];o__[Pedosphaerales]	1	13	14	8	532	691	1275	1202	16	12	10	40	259	176	500	85	506	577	679	1180	1491	526	303	49
New.CleanUp.ReferenceOTU13571	k__Bacteria;p__Verrucomicrobia;c__[Pedosphaerae];o__[Pedosphaerales];f__auto67_4W;g__;s__	0.84	5	3	1	0	0	4	4	84	54	8	30	85	70	16	3	26	1	2	3	0	1	0	0
New.CleanUp.ReferenceOTU575223	k__Bacteria;p__Verrucomicrobia;c__[Pedosphaerae];o__[Pedosphaerales];f__auto67_4W;g__;s__	1	1097	1152	143	5	98	120	46	211	136	485	867	1981	1958	1569	236	783	72	449	424	4	2	2	0
New.CleanUp.ReferenceOTU14132	k__Bacteria;p__Verrucomicrobia;c__[Spartobacteria];o__[Chthoniobacterales];f__[Chthoniobacteraceae]	0.91	595	507	146	0	3	10	4	524	646	253	23	47	44	24	3	20	3	5	1	16	4	3	0
New.CleanUp.ReferenceOTU12017	k__Bacteria;p__Verrucomicrobia;c__[Pedosphaerae];o__[Pedosphaerales];f__Ellin515;g__;s__	0.82	3	1	2	0	10	44	80	0	1	2	121	540	297	4	2	5	2	3	1	0	1	0	0
New.CleanUp.ReferenceOTU12629	k__Archaea;p__Crenarchaeota;c__MBGA;o__NRP-J;f__;g__;s__	0.98	1611	1011	240	0	1	1	0	1	0	6	0	1	1	1	0	0	2	1	2	1	0	0	0
New.CleanUp.ReferenceOTU16145	k__Bacteria;p__Verrucomicrobia;c__[Pedosphaerae];o__[Pedosphaerales];f__Ellin515;g__;s__	0.9	7	6	4	73	90	220	188	23	17	34	797	1897	1387	221	12	27	426	596	454	48	23	15	0
New.CleanUp.ReferenceOTU214695	k__Bacteria;p__Planctomycetes;c__Planctomycetia;o__Planctomycetales;f__Planctomycetaceae;g__Planctomyces;s__	1	0	1	0	30	0	2	14	1	57	2	0	6	0	5	0	7	3	53	0	6	4	2	0
New.CleanUp.ReferenceOTU10602	k__Bacteria;p__Verrucomicrobia;c__[Spartobacteria];o__[Chthoniobacterales];f__[Chthoniobacteraceae]	0.91	4	5	1	1	12	18	4	17	64	15	6	22	2	7	1	4	10	8	3	0	0	0	0
New.CleanUp.ReferenceOTU10965	k__Bacteria;p__OD1;c__ZB2;o__;f__;g__;s__	0.99	0	0	0	0	0	0	0	0	0	0	0	0	0	0	0	0	0	0	27	0	0	0	0
New.CleanUp.ReferenceOTU12181	k__Bacteria;p__Verrucomicrobia;c__[Pedosphaerae];o__[Pedosphaerales]	1	0	0	0	0	9	35	35	0	0	0	0	0	0	0	0	0	3	0	0	8	2	2	0
New.CleanUp.ReferenceOTU14443	k__Archaea;p__Crenarchaeota;c__Thaumarchaeota;o__Nitrososphaerales;f__Nitrososphaeraceae;g__Candidatus Nitrososphaera;s__	0.92	14475	16432	6076	8	261	761	208	8	11	59	57	113	191	871	211	1138	876	468	293	2	3	5	7
New.ReferenceOTU6	k__Bacteria;p__Verrucomicrobia;c__Verrucomicrobiae;o__Verrucomicrobiales;f__Verrucomicrobiaceae;g__Prosthecobacter	1	1	0	0	0	1	1	590	3	2	0	1	1	0	3	0	0	1	1	0	0	0	1	0
New.ReferenceOTU470	k__Bacteria;p__Verrucomicrobia;c__[Spartobacteria];o__[Chthoniobacterales];f__[Chthoniobacteraceae];g__DA101;s__	1	4	263	64	3	7	14	32	915	694	227	806	1899	1488	173	7	22	266	141	131	0	1	2	1
New.CleanUp.ReferenceOTU13071	k__Bacteria;p__Verrucomicrobia;c__[Spartobacteria];o__[Chthoniobacterales];f__[Chthoniobacteraceae];g__DA101;s__	0.94	7	5	2	5	553	1064	639	7	12	3	34	114	94	46	22	88	1132	621	270	10	31	10	1
New.CleanUp.ReferenceOTU151682	k__Bacteria;p__Verrucomicrobia;c__[Pedosphaerae];o__[Pedosphaerales];f__[Pedosphaeraceae];g__Pedosphaera;s__	0.96	2288	1705	642	10	39	80	88	1798	1219	1168	1699	2758	2386	92	16	67	553	347	675	3	2	2	1
New.CleanUp.ReferenceOTU12326	k__Bacteria;p__Verrucomicrobia;c__[Pedosphaerae];o__[Pedosphaerales];f__Ellin515;g__;s__	0.99	10	6	3	8	200	460	249	469	576	301	1236	2834	2146	382	47	224	811	775	771	4	1	1	1
New.CleanUp.ReferenceOTU10367	k__Bacteria;p__Verrucomicrobia;c__[Pedosphaerae];o__[Pedosphaerales]	1	0	0	1	2	4	10	7	3	4	1	28	56	32	16	2	2	65	49	22	1	0	0	0
New.ReferenceOTU204	k__Bacteria;p__Verrucomicrobia;c__[Pedosphaerae];o__[Pedosphaerales]	1	1	1	1	6	49	97	71	1	9	2	9	51	16	9	0	3	24	31	21	20	5	9	0
New.CleanUp.ReferenceOTU1112	k__Bacteria;p__Verrucomicrobia;c__[Spartobacteria];o__[Chthoniobacterales];f__[Chthoniobacteraceae];g__DA101;s__	0.95	126	21	6	8	11	22	9	11	32	5	0	11	14	2288	366	2432	11	5	3	1	1	0	1
New.ReferenceOTU275	Unclassified	1	274	191	18	0	0	0	0	5	14	61	0	1	0	0	0	0	0	0	0	0	0	0	0
New.ReferenceOTU165	k__Bacteria;p__Verrucomicrobia;c__[Spartobacteria];o__[Chthoniobacterales];f__[Chthoniobacteraceae]	0.98	0	0	0	0	0	1	0	0	5	1	0	0	0	20	1	13	0	1	0	0	1	0	0
New.ReferenceOTU118	k__Bacteria;p__Verrucomicrobia;c__[Pedosphaerae];o__[Pedosphaerales];f__;g__;s__	0.88	3	0	0	101	270	456	157	1	1	0	75	395	322	5	1	0	47	110	41	1	3	4	112
New.CleanUp.ReferenceOTU351293	Unassignable	1	0	0	1	3	6	11	0	0	9	1	3	3	0	11	1	0	6	1	2	2	1	0	1
New.CleanUp.ReferenceOTU10004	k__Bacteria;p__Verrucomicrobia;c__[Spartobacteria];o__[Chthoniobacterales]	0.96	4	6	7	5	6	12	6	2452	3317	1066	92	209	151	112	29	153	8	8	43	0	1	1	1
New.CleanUp.ReferenceOTU14089	k__Bacteria;p__Verrucomicrobia;c__[Spartobacteria];o__[Chthoniobacterales];f__[Chthoniobacteraceae]	0.99	3	4	1	122	762	1866	1319	6	169	21	190	435	437	24	4	24	69	56	74	4	4	1	72
New.CleanUp.ReferenceOTU10885	k__Bacteria;p__Verrucomicrobia;c__[Pedosphaerae];o__[Pedosphaerales];f__Ellin517;g__;s__	0.87	0	0	0	0	0	3	2	0	0	0	74	134	147	97	23	63	14	2	6	1	0	0	0
New.CleanUp.ReferenceOTU1107346	k__Bacteria;p__Acidobacteria;c__Chloracidobacteria;o__;f__;g__;s__	1	0	0	0	11	3	0	0	0	0	0	138	4	51	0	0	0	1	0	0	0	0	1	1
New.CleanUp.ReferenceOTU102	k__Bacteria;p__Verrucomicrobia;c__[Spartobacteria];o__[Chthoniobacterales];f__[Chthoniobacteraceae]	1	10	24	3	0	0	3	1	154	167	53	0	1	0	1	0	0	0	1	1	0	0	0	0
New.CleanUp.ReferenceOTU11320	k__Bacteria;p__Verrucomicrobia;c__[Spartobacteria];o__[Chthoniobacterales]	0.94	2	5	0	2	1	1	0	2	2	0	0	3	1	0	1	1	0	0	0	0	0	0	0
New.CleanUp.ReferenceOTU1316	k__Archaea;p__Crenarchaeota;c__MBGA;o__NRP-J;f__;g__;s__	0.95	9755	8549	3738	4	5	3	2	1035	6003	1654	3	9	6	29	7	42	14	19	17	0	0	1	1
New.CleanUp.ReferenceOTU10412	k__Bacteria;p__Verrucomicrobia	1	1	1	0	1	1	1	1	0	9	1	1	2	1	0	0	0	41	70	28	0	0	0	0
New.CleanUp.ReferenceOTU16409	k__Bacteria;p__Verrucomicrobia	0.99	0	1	0	0	0	0	0	0	0	0	0	1	0	0	0	0	0	0	2	0	0	0	0
New.CleanUp.ReferenceOTU15090	k__Bacteria;p__Verrucomicrobia;c__[Spartobacteria];o__[Chthoniobacterales];f__[Chthoniobacteraceae]	1	1	2	0	1	4	24	9	111	51	10	6	2	2	1	0	4	1	0	2	0	0	0	1
New.CleanUp.ReferenceOTU14562	k__Archaea;p__Euryarchaeota;c__Thermoplasmata;o__E2;f__WCHD3-02;g__;s__	1	6	3	0	0	0	0	0	0	0	0	0	0	0	218	18	15	0	0	0	0	0	0	0
New.ReferenceOTU448	k__Bacteria;p__Verrucomicrobia;c__[Pedosphaerae];o__[Pedosphaerales]	1	1	1	0	0	0	1	1	1	2	0	0	0	3	0	0	0	2	3	3	87	114	25	0
New.CleanUp.ReferenceOTU540561	k__Bacteria;p__Verrucomicrobia;c__Verrucomicrobiae;o__Verrucomicrobiales;f__Verrucomicrobiaceae;g__Luteolibacter;s__	1	3	4	1	1671	49	22	168	4	3	20	227	51	101	674	78	60	328	265	144	257	175	215	68
New.CleanUp.ReferenceOTU13439	k__Bacteria;p__Verrucomicrobia;c__[Spartobacteria];o__[Chthoniobacterales];f__[Chthoniobacteraceae]	0.96	2	0	0	1	5	8	1	6	27	15	3	11	7	8	1	4	1319	1834	943	0	0	0	0
New.CleanUp.ReferenceOTU14791	k__Bacteria;p__Verrucomicrobia;c__[Spartobacteria];o__[Chthoniobacterales]	0.87	0	1	1	2	4	17	6	5	98	67	1	4	1	6	1	3	1	0	2	0	0	0	0
New.CleanUp.ReferenceOTU13435	k__Bacteria;p__Verrucomicrobia;c__[Spartobacteria];o__[Chthoniobacterales];f__[Chthoniobacteraceae]	0.92	0	2	0	3	6	30	18	1	13	1	1	4	2	1	0	5	1	1	2	1	0	0	2
New.ReferenceOTU14	k__Archaea;p__Euryarchaeota	0.95	2	3	0	4	1	47	2	2	18	57	53	370	63	42	23	57	285	420	1140	46	7	0	16
New.CleanUp.ReferenceOTU13163	k__Archaea;p__Euryarchaeota	0.87	0	0	1	1	3	0	1	0	0	0	0	0	0	497	185	398	1	0	2	0	0	0	0
New.CleanUp.ReferenceOTU12282	k__Bacteria;p__Verrucomicrobia	1	1	1	1	0	0	1	1	0	0	0	0	0	0	0	0	0	0	1	0	0	0	0	0
New.CleanUp.ReferenceOTU12236	k__Bacteria;p__Verrucomicrobia;c__[Spartobacteria];o__[Chthoniobacterales];f__[Chthoniobacteraceae];g__;s__	0.81	0	0	0	0	0	2	0	38	143	147	50	27	94	85	23	69	0	19	2	0	0	0	1
New.CleanUp.ReferenceOTU10220	k__Bacteria;p__OD1	0.83	0	0	0	0	0	0	0	0	3	0	0	0	0	0	0	0	11	2	2	0	0	0	0
New.CleanUp.ReferenceOTU162418	k__Bacteria;p__Planctomycetes;c__BD7-11;o__;f__;g__;s__	0.99	0	0	0	0	0	0	0	0	2	0	0	0	0	0	0	0	0	0	2	0	0	0	0
New.CleanUp.ReferenceOTU12695	k__Bacteria;p__Verrucomicrobia;c__[Pedosphaerae];o__[Pedosphaerales];f__;g__;s__	0.96	0	0	0	1	0	2	0	1	4	1	2	18	15	2	0	0	2	1	2	0	0	0	0
New.CleanUp.ReferenceOTU11622	k__Bacteria;p__Verrucomicrobia;c__[Pedosphaerae];o__[Pedosphaerales]	1	22	19	7	221	1829	2892	2018	1537	1729	1106	2106	4710	3585	1534	159	755	1254	1306	1359	72	18	19	46
New.CleanUp.ReferenceOTU110	k__Bacteria;p__Verrucomicrobia;c__[Spartobacteria];o__[Chthoniobacterales];f__[Chthoniobacteraceae];g__DA101;s__	0.91	2	7	3	5	1	8	3	2	7	2	1	3	2	8	2	3	4	7	7	0	1	0	4
New.CleanUp.ReferenceOTU4387163	k__Bacteria;p__Verrucomicrobia;c__[Pedosphaerae];o__[Pedosphaerales];f__Ellin517;g__;s__	1	1	0	0	2	18	27	6	3	1	1	43	74	24	83	13	36	230	258	137	7	0	27	0
New.CleanUp.ReferenceOTU14483	k__Bacteria;p__Verrucomicrobia;c__[Pedosphaerae];o__[Pedosphaerales]	0.99	0	0	0	0	1	1	1	21	41	12	17	21	18	2	1	1	4	2	0	0	0	0	0
New.CleanUp.ReferenceOTU4475319	k__Bacteria;p__Verrucomicrobia;c__[Pedosphaerae];o__[Pedosphaerales];f__[Pedosphaeraceae]	0.8	380	393	78	11	44	97	90	579	452	386	1873	3488	2729	45	4	37	629	483	977	3	4	1	0
New.CleanUp.ReferenceOTU15003	k__Archaea;p__Crenarchaeota;c__MBGA;o__NRP-J;f__;g__;s__	1	96	88	20	0	0	0	0	5	57	8	0	2	1	3	1	8	1	3	0	0	0	0	0
New.CleanUp.ReferenceOTU11707	k__Bacteria;p__Verrucomicrobia;c__[Pedosphaerae];o__[Pedosphaerales]	1	11997	11699	4373	7	24	45	33	731	429	468	218	512	478	420	64	314	24	24	42	8	5	4	6
541345	k__Bacteria;p__Verrucomicrobia;c__[Pedosphaerae];o__[Pedosphaerales];f__auto67_4W;g__;s__	1	4133	4227	1502	13	30	42	141	3278	1399	560	724	1276	1464	1085	198	1125	22	25	43	6	3	2	0
1110709	k__Bacteria;p__Verrucomicrobia;c__[Spartobacteria];o__[Chthoniobacterales];f__[Chthoniobacteraceae];g__DA101;s__	0.97	91	68	27	2103	11064	26612	13285	8407	9320	3396	2209	7840	5193	4373	742	3533	2106	1708	2645	319	97	73	1650
New.CleanUp.ReferenceOTU12614	k__Bacteria;p__Verrucomicrobia;c__[Pedosphaerae];o__[Pedosphaerales];f__Ellin515;g__;s__	0.88	3	3	3	31	693	827	694	88	125	67	688	1435	959	409	57	210	217	182	283	6	3	2	10
New.CleanUp.ReferenceOTU1203	k__Bacteria;p__OD1;c__ZB2;o__;f__;g__;s__	1	0	0	0	0	0	0	0	0	0	0	0	0	0	1	0	0	1	1	1	0	0	0	0
New.CleanUp.ReferenceOTU10436	k__Bacteria;p__Verrucomicrobia;c__[Pedosphaerae];o__[Pedosphaerales]	0.92	0	0	0	0	0	0	1	0	2	0	0	1	0	0	0	0	1	13	10	0	0	0	0
New.CleanUp.ReferenceOTU12237	k__Bacteria;p__Verrucomicrobia;c__[Pedosphaerae];o__[Pedosphaerales]	0.9	2	4	0	0	3	1	0	0	7	1	3	5	0	2	1	4	2	2	2	2	0	0	1
New.ReferenceOTU493	k__Bacteria;p__Verrucomicrobia	0.92	3	3	1	0	0	1	2	450	414	226	9	10	12	19	1	13	2	0	1	0	0	0	0
New.ReferenceOTU426	k__Bacteria;p__Verrucomicrobia;c__[Methylacidiphilae];o__Methylacidiphilales;f__;g__;s__	1	0	0	0	1	1	1	2	30	304	87	1	1	87	6	0	1	2	0	6	0	0	0	0
New.CleanUp.ReferenceOTU1119	k__Bacteria;p__Verrucomicrobia;c__[Pedosphaerae];o__[Pedosphaerales];f__Ellin515;g__;s__	0.95	3	1	3	49	7	15	11	837	535	460	1129	2182	1737	331	46	230	151	218	129	4	1	1	7
New.CleanUp.ReferenceOTU16201	k__Bacteria;p__Verrucomicrobia;c__[Pedosphaerae];o__[Pedosphaerales];f__Ellin515;g__;s__	0.95	10	10	4	10	268	701	262	1361	1685	1107	1160	3111	1967	1203	173	755	225	306	525	9	13	4	0
New.CleanUp.ReferenceOTU13700	k__Bacteria;p__Verrucomicrobia;c__[Spartobacteria];o__[Chthoniobacterales];f__[Chthoniobacteraceae];g__;s__	0.99	0	2	0	1	0	1	0	0	0	0	0	1	34	0	0	0	0	14	0	0	0	0	0
New.CleanUp.ReferenceOTU14652	k__Bacteria;p__Verrucomicrobia;c__[Pedosphaerae];o__[Pedosphaerales]	1	0	1	0	3	4	12	7	0	3	2	11	33	7	6	1	5	15	12	11	3	0	0	2
New.CleanUp.ReferenceOTU12898	k__Bacteria;p__Verrucomicrobia;c__[Pedosphaerae];o__[Pedosphaerales];f__auto67_4W;g__;s__	0.9	2	2	1	4	44	62	402	6	9	0	0	8	2	153	64	177	5	18	16	2	1	0	0
New.CleanUp.ReferenceOTU13281	k__Bacteria;p__Verrucomicrobia;c__[Spartobacteria];o__[Chthoniobacterales];f__[Chthoniobacteraceae];g__DA101;s__	0.85	0	1	0	1	5	5	5	2	14	0	0	1	0	9	2	13	1	0	0	0	0	0	0
New.CleanUp.ReferenceOTU10084	k__Bacteria;p__Verrucomicrobia;c__[Pedosphaerae];o__[Pedosphaerales]	0.98	2	2	0	2	1	4	3	0	3	0	1	9	0	5	2	1	2	0	4	2	1	1	0
New.CleanUp.ReferenceOTU16211	k__Bacteria	0.99	5	2	0	0	3	3	3	1	1	0	4	16	5	0	0	0	0	1	1	0	1	0	0
New.CleanUp.ReferenceOTU13017	k__Bacteria;p__Verrucomicrobia	1	2	2	0	1	1	4	1	1	2	0	1	0	0	2	0	0	3	1	0	2	1	0	0
560957	k__Bacteria;p__Planctomycetes;c__Planctomycetia;o__Pirellulales;f__Pirellulaceae;g__A17;s__	0.9	0	0	0	20	2	2	0	1	0	0	1	28	17	6	1	1	29	1	0	2	1	0	0
New.CleanUp.ReferenceOTU11295	k__Bacteria;p__Verrucomicrobia	1	4	4	1	3	595	919	543	3	4	1	0	9	6	12	0	3	5	5	5	1	0	0	0
New.CleanUp.ReferenceOTU13170	k__Bacteria;p__Verrucomicrobia;c__[Pedosphaerae];o__[Pedosphaerales]	1	1	0	0	8	0	1	0	0	0	0	0	3	1	0	0	0	8	4	4	23	8	2	0
4403075	k__Archaea;p__Euryarchaeota;c__Thermoplasmata;o__E2;f__WCHD3-02;g__;s__	1	12196	9051	2929	2	1	3	0	5	2	50	1	1	6	1591	175	580	4	4	122	1	0	0	1
New.ReferenceOTU100	k__Bacteria;p__Verrucomicrobia;c__[Spartobacteria];o__[Chthoniobacterales];f__[Chthoniobacteraceae];g__DA101;s__	0.98	0	0	0	0	3	3	2	2	17	0	2	4	7	102	42	111	1	8	4	0	0	0	0
816371	k__Archaea;p__Crenarchaeota;c__MCG;o__pGrfC26;f__;g__;s__	1	0	0	0	0	0	0	0	0	0	0	0	0	0	0	14	16	0	0	0	0	0	0	0
New.CleanUp.ReferenceOTU10685	k__Archaea;p__Crenarchaeota;c__Thaumarchaeota	0.94	9	15	2	1	5	11	4	5	158	6	0	7	6	7782	2090	7162	5089	8392	10226	1	0	0	2
New.CleanUp.ReferenceOTU10595	k__Bacteria;p__Verrucomicrobia;c__[Pedosphaerae];o__[Pedosphaerales]	0.99	55	114	27	4	2	2	2	3	4	0	0	5	0	3	1	2	3	2	5	1	0	1	1
New.CleanUp.ReferenceOTU12239	k__Bacteria;p__Verrucomicrobia;c__[Pedosphaerae];o__[Pedosphaerales]	1	0	0	1	9	1	7	0	1	0	0	0	2	1	1	0	2	1	0	3	0	0	0	0
3581696	k__Bacteria;p__Verrucomicrobia;c__[Spartobacteria];o__[Chthoniobacterales];f__[Chthoniobacteraceae];g__DA101;s__	0.89	16	16	5	403	961	2416	1370	95	1517	893	472	1564	1731	1136	157	645	396	442	214	54	7	18	60
218628	k__Bacteria;p__Acidobacteria;c__Acidobacteria-5;o__;f__;g__;s__	1	0	0	0	0	0	0	0	1	0	0	0	3	0	0	0	0	0	0	0	0	0	0	0
New.CleanUp.ReferenceOTU1081	k__Bacteria;p__Verrucomicrobia;c__[Spartobacteria];o__[Chthoniobacterales];f__[Chthoniobacteraceae]	1	1	3	1	0	0	2	0	3	14	5	1	1	1	5	1	2	0	1	1	0	0	0	0
New.CleanUp.ReferenceOTU15279	k__Bacteria;p__Verrucomicrobia;c__[Pedosphaerae];o__[Pedosphaerales]	1	0	0	1	3	1	6	0	1	0	0	2	7	1	0	0	1	2	0	2	0	0	0	0
New.CleanUp.ReferenceOTU10879	k__Bacteria;p__Verrucomicrobia;c__[Spartobacteria];o__[Chthoniobacterales];f__[Chthoniobacteraceae]	1	2	6	1	0	0	0	0	16	19	6	0	0	0	1	0	0	0	1	0	0	0	0	0
New.CleanUp.ReferenceOTU15660	k__Archaea	0.98	28	27	4	1	0	1	0	6	24	3	0	0	0	1	1	0	0	0	1	0	0	0	0
New.CleanUp.ReferenceOTU12815	k__Bacteria;p__Chlamydiae;c__Chlamydiia;o__Chlamydiales	0.99	0	0	0	0	0	0	0	0	0	0	0	0	4	0	0	0	0	0	0	0	0	0	0
New.CleanUp.ReferenceOTU16513	k__Bacteria;p__Verrucomicrobia;c__[Pedosphaerae];o__[Pedosphaerales];f__;g__;s__	0.91	0	1	0	1	0	0	64	0	2	0	0	0	0	44	0	3	1	3	49	34	0	0	0
New.CleanUp.ReferenceOTU1141	k__Bacteria;p__Verrucomicrobia;c__[Spartobacteria];o__[Chthoniobacterales];f__[Chthoniobacteraceae]	1	10	8	0	0	0	0	0	0	0	0	0	0	0	1	0	0	0	0	0	0	0	0	0
New.CleanUp.ReferenceOTU14990	k__Bacteria;p__Verrucomicrobia;c__[Spartobacteria];o__[Chthoniobacterales];f__[Chthoniobacteraceae]	1	2	5	0	0	1	15	0	7	45	2	105	675	497	66	6	40	66	36	13	0	0	0	0
New.CleanUp.ReferenceOTU13167	k__Bacteria;p__Verrucomicrobia	0.98	0	1	0	0	0	0	0	1	5	0	2	4	3	2	1	4	6	2	1	0	0	0	0
New.CleanUp.ReferenceOTU1520	k__Bacteria;p__Verrucomicrobia;c__[Spartobacteria];o__[Chthoniobacterales]	0.96	5	4	1	1	0	0	2	5	2	1	0	1	1	1	0	0	0	1	1	0	0	0	0
New.ReferenceOTU291	k__Archaea;p__Crenarchaeota;c__Thaumarchaeota;o__Cenarchaeales;f__SAGMA-X;g__;s__	0.83	3	1	2	1	4	1	0	0	2	0	0	1	1	18	2	3	2855	2783	3093	0	0	0	0
New.ReferenceOTU83	k__Bacteria;p__Verrucomicrobia	0.97	3	2	1	21	14	2	3	3	4	0	106	378	286	289	50	170	51	33	4	2	2	0	0
New.CleanUp.ReferenceOTU11514	k__Archaea;p__Crenarchaeota;c__MBGA;o__NRP-J;f__;g__;s__	1	2593	1448	368	0	1	2	0	0	2	13	1	0	2	3	2	1	2	2	1	0	0	0	0
New.CleanUp.ReferenceOTU14617	k__Bacteria;p__Verrucomicrobia;c__[Spartobacteria];o__[Chthoniobacterales];f__[Chthoniobacteraceae]	0.87	0	0	0	1	2	3	3	0	2	0	0	3	0	0	1	0	2	5	1	0	0	0	0
573320	k__Bacteria;p__Verrucomicrobia;c__[Pedosphaerae];o__[Pedosphaerales];f__auto67_4W;g__;s__	1	2340	1956	766	18	69	87	232	2916	1864	2019	3710	5396	5587	7172	913	5417	585	656	540	13	14	2	1
New.CleanUp.ReferenceOTU12949	k__Bacteria;p__Planctomycetes;c__Planctomycetia;o__Pirellulales;f__Pirellulaceae	1	0	0	0	0	0	21	58	0	0	0	1	0	13	0	0	0	15	32	1	0	1	0	0
New.ReferenceOTU208	k__Bacteria	1	0	1	7	1	2	2	0	47	1239	1458	0	4	1	116	8	58	0	1	1	0	0	0	0
213264	k__Bacteria;p__Planctomycetes;c__OM190;o__agg27;f__;g__;s__	1	0	1	0	0	4	5	1	0	0	0	0	0	0	0	0	4	32	52	44	0	0	0	0
New.CleanUp.ReferenceOTU13572	k__Bacteria;p__Verrucomicrobia;c__[Pedosphaerae];o__[Pedosphaerales]	1	643	1058	498	2	46	57	54	1558	1252	919	774	1306	1212	415	38	225	114	309	238	4	2	16	1
New.ReferenceOTU170	k__Bacteria	0.93	0	0	0	0	0	0	0	0	0	0	194	20	6	15	8	9	1	15	4	0	0	0	0
New.CleanUp.ReferenceOTU10036	Unassignable	1	0	0	0	1	2	2	2	0	2	1	0	4	0	7	0	1	1	1	1	0	0	0	0
New.CleanUp.ReferenceOTU14304	k__Bacteria;p__Verrucomicrobia;c__[Pedosphaerae];o__[Pedosphaerales];f__Ellin515;g__;s__	0.89	7	13	3	10	244	347	190	1550	1165	770	2405	4659	4143	948	109	701	352	525	316	14	10	1	2
New.CleanUp.ReferenceOTU11719	k__Bacteria;p__Verrucomicrobia;c__[Pedosphaerae];o__[Pedosphaerales]	0.9	0	1	0	6	7	20	10	19	18	6	22	79	40	12	0	4	12	5	5	2	1	3	0
New.CleanUp.ReferenceOTU11550	k__Bacteria;p__Verrucomicrobia;c__[Pedosphaerae];o__[Pedosphaerales];f__;g__;s__	0.81	0	0	0	0	1	4	3	0	0	0	1	6	6	13	0	1	4	1	3	17	1	0	0
New.CleanUp.ReferenceOTU15761	k__Archaea;p__Crenarchaeota;c__Thaumarchaeota;o__Cenarchaeales;f__SAGMA-X;g__;s__	1	30	26	9	6	17	34	7	10	2696	1206	12	1928	1828	23501	7464	14209	9925	13402	13321	3	1	1	6
3320486	k__Bacteria;p__Verrucomicrobia;c__[Pedosphaerae];o__[Pedosphaerales];f__Ellin517;g__;s__	1	2	3	0	23	127	328	353	2	1	0	49	49	19	20	0	0	108	152	156	5	8	1	17
New.ReferenceOTU267	k__Bacteria;p__Verrucomicrobia;c__[Spartobacteria];o__[Chthoniobacterales];f__[Chthoniobacteraceae]	1	1985	1001	284	2	5	9	5	41	98	26	14	20	21	35	19	40	3	6	4	6	1	0	17
New.CleanUp.ReferenceOTU1238	k__Bacteria;p__Verrucomicrobia;c__[Spartobacteria];o__[Chthoniobacterales];f__[Chthoniobacteraceae]	1	2	4	1	0	5	3	0	9	26	7	41	153	32	1	1	2	0	3	0	0	0	0	0
New.CleanUp.ReferenceOTU15856	k__Bacteria;p__Verrucomicrobia;c__[Spartobacteria];o__[Chthoniobacterales];f__[Chthoniobacteraceae]	0.88	0	1	0	0	3	17	7	0	3	0	4	5	5	1	0	3	0	0	1	0	0	0	0
New.CleanUp.ReferenceOTU10865	k__Bacteria;p__Verrucomicrobia;c__[Spartobacteria];o__[Chthoniobacterales];f__[Chthoniobacteraceae]	0.97	0	0	0	0	6	9	2	2	23	3	108	250	168	28	6	37	51	73	39	1	0	0	0
New.CleanUp.ReferenceOTU16090	k__Bacteria;p__Verrucomicrobia;c__[Pedosphaerae];o__[Pedosphaerales]	0.99	1	0	0	1	49	74	128	0	1	0	50	180	211	4	0	0	3	8	6	0	0	0	0
New.CleanUp.ReferenceOTU1255	k__Bacteria;p__OD1	0.88	1	0	0	0	0	0	0	0	0	0	0	0	0	1	0	4	8	3	41	0	1	0	0
New.ReferenceOTU64	k__Archaea;p__Crenarchaeota;c__Thaumarchaeota;o__Nitrososphaerales;f__Nitrososphaeraceae;g__Candidatus Nitrososphaera	0.92	60	66	14	1	2	12	1	0	0	1	1	1	2	4	0	14	13	7	2	1	0	1	3
125736	k__Bacteria;p__Verrucomicrobia;c__[Pedosphaerae];o__[Pedosphaerales];f__auto67_4W;g__;s__	0.99	1553	1625	438	129	132	157	298	3545	1547	1062	2896	3653	3977	784	138	513	335	131	304	92	307	163	2
New.ReferenceOTU272	k__Bacteria;p__Verrucomicrobia;c__[Pedosphaerae];o__[Pedosphaerales];f__auto67_4W;g__;s__	0.84	289	203	56	9	7	5	4	2145	720	637	23	12	12	51	18	124	4	13	117	3	1	0	1
New.CleanUp.ReferenceOTU15306	k__Archaea;p__Euryarchaeota;c__Thermoplasmata;o__E2;f__WCHD3-02;g__;s__	0.98	3970	2013	1305	1	0	1	0	0	0	23	0	2	1	3	1	5	1	1	1	0	0	1	0
3849648	k__Bacteria;p__Verrucomicrobia;c__[Pedosphaerae];o__[Pedosphaerales];f__R4-41B;g__;s__	0.99	1	0	0	0	0	2	0	0	0	0	0	0	0	0	0	0	1	0	0	17	2	0	0
New.CleanUp.ReferenceOTU12029	k__Bacteria;p__Verrucomicrobia;c__[Pedosphaerae];o__[Pedosphaerales];f__Ellin517;g__;s__	1	1	0	0	202	45	15	27	2	1	1	17	36	11	3	3	7	77	203	160	51	64	6	17
New.CleanUp.ReferenceOTU10883	k__Bacteria;p__Verrucomicrobia;c__[Spartobacteria];o__[Chthoniobacterales]	0.81	0	2	0	0	0	1	0	1	2	0	2	3	2	1	0	3	1	2	1	0	0	0	0
New.CleanUp.ReferenceOTU12507	k__Bacteria;p__Verrucomicrobia;c__[Pedosphaerae];o__[Pedosphaerales]	1	35	53	18	3614	2539	3795	3256	47	40	21	138	626	456	1871	317	1320	1849	2139	4179	3762	1675	1069	231
New.CleanUp.ReferenceOTU10413	k__Bacteria;p__Verrucomicrobia;c__[Pedosphaerae];o__[Pedosphaerales]	0.92	42	35	6	0	0	0	0	9	7	2	3	10	9	3	0	0	1	0	2	0	0	0	0
New.CleanUp.ReferenceOTU15415	k__Bacteria;p__Verrucomicrobia;c__[Spartobacteria];o__[Chthoniobacterales];f__[Chthoniobacteraceae]	0.91	0	1	0	1	3	24	7	2	5	1	1	8	1	1	0	4	4	3	1	0	0	0	0
New.CleanUp.ReferenceOTU12512	k__Bacteria;p__Verrucomicrobia;c__[Pedosphaerae];o__[Pedosphaerales]	0.97	2	3	0	0	0	1	0	0	2	0	1	1	2	2	0	1	0	0	1	1	0	0	1
New.CleanUp.ReferenceOTU15954	k__Bacteria;p__Verrucomicrobia;c__[Pedosphaerae];o__[Pedosphaerales]	1	0	0	0	2	0	5	2	1	7	1	1	13	6	8	3	4	2	1	3	0	0	0	0
New.CleanUp.ReferenceOTU14966	k__Bacteria;p__Verrucomicrobia;c__[Spartobacteria];o__[Chthoniobacterales];f__[Chthoniobacteraceae];g__DA101;s__	1	76	52	21	1458	7560	19025	9358	8352	8020	2772	1667	6001	4072	4156	655	3343	1613	1279	2274	293	96	73	1554
New.CleanUp.ReferenceOTU14123	k__Archaea;p__Crenarchaeota;c__Thaumarchaeota;o__Cenarchaeales;f__SAGMA-X;g__;s__	0.96	54	36	13	11	25	73	12	9	368	120	7	34	19	49344	8107	47262	6710	7867	11714	4	3	2	5
New.CleanUp.ReferenceOTU13884	k__Bacteria;p__Verrucomicrobia;c__[Spartobacteria];o__[Chthoniobacterales];f__[Chthoniobacteraceae]	0.97	2706	4375	1415	5	6	10	7	938	1263	437	33	16	62	100	3	55	6	8	5	2	0	1	2
New.CleanUp.ReferenceOTU13877	k__Bacteria;p__Verrucomicrobia;c__[Spartobacteria];o__[Chthoniobacterales];f__[Chthoniobacteraceae];g__DA101;s__	1	5	9	1	2	184	329	132	1198	1049	670	192	784	444	1449	182	1012	78	47	71	2	2	0	9
New.CleanUp.ReferenceOTU13512	k__Bacteria;p__Verrucomicrobia	0.97	2	1	1	2	0	4	2	2	3	0	2	1	0	1	2	4	6	4	2	3	0	0	1
New.CleanUp.ReferenceOTU13864	k__Bacteria;p__Verrucomicrobia;c__[Pedosphaerae];o__[Pedosphaerales]	0.99	0	0	0	47	0	0	0	0	0	0	0	0	0	1	0	0	0	0	0	0	0	0	0
New.CleanUp.ReferenceOTU11570	k__Bacteria;p__Verrucomicrobia;c__[Pedosphaerae];o__[Pedosphaerales]	1	3	1	0	1	1	43	0	0	4	0	0	0	0	1	0	1	2	5	3	1	0	0	0
New.CleanUp.ReferenceOTU16440	k__Bacteria;p__Verrucomicrobia;c__[Pedosphaerae];o__[Pedosphaerales]	1	10	8	2	3	6	13	12	143	98	163	888	1949	2038	2042	205	1202	16	9	14	2	2	0	4
New.ReferenceOTU94	k__Bacteria;p__Verrucomicrobia;c__[Pedosphaerae];o__[Pedosphaerales]	1	3	3	1	1	188	89	108	38	7	28	88	128	162	4	0	1	339	341	271	0	1	0	0
New.CleanUp.ReferenceOTU12291	k__Archaea;p__Crenarchaeota;c__Thaumarchaeota;o__Nitrososphaerales;f__Nitrososphaeraceae;g__Candidatus Nitrososphaera;s__SCA1145	0.95	5	3	0	721	288	288	102	0	0	2	28	92	9	3	0	0	115	270	150	2071	251	555	1454
New.CleanUp.ReferenceOTU14559	k__Bacteria;p__Verrucomicrobia	1	51	44	15	0	0	1	2	17	20	5	6	12	11	6	0	6	3	3	1	1	0	0	0
New.CleanUp.ReferenceOTU11228	k__Bacteria;p__Verrucomicrobia;c__[Spartobacteria];o__[Chthoniobacterales];f__[Chthoniobacteraceae]	0.91	0	1	0	0	0	0	0	1	5	0	1	7	7	5	0	4	4	5	7	0	0	0	0
New.CleanUp.ReferenceOTU14457	k__Bacteria;p__Verrucomicrobia;c__[Spartobacteria];o__[Chthoniobacterales];f__[Chthoniobacteraceae]	0.98	2	1	0	1	47	57	30	281	636	105	2	8	6	4	1	18	1	2	0	1	0	0	0
New.ReferenceOTU431	k__Bacteria;p__Verrucomicrobia;c__[Pedosphaerae];o__[Pedosphaerales];f__;g__;s__	0.96	5	5	1	671	1434	1355	1002	7	4	1	0	29	29	16	0	6	345	302	384	71	31	20	91
New.CleanUp.ReferenceOTU15807	k__Bacteria;p__Verrucomicrobia;c__[Pedosphaerae];o__[Pedosphaerales]	0.89	1	0	0	2	5	7	6	0	0	0	1	1	0	2	0	0	1	0	2	0	0	0	0
New.ReferenceOTU220	k__Bacteria;p__Verrucomicrobia;c__[Spartobacteria];o__[Chthoniobacterales];f__[Chthoniobacteraceae]	0.96	672	118	39	0	1	2	2	111	288	230	17	1	6	2	0	2	4	2	2	1	1	0	0
New.CleanUp.ReferenceOTU15843	k__Bacteria;p__Verrucomicrobia	0.96	0	1	0	0	2	2	1	2	11	0	2	2	3	33	3	16	1	1	4	0	0	0	0
New.CleanUp.ReferenceOTU14715	k__Bacteria;p__Verrucomicrobia;c__[Spartobacteria];o__[Chthoniobacterales];f__[Chthoniobacteraceae]	0.98	7	6	2	17	1640	3587	1679	6	16	11	26	30	158	24	2	5	52	50	39	1	2	0	35
113959	Unassignable	1	0	0	0	0	2	1	0	0	0	0	1	0	0	0	0	0	1	0	1	0	0	0	0
New.CleanUp.ReferenceOTU13188	k__Bacteria;p__Verrucomicrobia;c__[Spartobacteria];o__[Chthoniobacterales];f__[Chthoniobacteraceae]	1	12	4	0	0	0	4	0	145	148	78	1	1	3	131	24	62	2	10	6	0	0	0	0
4469043	k__Bacteria;p__Verrucomicrobia;c__[Pedosphaerae];o__[Pedosphaerales]	1	2	2	0	17	66	107	115	4	1	3	3	40	13	231	5	45	32	129	28	2	1	1	0
New.CleanUp.ReferenceOTU12716	k__Bacteria;p__Verrucomicrobia;c__[Pedosphaerae];o__[Pedosphaerales]	1	4	1	0	1	25	33	18	33	21	11	12	28	29	76	5	29	272	507	210	1	1	0	0
113054	k__Bacteria;p__Chloroflexi;c__Ellin6529;o__;f__;g__;s__	1	0	0	0	0	0	4	0	0	0	0	0	11	2	0	0	0	0	0	0	0	0	0	0
New.ReferenceOTU473	k__Bacteria;p__Verrucomicrobia;c__[Pedosphaerae];o__[Pedosphaerales]	1	2713	1851	636	3	37	33	29	316	271	150	7	37	14	14	3	3	6	7	7	2	1	2	1
New.CleanUp.ReferenceOTU13232	k__Archaea;p__Crenarchaeota;c__MBGA;o__NRP-J;f__;g__;s__	0.97	973	1452	508	0	0	1	0	255	1117	326	1	1	0	6	2	5	1	5	2	0	0	0	0
New.CleanUp.ReferenceOTU13476	k__Bacteria;p__Verrucomicrobia;c__[Spartobacteria];o__[Chthoniobacterales];f__[Chthoniobacteraceae]	0.89	72	83	45	0	2	2	1	165	170	137	21	13	40	246	26	245	11	36	1	1	0	0	0
4456518	k__Bacteria;p__Verrucomicrobia;c__[Pedosphaerae];o__[Pedosphaerales];f__Ellin515;g__;s__	0.97	31	31	10	711	1955	3409	1862	1594	1858	1200	3676	9345	6348	2661	308	1476	2681	2530	2734	864	278	204	331
New.CleanUp.ReferenceOTU11786	k__Bacteria;p__Verrucomicrobia;c__[Spartobacteria];o__[Chthoniobacterales];f__[Chthoniobacteraceae]	0.93	1	0	1	0	4	3	0	237	340	89	46	170	32	4	2	1	0	2	0	1	0	0	0
New.CleanUp.ReferenceOTU10916	k__Bacteria;p__Verrucomicrobia	0.99	2	4	1	0	0	4	0	1	6	2	1	4	2	3	1	1	1	2	2	0	0	0	0
922183	k__Bacteria;p__Verrucomicrobia;c__[Pedosphaerae];o__[Pedosphaerales];f__Ellin517;g__;s__	1	0	3	0	294	57	19	118	1	3	2	50	84	13	13	12	8	67	219	174	54	77	9	24
New.CleanUp.ReferenceOTU14370	k__Bacteria;p__Verrucomicrobia;c__[Pedosphaerae];o__[Pedosphaerales]	0.91	1	4	3	260	34	70	32	4	5	1	2	25	15	8	1	25	88	106	456	242	46	6	1
New.CleanUp.ReferenceOTU14822	k__Archaea;p__Crenarchaeota;c__Thaumarchaeota;o__Nitrososphaerales;f__Nitrososphaeraceae;g__Candidatus Nitrososphaera	0.95	0	2	1	10	19	63	10	23	350	72	8	37	1	1	1	0	47	37	30	0	0	0	6
New.CleanUp.ReferenceOTU11742	k__Bacteria;p__OD1;c__ZB2;o__;f__;g__;s__	0.96	0	0	0	0	0	0	0	0	9	0	0	0	0	0	0	0	8	4	6	0	0	0	0
101928	k__Archaea;p__Crenarchaeota;c__Thaumarchaeota;o__Nitrososphaerales;f__Nitrososphaeraceae;g__Candidatus Nitrososphaera;s__SCA1170	1	2	0	0	0	295	324	36	0	1	1	113	59	7	1	0	1	539	319	528	0	0	1	1
New.CleanUp.ReferenceOTU11140	k__Bacteria	0.96	0	0	0	0	0	0	0	0	0	1	0	0	0	0	0	0	50	26	0	0	0	0	0
929699	k__Bacteria;p__Verrucomicrobia;c__[Spartobacteria];o__[Chthoniobacterales];f__[Chthoniobacteraceae];g__DA101;s__	1	3	2	0	145	1085	1325	1130	11	15	3	24	226	35	25	1	9	82	4	30	1	6	9	1
New.CleanUp.ReferenceOTU14704	k__Bacteria;p__Verrucomicrobia;c__[Spartobacteria];o__[Chthoniobacterales]	0.87	6	13	2	0	1	1	1	3	22	3	1	2	1	3	0	1	0	0	0	0	0	0	0
New.CleanUp.ReferenceOTU16014	k__Archaea;p__Crenarchaeota;c__MBGA;o__NRP-J;f__;g__;s__	0.96	235	288	40	0	2	2	0	13	58	21	0	3	2	19	5	24	10	14	27	0	1	0	0
New.CleanUp.ReferenceOTU10757	k__Bacteria;p__Verrucomicrobia;c__[Pedosphaerae];o__[Pedosphaerales];f__auto67_4W;g__;s__	0.83	1	1	0	0	3	4	0	4	6	0	0	4	3	1	0	4	0	2	1	0	0	0	0
New.CleanUp.ReferenceOTU10061	k__Bacteria;p__Verrucomicrobia;c__[Pedosphaerae];o__[Pedosphaerales]	0.89	2	4	0	779	0	2	4	1	2	0	1	3	1	3	0	1	2	1	0	1	38	6	0
New.CleanUp.ReferenceOTU10974	k__Bacteria;p__Verrucomicrobia;c__[Pedosphaerae];o__[Pedosphaerales];f__;g__;s__	0.93	2	0	2	2	44	43	9	57	184	32	108	222	284	178	27	153	87	280	79	0	0	0	0
New.CleanUp.ReferenceOTU1452	k__Bacteria;p__Verrucomicrobia;c__[Spartobacteria];o__[Chthoniobacterales];f__[Chthoniobacteraceae]	1	0	1	0	1	8	28	7	0	5	0	109	455	180	27	6	57	5	0	2	0	0	0	0
New.ReferenceOTU537	k__Bacteria;p__Verrucomicrobia;c__[Pedosphaerae];o__[Pedosphaerales]	0.99	0	0	1	35	132	3	176	1	2	0	4	3	2	3	0	0	0	0	2	57	3	0	0
New.CleanUp.ReferenceOTU10918	k__Archaea	1	37	31	7	0	1	0	0	0	5	2	0	0	0	1	0	1	1	2	4	0	0	0	2
New.CleanUp.ReferenceOTU14702	k__Bacteria;p__Verrucomicrobia;c__[Pedosphaerae];o__[Pedosphaerales];f__Ellin515;g__;s__	0.87	2	1	1	131	677	923	407	3	4	3	22	61	81	7	0	4	23	31	13	52	9	12	4
1003093	k__Bacteria;p__Acidobacteria;c__Chloracidobacteria;o__;f__;g__;s__	1	0	0	0	7	3	0	0	0	0	0	122	4	28	0	0	0	1	0	0	0	0	1	0
New.CleanUp.ReferenceOTU16328	k__Bacteria;p__Verrucomicrobia	1	2	4	0	1	89	130	154	5	8	1	2	15	4	6	1	2	34	24	15	0	0	1	0
New.CleanUp.ReferenceOTU1599	k__Bacteria;p__Verrucomicrobia;c__[Pedosphaerae];o__[Pedosphaerales];f__OPB35;g__;s__	0.93	0	1	0	52	0	2	0	0	0	0	0	1	1	0	0	0	4	0	1	1	0	0	32
New.CleanUp.ReferenceOTU13853	k__Bacteria;p__Verrucomicrobia;c__[Pedosphaerae];o__[Pedosphaerales]	1	6	7	2	280	71	196	58	25	47	46	534	1797	1020	239	20	132	208	221	268	122	193	133	23
New.CleanUp.ReferenceOTU11188	k__Bacteria;p__Verrucomicrobia;c__[Spartobacteria];o__[Chthoniobacterales];f__[Chthoniobacteraceae]	1	0	0	0	1	2	5	1	7	34	8	2	4	2	4	2	2	4	0	3	0	0	0	0
217650	k__Bacteria;p__Verrucomicrobia;c__[Pedosphaerae];o__[Pedosphaerales];f__Ellin515;g__;s__	1	2093	1445	509	1	1	12	3	286	246	128	6	21	10	11	2	2	5	5	2	1	1	2	0
New.CleanUp.ReferenceOTU10737	k__Bacteria;p__Verrucomicrobia;c__[Spartobacteria];o__[Chthoniobacterales];f__[Chthoniobacteraceae];g__DA101;s__	0.85	1	2	0	0	4	18	7	91	1741	969	2	7	3	7	0	6	2	4	2	0	0	0	0
New.CleanUp.ReferenceOTU10590	k__Bacteria;p__Verrucomicrobia;c__[Pedosphaerae];o__[Pedosphaerales];f__Ellin515;g__;s__	0.91	10	16	5	10	306	477	426	234	303	227	782	1080	871	445	31	170	216	215	199	2	1	2	1
New.CleanUp.ReferenceOTU1585	k__Bacteria;p__Verrucomicrobia;c__[Pedosphaerae];o__[Pedosphaerales]	1	0	0	1	5	5	9	9	9	11	5	12	41	23	9	1	2	13	3	6	2	0	0	0
New.CleanUp.ReferenceOTU12532	k__Bacteria;p__Verrucomicrobia;c__[Spartobacteria];o__[Chthoniobacterales];f__[Chthoniobacteraceae];g__Candidatus Xiphinematobacter;s__	1	0	2	1	5	0	13	15	0	1	0	0	6	22	4	2	22	11	17	3	5	2	3	6
New.ReferenceOTU561	k__Bacteria;p__Planctomycetes;c__C6;o__MVS-107;f__;g__;s__	1	0	1	0	99	285	270	639	1	3	2	140	72	114	12	25	22	245	149	233	128	62	15	4
New.CleanUp.ReferenceOTU1145	k__Archaea;p__Euryarchaeota;c__[Parvarchaea];o__YLA114;f__;g__;s__	0.88	2	0	0	0	2	0	31	1	0	0	0	0	0	1472	39	195	0	57	1	0	0	0	0
New.CleanUp.ReferenceOTU16033	k__Bacteria;p__Verrucomicrobia;c__[Spartobacteria];o__[Chthoniobacterales];f__[Chthoniobacteraceae];g__DA101;s__	0.93	3	1	0	0	0	3	2	1	4	0	2	0	0	0	0	0	0	1	2	0	0	0	0
New.ReferenceOTU120	k__Bacteria;p__Verrucomicrobia;c__[Pedosphaerae];o__[Pedosphaerales];f__auto67_4W;g__;s__	0.97	430	464	124	6	109	314	89	283	112	74	709	1084	1214	118	22	151	7	23	7	2	0	1	1
New.CleanUp.ReferenceOTU11480	k__Bacteria;p__Planctomycetes;c__Planctomycetia;o__Gemmatales;f__Isosphaeraceae;g__;s__	0.96	463	86	24	0	6	6	7	5	60	9	0	1	0	2	0	2	5	3	14	1	1	0	0
New.CleanUp.ReferenceOTU10529	k__Bacteria;p__Verrucomicrobia;c__[Pedosphaerae];o__[Pedosphaerales];f__;g__;s__	0.86	0	0	0	4	0	2	5	1	1	0	3	31	6	5	1	3	15	3	7	2	0	0	0
New.CleanUp.ReferenceOTU15945	k__Bacteria;p__Verrucomicrobia;c__[Pedosphaerae];o__[Pedosphaerales]	1	2	1	0	0	8	6	4	0	0	0	2	7	2	2	0	2	0	1	3	0	0	0	0
New.CleanUp.ReferenceOTU14233	k__Bacteria;p__OD1;c__ZB2;o__;f__;g__;s__	0.93	0	0	0	12	14	13	32	0	0	0	0	0	1	6	0	0	30	30	26	28	12	9	0
New.CleanUp.ReferenceOTU10492	k__Bacteria;p__Verrucomicrobia;c__[Pedosphaerae];o__[Pedosphaerales]	1	68	67	14	0	1	2	2	19	10	6	81	87	125	76	5	50	2	0	12	0	0	0	0
New.CleanUp.ReferenceOTU15039	k__Bacteria;p__Verrucomicrobia	1	0	1	0	0	0	0	0	0	365	15	1	0	0	0	0	0	1	0	0	0	0	1	0
New.CleanUp.ReferenceOTU14062	k__Bacteria;p__Verrucomicrobia;c__[Pedosphaerae];o__[Pedosphaerales];f__Ellin515;g__;s__	0.96	8	6	1	249	346	381	154	17	32	9	622	1456	935	385	33	178	693	766	663	203	38	45	212
New.CleanUp.ReferenceOTU1371	k__Archaea;p__Crenarchaeota;c__Thaumarchaeota;o__Cenarchaeales;f__SAGMA-X;g__;s__	0.87	10	17	3	1	5	20	5	5	5	6	3	10	5	5321	1121	8694	10034	9341	9292	3	2	0	1
New.CleanUp.ReferenceOTU14693	k__Bacteria;p__Verrucomicrobia;c__[Pedosphaerae];o__[Pedosphaerales];f__auto67_4W;g__;s__	0.88	610	204	55	3	10	29	45	1380	464	422	753	587	1216	82	5	20	5	10	6	37	180	93	1
New.CleanUp.ReferenceOTU16049	k__Bacteria;p__Verrucomicrobia;c__[Methylacidiphilae];o__Methylacidiphilales;f__;g__;s__	0.94	0	0	0	0	0	0	0	0	0	0	0	53	1	5	3	1	0	0	0	0	0	0	0
New.CleanUp.ReferenceOTU10496	k__Bacteria;p__Chlamydiae;c__Chlamydiia;o__Chlamydiales;f__;g__;s__	0.95	0	34	0	0	0	0	0	52	17	0	0	0	0	1	0	9	0	4	0	0	0	0	0
New.ReferenceOTU499	k__Archaea;p__Crenarchaeota;c__MBGA;o__NRP-J;f__;g__;s__	0.99	388	445	174	0	0	1	0	10	359	11	0	0	0	116	5	29	1	2	5	1	0	0	0
New.CleanUp.ReferenceOTU13031	k__Bacteria;p__Verrucomicrobia;c__[Pedosphaerae];o__[Pedosphaerales]	0.91	1	0	1	6	6	14	6	1	5	0	4	20	10	1	0	2	6	3	4	2	1	1	0
New.CleanUp.ReferenceOTU13735	k__Bacteria;p__Verrucomicrobia	0.97	1	0	0	0	0	0	0	0	0	0	1	0	0	2	0	0	2	1	1	0	0	2	0
New.CleanUp.ReferenceOTU12133	k__Archaea;p__Euryarchaeota	0.96	1	1	0	3	0	1	0	1	0	0	0	0	0	0	0	1	149	139	176	0	1	0	16
New.ReferenceOTU343	k__Bacteria;p__Verrucomicrobia;c__[Spartobacteria];o__[Chthoniobacterales];f__[Chthoniobacteraceae]	0.91	0	1	0	0	0	0	1	0	2	0	0	0	0	206	2	8	0	0	0	0	0	0	0
New.CleanUp.ReferenceOTU10740	k__Bacteria;p__Chlamydiae;c__Chlamydiia;o__Chlamydiales;f__Rhabdochlamydiaceae;g__Candidatus Rhabdochlamydia;s__	1	0	1	0	0	0	0	0	0	1	0	0	0	0	1	0	0	0	0	0	0	1	0	0
New.CleanUp.ReferenceOTU16417	k__Bacteria;p__Verrucomicrobia;c__[Pedosphaerae];o__[Pedosphaerales];f__Ellin515;g__;s__	0.92	31	35	11	895	1667	3641	2223	2879	3106	2072	3810	9979	6693	2358	242	1424	1944	2062	2425	546	249	134	245
New.CleanUp.ReferenceOTU13970	k__Bacteria;p__Verrucomicrobia;c__[Pedosphaerae];o__[Pedosphaerales];f__;g__;s__	0.92	0	3	0	2	1	4	2	3	51	4	139	245	436	0	3	13	102	31	13	0	0	0	0
New.CleanUp.ReferenceOTU15862	k__Bacteria;p__OD1;c__ZB2;o__;f__;g__;s__	1	0	0	0	0	0	0	0	0	0	0	0	0	0	0	0	0	0	2	26	0	0	0	0
New.CleanUp.ReferenceOTU14273	k__Bacteria;p__Verrucomicrobia;c__[Pedosphaerae];o__[Pedosphaerales];f__auto67_4W;g__;s__	0.96	938	726	350	4	32	27	38	1001	624	471	835	853	1111	392	60	226	148	88	98	1	1	2	0
New.CleanUp.ReferenceOTU16006	k__Archaea;p__Crenarchaeota;c__MBGA;o__NRP-J;f__;g__;s__	0.98	3344	1381	782	0	2	1	2	1220	1099	333	1	4	1	248	4	84	2	4	2	0	0	0	0
New.ReferenceOTU345	k__Bacteria;p__Verrucomicrobia;c__[Spartobacteria];o__[Chthoniobacterales];f__[Chthoniobacteraceae];g__DA101;s__	1	7	7	2	3	348	655	386	12	21	5	54	157	118	1290	202	844	653	374	129	4	21	3	1
New.CleanUp.ReferenceOTU15908	k__Bacteria;p__Verrucomicrobia	1	3	1	0	0	0	3	0	1	0	0	1	0	0	2	0	1	0	1	0	0	0	0	1
New.CleanUp.ReferenceOTU220892	k__Bacteria;p__Verrucomicrobia;c__[Pedosphaerae];o__[Pedosphaerales];f__;g__;s__	0.96	0	0	0	1	0	1	1	0	0	0	1	7	0	2	0	9	3	0	2	1	0	0	0
New.CleanUp.ReferenceOTU1133	k__Archaea;p__Crenarchaeota;c__Thaumarchaeota;o__Nitrososphaerales;f__Nitrososphaeraceae;g__Candidatus Nitrososphaera;s__SCA1170	0.93	31	36	12	2121	7350	11692	2892	8	18	135	3587	10122	1954	39	6	25	6958	7394	6095	65	5	16	10997
New.CleanUp.ReferenceOTU12750	k__Bacteria;p__Verrucomicrobia;c__[Pedosphaerae];o__[Pedosphaerales];f__auto67_4W;g__;s__	1	906	620	118	10	339	262	250	2833	1368	877	1979	3781	3757	1552	272	1020	435	264	340	34	130	64	2
New.CleanUp.ReferenceOTU4470886	k__Bacteria;p__Verrucomicrobia;c__Verrucomicrobiae;o__Verrucomicrobiales;f__Verrucomicrobiaceae;g__Luteolibacter;s__	0.99	6	3	1	933	1100	221	300	12	10	29	377	217	100	2167	257	852	597	642	145	522	173	1467	1
New.CleanUp.ReferenceOTU13468	k__Archaea;p__Crenarchaeota;c__Thaumarchaeota;o__Nitrososphaerales;f__Nitrososphaeraceae;g__Candidatus Nitrososphaera;s__SCA1170	0.85	31	35	12	2158	7503	11970	2963	7	17	138	3709	10397	2009	37	6	28	7108	7490	6240	44	4	17	11061
New.CleanUp.ReferenceOTU12212	k__Bacteria;p__Verrucomicrobia;c__[Pedosphaerae];o__[Pedosphaerales]	1	3	4	1	18	34	72	41	31	53	23	44	146	69	29	7	20	31	28	24	11	5	0	1
New.CleanUp.ReferenceOTU14053	k__Bacteria;p__Verrucomicrobia;c__[Spartobacteria];o__[Chthoniobacterales];f__[Chthoniobacteraceae]	0.82	0	0	0	1	3	2	2	2	10	0	5	15	5	13	3	6	15	7	4	0	0	0	0
New.CleanUp.ReferenceOTU196412	k__Archaea;p__Crenarchaeota;c__Thaumarchaeota;o__Nitrososphaerales;f__Nitrososphaeraceae;g__Candidatus Nitrososphaera;s__gargensis	0.97	0	0	0	47	67	107	8	1	0	0	389	296	132	16	1	1	134	364	192	1	0	0	325
New.CleanUp.ReferenceOTU10739	k__Bacteria;p__Verrucomicrobia;c__[Pedosphaerae];o__[Pedosphaerales]	1	0	3	0	11	12	44	27	2	2	3	30	47	39	9	0	2	25	23	20	6	4	0	3
New.CleanUp.ReferenceOTU552186	k__Bacteria;p__Verrucomicrobia;c__[Pedosphaerae];o__[Pedosphaerales];f__;g__;s__	0.92	16	19	0	2866	530	645	1145	9	10	7	14	26	23	71	5	33	378	343	670	1135	249	288	31
New.CleanUp.ReferenceOTU15101	k__Bacteria;p__Verrucomicrobia;c__[Spartobacteria];o__[Chthoniobacterales];f__[Chthoniobacteraceae];g__DA101;s__	0.96	20	15	3	6	212	885	369	100	109	123	1246	3907	2760	1034	91	446	1053	827	897	2	0	1	3
New.CleanUp.ReferenceOTU1925452	k__Bacteria;p__Acidobacteria;c__Chloracidobacteria;o__;f__;g__;s__	1	0	0	0	0	0	0	0	0	0	0	0	0	0	0	0	0	1	2	11	0	0	0	0
New.ReferenceOTU239	k__Bacteria;p__Verrucomicrobia;c__[Spartobacteria];o__[Chthoniobacterales];f__[Chthoniobacteraceae];g__;s__	0.91	1	1	0	70	18	10	156	2	2	2	1	2	1	150	2	57	30	122	164	26	39	7	0
New.CleanUp.ReferenceOTU15556	k__Bacteria;p__OD1;c__ZB2;o__;f__;g__;s__	0.99	0	0	1	0	0	0	0	0	0	0	0	0	0	139	5	30	27	0	0	0	0	0	0
New.CleanUp.ReferenceOTU13088	k__Archaea;p__Euryarchaeota	0.83	0	0	0	0	1	0	0	0	0	0	0	0	0	0	0	0	0	80	16	0	0	0	0
New.CleanUp.ReferenceOTU12692	k__Bacteria;p__Verrucomicrobia;c__[Pedosphaerae];o__[Pedosphaerales];f__Ellin515;g__;s__	0.96	1	0	1	0	0	3	8	3	23	0	13	23	10	80	13	31	5	1	3	0	0	0	0
New.CleanUp.ReferenceOTU15781	k__Bacteria;p__OD1;c__ZB2;o__;f__;g__;s__	0.82	0	0	0	0	0	0	0	0	0	0	0	3	0	0	0	0	0	0	0	0	0	0	0
New.ReferenceOTU153	k__Bacteria;p__Verrucomicrobia;c__[Pedosphaerae];o__[Pedosphaerales];f__;g__;s__	0.86	3	2	1	1	1	4	3	252	381	108	11	49	46	5	0	8	1	4	2	0	0	0	0
New.CleanUp.ReferenceOTU251275	k__Bacteria;p__Verrucomicrobia;c__[Pedosphaerae];o__[Pedosphaerales]	1	1	2	0	0	52	6	12	0	0	1	3	6	1	1	0	4	2	2	0	1	0	0	0
New.CleanUp.ReferenceOTU1113634	k__Bacteria;p__Planctomycetes;c__Planctomycetia;o__Gemmatales;f__Isosphaeraceae;g__;s__	1	199	173	10	0	0	4	0	1	90	6	0	1	6	0	0	3	0	0	1	0	1	0	0
New.CleanUp.ReferenceOTU16125	k__Bacteria;p__Planctomycetes;c__vadinHA49;o__DH61;f__;g__;s__	0.95	0	0	0	0	0	1	0	0	0	0	0	0	3	0	0	0	0	0	0	0	0	0	0
New.CleanUp.ReferenceOTU16435	k__Bacteria;p__Verrucomicrobia;c__[Pedosphaerae];o__[Pedosphaerales];f__;g__;s__	0.95	0	0	0	2	0	3	9	0	0	0	0	1	0	0	0	0	3	0	1	1	0	0	0
New.CleanUp.ReferenceOTU15365	k__Archaea;p__Crenarchaeota;c__MBGA;o__NRP-J;f__;g__;s__	1	17	7	1	1	2	6	1	0	2	0	1	0	0	0	1	0	1	1	2	0	0	0	1
New.CleanUp.ReferenceOTU14375	k__Bacteria;p__Verrucomicrobia;c__[Pedosphaerae];o__[Pedosphaerales]	1	37	37	21	2	2	3	1	3	2	0	3	1	3	1	0	0	0	0	5	0	0	0	0
New.CleanUp.ReferenceOTU13316	k__Archaea;p__Euryarchaeota;c__Thermoplasmata;o__E2;f__WCHD3-02;g__;s__	1	568	384	190	2	0	0	0	0	0	2	2	1	0	1561	163	983	2	0	0	0	0	0	0
New.ReferenceOTU535	k__Bacteria	0.96	18	3	6	0	0	1	0	22	198	85	0	1	0	102	6	95	0	3	79	0	0	0	0
New.CleanUp.ReferenceOTU13464	k__Bacteria;p__Verrucomicrobia;c__[Spartobacteria];o__[Chthoniobacterales]	0.84	0	0	0	0	4	2	1	2	10	0	3	9	7	3	1	10	16	14	0	0	0	0	0
New.CleanUp.ReferenceOTU11870	k__Bacteria	0.99	1	1	0	0	0	0	0	0	213	43	0	0	0	8	0	28	0	0	38	0	0	0	0
New.CleanUp.ReferenceOTU10037	k__Archaea;p__Crenarchaeota;c__Thaumarchaeota;o__Cenarchaeales;f__SAGMA-X;g__;s__	0.97	10	15	2	1	4	17	3	4	9	7	2	8	6	5941	1235	9877	9108	8849	8650	2	1	0	1
New.CleanUp.ReferenceOTU1176	k__Archaea;p__Crenarchaeota;c__Thaumarchaeota;o__Cenarchaeales;f__SAGMA-X;g__;s__	1	16	15	3	3	8	29	5	8	2213	928	5	1091	890	19045	6183	10703	3553	4093	4793	2	0	0	4
New.CleanUp.ReferenceOTU2409047	k__Bacteria;p__Verrucomicrobia;c__[Methylacidiphilae];o__S-BQ2-57;f__;g__;s__	1	0	0	0	0	0	0	2	0	0	0	0	0	0	0	0	0	0	1	0	0	0	0	0
New.CleanUp.ReferenceOTU11620	k__Bacteria;p__Verrucomicrobia;c__[Pedosphaerae];o__[Pedosphaerales];f__Ellin515;g__;s__	0.91	1	0	1	59	27	52	51	44	180	31	168	311	196	24	8	35	31	14	23	14	7	4	1
New.CleanUp.ReferenceOTU14134	k__Bacteria;p__Verrucomicrobia;c__[Pedosphaerae];o__[Pedosphaerales];f__;g__;s__	0.97	1	0	1	0	10	5	2	1	2	1	2	7	3	0	0	0	0	1	1	1	0	0	0
New.CleanUp.ReferenceOTU590252	k__Bacteria;p__Verrucomicrobia;c__[Pedosphaerae];o__[Pedosphaerales];f__;g__;s__	0.92	11	10	2	4	937	1551	959	6	9	1	122	685	572	17	2	5	202	352	317	146	10	16	0
New.CleanUp.ReferenceOTU14098	k__Bacteria;p__Verrucomicrobia;c__[Pedosphaerae];o__[Pedosphaerales]	1	7	4	1	2	1	2	2	4	3	1	2	1	1	2	1	0	6	3	3	0	0	0	0
New.CleanUp.ReferenceOTU578508	k__Bacteria;p__Verrucomicrobia;c__[Spartobacteria];o__[Chthoniobacterales];f__[Chthoniobacteraceae];g__Candidatus Xiphinematobacter;s__	1	0	3	1	14	4	6	3	3	2	3	0	3	5	1	0	26	24	87	6	131	17	10	778
New.ReferenceOTU410	k__Bacteria;p__Planctomycetes;c__Planctomycetia;o__Pirellulales;f__Pirellulaceae;g__Pirellula;s__	0.94	0	0	0	0	0	0	0	0	1	0	0	0	0	1	1	3	0	0	1	0	0	0	0
New.ReferenceOTU423	k__Bacteria;p__Verrucomicrobia;c__[Pedosphaerae];o__[Pedosphaerales]	1	1	3	1	419	322	446	519	5	4	1	4	5	3	6	0	2	1	3	1	48	0	1	2
New.CleanUp.ReferenceOTU15960	k__Bacteria;p__Verrucomicrobia;c__[Pedosphaerae];o__[Pedosphaerales]	1	15	9	5	10	13	102	49	145	74	114	223	856	579	41	2	13	64	58	29	4	1	1	0
New.CleanUp.ReferenceOTU10386	k__Bacteria;p__Verrucomicrobia;c__[Spartobacteria];o__[Chthoniobacterales];f__[Chthoniobacteraceae];g__DA101;s__	0.94	2	2	1	0	3	5	2	6	7	3	5	18	4	5	0	3	3	3	7	5	0	0	0
New.CleanUp.ReferenceOTU12352	k__Archaea;p__Crenarchaeota;c__MBGA;o__NRP-J;f__;g__;s__	1	4188	2385	1109	1	228	12	2	1863	6870	2260	2	5	1	293	6	79	2	11	6	0	0	1	0
New.CleanUp.ReferenceOTU14195	k__Bacteria	1	0	0	0	0	0	0	0	0	0	0	0	0	0	0	0	14	0	0	0	0	0	0	0
New.CleanUp.ReferenceOTU13949	k__Bacteria;p__Verrucomicrobia;c__[Pedosphaerae];o__[Pedosphaerales]	1	1	21	1	0	1	1	2	78	16	22	0	18	1	2	0	1	6	1	34	0	0	0	0
New.CleanUp.ReferenceOTU15789	k__Bacteria;p__Verrucomicrobia;c__[Spartobacteria];o__[Chthoniobacterales];f__[Chthoniobacteraceae];g__Chthoniobacter;s__	0.92	1327	222	62	1	1	2	4	2	4	11	10	2	1	2	0	1	0	2	0	0	0	1	0
New.CleanUp.ReferenceOTU11503	k__Bacteria;p__Verrucomicrobia;c__[Spartobacteria];o__[Chthoniobacterales];f__[Chthoniobacteraceae];g__Ellin506;s__	0.96	0	0	0	0	0	0	0	0	1	0	0	2	0	0	0	2	0	0	0	0	0	0	0
New.CleanUp.ReferenceOTU11868	k__Archaea;p__Crenarchaeota;c__Thaumarchaeota;o__Cenarchaeales;f__SAGMA-X;g__;s__	0.97	43	24	9	10	20	68	9	6	320	104	5	31	16	38831	6472	33578	1425	1784	5444	4	1	2	6
New.CleanUp.ReferenceOTU12983	k__Bacteria;p__Verrucomicrobia;c__[Pedosphaerae];o__[Pedosphaerales];f__;g__;s__	0.84	6	2	2	315	14	75	35	8	4	2	249	322	229	344	49	59	906	268	365	58	28	15	0
New.ReferenceOTU194	k__Archaea;p__Crenarchaeota;c__Thaumarchaeota;o__Cenarchaeales;f__SAGMA-X;g__;s__	1	0	0	0	28	30	42	11	0	0	1	15	32	2	28	4	21	323	375	210	4	0	0	18
New.CleanUp.ReferenceOTU15756	k__Bacteria;p__Verrucomicrobia;c__[Pedosphaerae];o__[Pedosphaerales]	1	20	17	3	0	0	0	0	46	9	4	0	10	5	5	0	1	0	0	1	0	0	0	0
New.CleanUp.ReferenceOTU14391	k__Bacteria;p__Verrucomicrobia;c__[Spartobacteria];o__[Chthoniobacterales]	0.83	0	0	0	0	0	0	0	0	0	0	0	26	0	1	0	0	0	0	0	0	0	0	0
New.CleanUp.ReferenceOTU15554	k__Bacteria;p__Verrucomicrobia;c__[Spartobacteria];o__[Chthoniobacterales];f__[Chthoniobacteraceae];g__Chthoniobacter;s__	0.9	668	306	77	2	1	5	3	15	28	5	29	123	83	34	20	55	2	2	15	1	0	0	0
New.ReferenceOTU359	k__Bacteria;p__Verrucomicrobia;c__[Spartobacteria];o__[Chthoniobacterales];f__[Chthoniobacteraceae];g__;s__	0.97	4	1	0	0	309	329	333	1	4	2	0	2	4	4	0	1	0	5	3	0	0	0	0
New.CleanUp.ReferenceOTU12769	k__Bacteria;p__Verrucomicrobia;c__[Pedosphaerae];o__[Pedosphaerales]	1	0	2	0	5	1	3	3	1	2	0	0	3	0	1	1	0	0	1	0	3	0	0	0
New.CleanUp.ReferenceOTU10987	k__Bacteria;p__Verrucomicrobia;c__[Pedosphaerae];o__[Pedosphaerales]	0.97	61	64	16	0	1	0	0	18	18	7	9	26	21	8	0	9	2	0	3	0	0	0	0
New.ReferenceOTU294	k__Bacteria;p__OD1;c__ZB2;o__;f__;g__;s__	1	0	0	0	0	0	0	0	0	0	0	0	0	0	0	0	3	0	0	0	0	0	0	0
3954597	k__Bacteria;p__Planctomycetes;c__Planctomycetia;o__Pirellulales;f__Pirellulaceae;g__;s__	0.97	0	0	0	0	0	1	3	0	1	0	0	0	0	0	2	19	0	0	0	0	0	0	0
New.CleanUp.ReferenceOTU10519	k__Bacteria	1	0	0	0	0	0	16	1	0	0	0	0	0	0	0	0	0	0	0	1	0	0	0	0
New.ReferenceOTU37	k__Bacteria;p__Planctomycetes;c__C6;o__MVS-107;f__;g__;s__	1	5	2	0	6	164	129	195	4	1	1	0	11	12	87	1	12	730	644	931	52	38	21	0
New.CleanUp.ReferenceOTU14793	k__Bacteria;p__Verrucomicrobia;c__[Pedosphaerae];o__[Pedosphaerales]	0.98	6838	6968	2470	5	10	17	8	424	135	132	187	310	361	51	9	23	10	10	2	3	0	2	0
549231	k__Bacteria;p__Planctomycetes;c__Planctomycetia;o__Gemmatales;f__Gemmataceae;g__;s__	0.99	0	0	0	24	1	11	1	0	1	0	1	0	0	7	0	18	0	1	1	3	6	31	0
New.CleanUp.ReferenceOTU13193	k__Archaea;p__Crenarchaeota;c__Thaumarchaeota;o__Nitrososphaerales;f__Nitrososphaeraceae;g__Candidatus Nitrososphaera;s__SCA1170	0.95	16	18	4	2275	4206	6877	1694	3	10	101	64	312	46	24	2	12	3819	3188	2095	28	22	19	10360
New.CleanUp.ReferenceOTU11421	k__Archaea;p__Crenarchaeota;c__Thaumarchaeota;o__Cenarchaeales;f__SAGMA-X;g__;s__	0.83	2	0	1	0	0	5	1	0	1	0	3	5	2	6	0	7	273	276	209	0	0	0	0
New.ReferenceOTU229	k__Bacteria;p__Verrucomicrobia;c__[Pedosphaerae];o__[Pedosphaerales];f__;g__;s__	0.94	0	1	0	1	0	3	0	1	5	4	13	39	28	3	0	0	5	2	2	0	1	0	0
New.CleanUp.ReferenceOTU14314	k__Bacteria;p__Verrucomicrobia;c__[Pedosphaerae];o__[Pedosphaerales]	0.9	998	1561	702	3	31	19	12	2247	1645	1392	1008	1556	1544	430	46	222	100	201	138	4	2	6	1
New.CleanUp.ReferenceOTU16020	k__Bacteria;p__Verrucomicrobia	0.94	0	0	2	0	1	2	2	1363	978	405	2	2	5	13	0	7	0	1	0	1	1	1	0
New.CleanUp.ReferenceOTU10930	k__Bacteria;p__Verrucomicrobia;c__[Spartobacteria];o__[Chthoniobacterales]	0.81	0	0	1	2	35	69	37	2	2	0	2	20	4	6	2	2	14	14	11	0	0	0	0
New.CleanUp.ReferenceOTU11648	k__Archaea;p__Crenarchaeota;c__Thaumarchaeota;o__Nitrososphaerales;f__Nitrososphaeraceae;g__Candidatus Nitrososphaera;s__SCA1145	1	1	2	0	755	108	41	0	0	0	1	0	0	0	2	0	0	2	5	1	1292	98	302	360
New.CleanUp.ReferenceOTU13944	k__Archaea;p__Crenarchaeota	1	6	6	2	0	0	0	0	0	2	3	0	0	0	1	0	2	0	2	3	0	0	0	0
1060246	k__Bacteria;p__Planctomycetes;c__Planctomycetia;o__Gemmatales;f__Isosphaeraceae;g__;s__	0.96	9	0	0	0	0	0	1	7	0	12	3	0	0	0	0	0	3	0	3	0	0	0	0
New.CleanUp.ReferenceOTU15572	k__Archaea;p__Crenarchaeota;c__MBGA;o__NRP-J;f__;g__;s__	0.99	5488	3101	1548	4	1	3	4	2338	5879	2891	0	6	4	1698	126	1302	16	137	90	0	1	0	0
258352	k__Bacteria;p__Planctomycetes;c__;o__;f__;g__;s__	0.99	0	0	0	5	0	0	0	0	2	1	0	0	0	2	5	30	32	15	2	0	4	4	0
New.CleanUp.ReferenceOTU14949	k__Bacteria;p__Verrucomicrobia;c__[Pedosphaerae];o__[Pedosphaerales];f__Ellin515;g__;s__	0.99	11	18	7	1027	2256	2962	1898	223	423	248	1053	2478	1674	741	112	541	254	225	378	92	19	32	413
New.CleanUp.ReferenceOTU12323	k__Bacteria;p__OD1;c__ZB2;o__;f__;g__;s__	0.85	0	0	0	0	0	0	12	0	0	0	0	0	0	1	0	0	0	2	3	0	0	0	0
New.ReferenceOTU512	k__Bacteria;p__Verrucomicrobia;c__[Pedosphaerae];o__[Pedosphaerales]	1	8	6	5	8	781	722	228	76	39	64	507	1174	1146	2590	234	1470	230	389	277	3	3	1	3
New.CleanUp.ReferenceOTU10280	k__Bacteria;p__Verrucomicrobia;c__[Pedosphaerae];o__[Pedosphaerales];f__;g__;s__	0.9	0	0	0	6	2	8	26	0	0	0	3	4	3	0	0	0	3	1	0	0	1	0	4
New.CleanUp.ReferenceOTU13285	k__Bacteria;p__Verrucomicrobia;c__[Pedosphaerae];o__[Pedosphaerales]	1	335	154	112	1	1	0	0	15	19	3	4	13	6	0	0	1	0	1	3	0	0	0	0
New.CleanUp.ReferenceOTU15977	k__Bacteria;p__Verrucomicrobia;c__[Pedosphaerae];o__[Pedosphaerales];f__;g__;s__	0.91	1	34	2	0	1	5	1	134	112	32	75	130	72	1	0	2	9	9	20	0	3	0	0
New.CleanUp.ReferenceOTU10727	k__Bacteria;p__Chlamydiae;c__Chlamydiia;o__Chlamydiales	0.9	185	0	0	0	0	0	0	0	0	1	0	0	0	0	0	14	1	0	0	0	0	0	0
1688707	k__Bacteria;p__Verrucomicrobia;c__[Pedosphaerae];o__[Pedosphaerales];f__Ellin517;g__;s__	1	0	3	0	106	30	285	185	1	1	1	62	66	153	141	10	42	115	97	46	18	13	6	0
New.CleanUp.ReferenceOTU12069	k__Bacteria;p__Planctomycetes;c__C6;o__d113;f__;g__;s__	1	0	0	0	0	12	72	20	0	2	0	0	0	0	2	0	13	0	3	1	0	0	0	0
New.CleanUp.ReferenceOTU15580	k__Bacteria;p__Planctomycetes;c__OM190;o__agg27;f__;g__;s__	1	1	0	0	0	0	22	133	1	2	1	0	0	0	58	1	11	11	3	36	31	45	10	0
New.CleanUp.ReferenceOTU15001	k__Bacteria;p__Verrucomicrobia;c__[Pedosphaerae];o__[Pedosphaerales]	1	13	5	3	2	61	26	20	24	24	17	39	47	87	79	26	115	88	126	364	0	0	1	0
New.CleanUp.ReferenceOTU15497	k__Archaea;p__Crenarchaeota;c__MBGA;o__NRP-J;f__;g__;s__	0.81	0	0	0	0	0	0	0	1	0	0	0	0	0	3	0	0	0	0	1	0	0	0	0
New.CleanUp.ReferenceOTU10741	k__Bacteria;p__Planctomycetes;c__Pla3;o__;f__;g__;s__	1	0	0	0	13	0	0	0	0	0	0	0	0	0	0	0	0	2	24	27	7	1	0	2
New.CleanUp.ReferenceOTU16099	k__Bacteria;p__Verrucomicrobia	1	2	2	0	0	0	0	0	0	2	2	3	7	3	3	0	0	1	3	0	0	0	0	0
New.CleanUp.ReferenceOTU13160	k__Bacteria;p__Verrucomicrobia;c__[Pedosphaerae];o__[Pedosphaerales]	1	0	1	0	2	1	2	3	1	0	2	0	6	0	7	2	1	2	1	3	0	0	1	0
New.ReferenceOTU129	k__Archaea;p__Crenarchaeota;c__MBGA;o__NRP-J;f__;g__;s__	1	28225	21628	9107	10	10	13	8	6294	15884	7474	6	23	13	1892	162	1643	177	397	555	0	1	1	3
New.CleanUp.ReferenceOTU10984	k__Bacteria;p__Verrucomicrobia	1	1	5	2	6	4	14	13	1	5	2	0	2	2	6	1	0	1	1	6	1	0	0	0
4452210	k__Bacteria;p__Verrucomicrobia;c__[Spartobacteria];o__[Chthoniobacterales];f__[Chthoniobacteraceae];g__DA101;s__	0.8	0	1	0	0	0	0	0	0	0	0	0	0	0	0	0	0	0	0	0	0	0	0	0
New.CleanUp.ReferenceOTU13626	k__Bacteria	0.99	0	0	0	0	2	5	1	2	20	3	1	4	2	4	0	2	2	2	4	0	0	0	0
New.ReferenceOTU288	k__Bacteria;p__Verrucomicrobia;c__[Pedosphaerae];o__[Pedosphaerales]	1	2	4	2	22	270	351	512	36	120	23	110	359	234	69	12	53	81	126	167	2	3	1	1
New.CleanUp.ReferenceOTU10149	k__Bacteria;p__Verrucomicrobia;c__[Pedosphaerae];o__[Pedosphaerales];f__auto67_4W;g__;s__	0.85	17	24	12	0	1	0	1	20	11	3	14	35	13	15	3	13	1	1	1	0	0	0	0
New.CleanUp.ReferenceOTU1476	k__Bacteria;p__Planctomycetes;c__Planctomycetia;o__Pirellulales;f__Pirellulaceae;g__;s__	0.95	0	0	0	0	2	13	8	0	0	0	0	1	0	1	0	0	3	5	30	0	0	0	0
New.CleanUp.ReferenceOTU10000	k__Bacteria;p__Verrucomicrobia;c__[Spartobacteria];o__[Chthoniobacterales];f__[Chthoniobacteraceae];g__OR-59;s__	0.88	0	0	0	0	0	0	104	0	0	0	0	2	0	2	0	0	1	1	1	0	0	0	0
New.CleanUp.ReferenceOTU10579	k__Bacteria;p__Verrucomicrobia;c__[Pedosphaerae];o__[Pedosphaerales];f__;g__;s__	0.89	1	1	0	3	0	5	1	5	277	28	0	2	0	4	1	1	5	2	3	0	0	1	1
New.CleanUp.ReferenceOTU15319	k__Bacteria;p__Verrucomicrobia	1	0	1	0	1	3	2	0	4	11	0	0	4	1	0	0	2	0	2	1	0	0	0	0
New.CleanUp.ReferenceOTU140	k__Bacteria;p__Verrucomicrobia;c__[Spartobacteria];o__[Chthoniobacterales];f__[Chthoniobacteraceae];g__DA101;s__	1	17	19	8	854	2722	6094	2908	128	2522	1237	1100	2831	1644	2242	182	1510	468	289	302	24	10	1	126
New.CleanUp.ReferenceOTU106	k__Bacteria;p__Verrucomicrobia;c__Verrucomicrobiae;o__Verrucomicrobiales;f__Verrucomicrobiaceae	0.95	0	0	0	17	0	2	0	0	0	0	1	0	0	0	0	0	0	0	0	4	0	0	0
New.CleanUp.ReferenceOTU12087	k__Bacteria	0.94	0	0	0	0	0	0	0	3	0	0	116	44	48	88	0	13	1	0	0	0	0	0	0
New.CleanUp.ReferenceOTU11392	k__Bacteria;p__Verrucomicrobia	1	0	0	1	0	1	1	0	2	3	0	1	2	1	3	0	0	1	2	2	0	0	0	0
New.CleanUp.ReferenceOTU11861	k__Bacteria;p__Verrucomicrobia;c__[Pedosphaerae];o__[Pedosphaerales]	1	638	302	199	2	0	2	2	8	6	3	7	4	2	7	0	2	6	1	2	0	0	0	0
533055	k__Bacteria;p__Verrucomicrobia;c__[Pedosphaerae];o__[Pedosphaerales];f__auto67_4W;g__;s__	1	33	187	13	1	2	2	3	707	573	141	91	294	311	1161	108	1102	6	3	49	2	1	1	0
New.CleanUp.ReferenceOTU10353	k__Bacteria;p__Planctomycetes;c__Planctomycetia;o__Gemmatales;f__Isosphaeraceae;g__;s__	0.9	0	6	0	0	0	0	0	0	0	0	0	0	1	0	0	0	0	3	0	0	0	0	0
111642	k__Bacteria;p__Proteobacteria;c__Gammaproteobacteria;o__Xanthomonadales;f__Sinobacteraceae;g__;s__	1	35	0	1	0	0	0	10	0	0	1	0	0	0	0	0	0	0	0	0	0	0	0	0
New.CleanUp.ReferenceOTU15919	k__Bacteria;p__Verrucomicrobia	0.98	0	0	0	0	0	6	0	5	7	2	5	16	6	4	0	2	2	9	3	0	0	0	0
New.ReferenceOTU549	Unclassified	1	0	0	0	0	6	0	0	0	0	0	0	0	0	282	1	67	1	0	0	0	0	0	1
New.CleanUp.ReferenceOTU12921	k__Bacteria;p__Verrucomicrobia;c__[Pedosphaerae];o__[Pedosphaerales]	0.99	0	0	0	0	1	17	2	11	27	7	22	66	31	18	1	7	9	6	3	1	0	0	0
New.CleanUp.ReferenceOTU11670	k__Bacteria;p__Verrucomicrobia;c__[Spartobacteria];o__[Chthoniobacterales];f__[Chthoniobacteraceae];g__DA101;s__	0.99	3	7	3	18	88	99	40	21	46	13	498	2265	1085	612	72	506	1062	582	382	33	14	1	1
New.CleanUp.ReferenceOTU15111	k__Bacteria;p__Chlamydiae;c__Chlamydiia;o__Chlamydiales	0.8	0	0	0	0	0	0	0	0	0	0	0	0	0	22	0	0	0	0	0	0	0	0	0
New.CleanUp.ReferenceOTU10728	k__Bacteria;p__Verrucomicrobia;c__[Spartobacteria];o__[Chthoniobacterales];f__[Chthoniobacteraceae]	0.82	0	0	0	1	0	1	0	0	1	0	0	1	0	39	2	27	0	1	0	0	0	0	0
2827692	k__Bacteria;p__Verrucomicrobia;c__Verrucomicrobiae;o__Verrucomicrobiales;f__Verrucomicrobiaceae;g__;s__	0.91	1	0	0	0	0	0	0	1	0	0	1	0	0	1	0	0	0	0	0	0	11	7	0
New.CleanUp.ReferenceOTU10890	k__Bacteria;p__Verrucomicrobia;c__[Pedosphaerae];o__[Pedosphaerales];f__Ellin517;g__;s__	1	0	0	0	0	4	63	5	7	105	0	0	1	0	0	0	4	0	20	2	8	4	3	0
544465	k__Bacteria;p__Verrucomicrobia;c__[Spartobacteria];o__[Chthoniobacterales];f__[Chthoniobacteraceae];g__DA101;s__	1	127	109	3	40	1034	1747	1056	2749	10871	3876	692	1860	1134	389	69	475	563	331	264	5	0	0	13
New.ReferenceOTU47	k__Bacteria;p__Verrucomicrobia;c__[Pedosphaerae];o__[Pedosphaerales]	1	0	0	3	15	7	43	42	5	3	5	2	2	12	3	1	0	531	460	722	26	7	3	0
160871	k__Bacteria;p__Verrucomicrobia;c__[Spartobacteria];o__[Chthoniobacterales];f__[Chthoniobacteraceae];g__;s__	0.99	0	0	2	0	0	20	15	30	61	1	9	87	9	69	20	80	0	1	39	0	0	0	0
New.CleanUp.ReferenceOTU15825	k__Bacteria;p__Verrucomicrobia;c__[Pedosphaerae];o__[Pedosphaerales];f__;g__;s__	0.98	0	0	0	1	0	2	0	10	2	22	0	2	1	10	0	4	20	0	3	0	0	0	0
New.CleanUp.ReferenceOTU13620	k__Bacteria;p__Verrucomicrobia;c__[Methylacidiphilae];o__Methylacidiphilales;f__;g__;s__	0.96	10	4	1	0	1	1	0	0	0	0	0	1	0	0	0	0	0	0	0	0	0	0	1
New.CleanUp.ReferenceOTU11195	k__Bacteria;p__Verrucomicrobia;c__[Pedosphaerae];o__[Pedosphaerales];f__auto67_4W;g__;s__	0.92	8118	7714	2958	7	10	20	9	541	178	216	42	217	237	172	6	61	5	13	4	3	0	1	2
New.ReferenceOTU352	k__Archaea;p__Euryarchaeota;c__Thermoplasmata;o__E2;f__WCHD3-02;g__;s__	1	9832	8189	2080	1	4	3	0	6	3	43	2	2	5	212	46	168	255	201	442	1	0	0	1
New.CleanUp.ReferenceOTU12110	k__Archaea;p__Euryarchaeota	0.95	0	0	0	0	0	0	7	0	0	0	0	0	0	0	0	0	0	0	0	0	0	0	0
New.CleanUp.ReferenceOTU10817	k__Archaea;p__Crenarchaeota;c__Thaumarchaeota;o__Cenarchaeales;f__SAGMA-X;g__;s__	0.82	6	5	1	2	6	5	2	0	2	1	0	7	4	15	1	43	5139	4835	7571	2	0	0	3
New.CleanUp.ReferenceOTU13469	k__Bacteria;p__Verrucomicrobia;c__[Spartobacteria];o__[Chthoniobacterales];f__[Chthoniobacteraceae];g__Chthoniobacter;s__	0.99	0	0	0	3	0	0	0	1	0	0	23	4	34	2	1	10	0	6	1	0	0	0	0
New.CleanUp.ReferenceOTU12558	k__Bacteria;p__Verrucomicrobia;c__[Pedosphaerae];o__[Pedosphaerales]	1	43	42	8	0	1	0	0	10	8	3	9	16	15	3	0	3	2	0	2	0	1	0	0
New.CleanUp.ReferenceOTU14748	k__Bacteria;p__Verrucomicrobia;c__[Pedosphaerae];o__[Pedosphaerales];f__auto67_4W;g__;s__	0.93	30	39	17	4821	1805	2476	2443	35	35	19	110	522	383	819	148	724	1629	1958	3602	3572	1709	986	400
New.CleanUp.ReferenceOTU12693	k__Archaea;p__Crenarchaeota;c__MBGA;o__NRP-J;f__;g__;s__	1	14	6	1	7	5	5	1	0	0	0	1	9	2	7	3	6	4	5	7	1	0	0	1
New.CleanUp.ReferenceOTU10323	k__Bacteria	0.96	0	0	0	0	1	0	0	0	0	0	7	7	0	154	0	0	0	0	0	0	0	0	0
New.CleanUp.ReferenceOTU12156	k__Bacteria;p__Verrucomicrobia;c__[Pedosphaerae];o__[Pedosphaerales]	1	33	292	70	0	0	6	1	86	54	6	17	36	8	12	0	4	3	0	4	0	0	0	0
New.CleanUp.ReferenceOTU14939	k__Archaea;p__Crenarchaeota	1	48	45	9	1	0	1	0	9	34	2	0	0	0	2	1	2	0	1	1	0	0	0	0
New.CleanUp.ReferenceOTU1337	k__Bacteria;p__OD1;c__ZB2;o__;f__;g__;s__	0.98	0	0	0	0	0	0	0	0	3	0	9	8	69	0	0	0	0	23	0	0	0	0	0
New.CleanUp.ReferenceOTU16456	k__Bacteria;p__Verrucomicrobia	0.95	1	0	0	0	1	8	2	5	8	1	0	3	1	4	0	4	2	1	2	0	0	0	0
152506	k__Bacteria;p__Verrucomicrobia;c__[Spartobacteria];o__[Chthoniobacterales];f__[Chthoniobacteraceae];g__;s__	0.86	1614	515	368	0	0	3	1	1	6	4	3	35	4	5	2	1	2	2	3	1	0	0	0
New.CleanUp.ReferenceOTU11040	k__Archaea;p__Crenarchaeota;c__Thaumarchaeota	0.89	0	0	0	0	0	2	0	0	6	0	0	6	2	54	9	71	31	33	54	0	0	0	0
New.ReferenceOTU435	k__Bacteria;p__Verrucomicrobia;c__[Pedosphaerae];o__[Pedosphaerales]	0.85	20	23	10	0	1	1	3	11	13	9	11	28	27	11	2	3	1	3	2	0	0	0	0
New.CleanUp.ReferenceOTU15992	k__Bacteria	1	10	7	2	347	1718	3366	3831	11	14	9	121	38	136	36	1	10	5461	3813	4056	642	849	168	1
New.CleanUp.ReferenceOTU15685	k__Bacteria;p__Verrucomicrobia;c__[Pedosphaerae];o__[Pedosphaerales]	0.8	10	12	2	10	19	47	1	1	29	2	11	7	0	4	4	0	25	9	5	12	5	0	2
New.CleanUp.ReferenceOTU11390	k__Bacteria;p__Verrucomicrobia	1	2	4	0	0	1	2	0	0	0	0	1	4	0	6	1	2	1	0	2	0	0	0	1
New.CleanUp.ReferenceOTU15937	k__Bacteria;p__Verrucomicrobia;c__[Pedosphaerae];o__[Pedosphaerales]	1	10	16	2	633	798	1088	1251	83	53	21	477	1773	989	464	29	205	2126	2683	1865	1060	363	264	346
New.CleanUp.ReferenceOTU14877	k__Archaea;p__Crenarchaeota;c__Thaumarchaeota;o__Nitrososphaerales;f__Nitrososphaeraceae;g__Candidatus Nitrososphaera;s__SCA1170	0.87	6	13	0	111	2231	3440	821	1	3	125	167	446	74	10	1	6	2376	2077	1417	2	1	2	1590
New.CleanUp.ReferenceOTU11451	k__Bacteria;p__Verrucomicrobia;c__[Pedosphaerae];o__[Pedosphaerales];f__auto67_4W;g__;s__	0.95	7	11	3	1114	369	590	663	11	13	6	31	128	71	302	53	189	315	427	673	762	418	232	51
1113670	k__Bacteria;p__Verrucomicrobia;c__[Spartobacteria];o__[Chthoniobacterales];f__[Chthoniobacteraceae];g__DA101;s__	1	3	3	1	0	2	7	5	4	108	5	54	153	134	6	2	5	7	4	2	2	1	0	0
New.CleanUp.ReferenceOTU16302	k__Bacteria;p__Verrucomicrobia;c__[Pedosphaerae];o__[Pedosphaerales]	0.92	0	0	0	0	1	6	0	2	9	1	4	17	8	10	0	7	7	1	3	0	0	0	1
New.ReferenceOTU105	k__Bacteria;p__OD1;c__ZB2;o__;f__;g__;s__	1	0	0	0	0	0	0	1	0	0	0	0	0	30	61	1	8	0	2	0	0	0	0	0
New.CleanUp.ReferenceOTU12752	k__Bacteria;p__Verrucomicrobia;c__[Pedosphaerae];o__[Pedosphaerales]	1	8	6	4	0	0	9	2	8	9	3	16	37	22	4	0	0	9	6	10	0	0	0	0
New.CleanUp.ReferenceOTU15959	k__Bacteria;p__Verrucomicrobia;c__[Spartobacteria];o__[Chthoniobacterales];f__[Chthoniobacteraceae]	0.84	1	0	1	0	6	13	10	24	66	26	11	44	29	16	2	9	24	13	6	0	0	0	0
New.CleanUp.ReferenceOTU14331	k__Bacteria;p__Verrucomicrobia;c__[Pedosphaerae];o__[Pedosphaerales]	0.97	0	1	0	2	3	5	2	2	4	0	0	4	1	2	0	10	2	2	4	1	0	0	0
New.ReferenceOTU524	k__Bacteria;p__Verrucomicrobia;c__[Pedosphaerae];o__[Pedosphaerales]	0.98	5	2	1	1	493	654	636	2	1	2	3	63	114	50	19	43	323	398	380	1	0	0	0
New.CleanUp.ReferenceOTU16149	k__Bacteria;p__Verrucomicrobia;c__[Pedosphaerae];o__[Pedosphaerales];f__auto67_4W;g__;s__	0.91	936	371	123	137	134	288	128	2453	1200	968	3234	4996	5644	410	64	368	54	26	39	87	235	127	4
New.CleanUp.ReferenceOTU16336	k__Archaea;p__Crenarchaeota;c__MBGA;o__NRP-J;f__;g__;s__	0.97	1455	605	423	1	1	1	0	1	9	7	0	1	1	0	1	1	0	0	3	0	0	0	0
224453	k__Bacteria;p__Planctomycetes;c__Planctomycetia;o__Gemmatales;f__Isosphaeraceae;g__;s__	1	231	154	39	0	33	107	25	10	173	18	0	11	14	20	1	56	3	12	17	1	2	0	0
New.CleanUp.ReferenceOTU1322	k__Bacteria;p__Verrucomicrobia;c__[Spartobacteria];o__[Chthoniobacterales];f__[Chthoniobacteraceae];g__Chthoniobacter;s__	0.87	0	0	0	1	81	101	56	15	50	71	22	123	115	43	21	75	1	97	5	0	4	0	0
250328	k__Bacteria;p__Planctomycetes;c__Planctomycetia;o__Pirellulales;f__Pirellulaceae;g__;s__	1	0	0	1	2	4	5	1	0	0	0	0	0	0	0	0	0	62	16	32	22	3	0	0
New.CleanUp.ReferenceOTU10831	k__Bacteria;p__Planctomycetes;c__Planctomycetia;o__Gemmatales;f__Isosphaeraceae	1	0	0	0	0	9	1	0	0	0	0	0	0	1	1	0	1	4	7	1	0	0	0	0
New.CleanUp.ReferenceOTU15771	k__Bacteria;p__Verrucomicrobia;c__[Methylacidiphilae];o__Methylacidiphilales	0.82	0	0	0	0	0	0	0	0	0	0	0	1	0	3	0	0	0	0	0	0	0	0	0
New.CleanUp.ReferenceOTU15481	k__Bacteria;p__Verrucomicrobia;c__[Pedosphaerae];o__[Pedosphaerales];f__;g__;s__	0.88	7	4	0	1	522	821	460	3	3	0	54	334	189	9	2	3	100	190	190	10	2	0	0
New.CleanUp.ReferenceOTU15886	k__Bacteria;p__Verrucomicrobia;c__[Pedosphaerae];o__[Pedosphaerales];f__;g__;s__	0.93	772	382	204	1	1	1	2	4	2	6	1	8	4	0	0	3	4	2	1	0	0	0	0
New.CleanUp.ReferenceOTU10967	k__Bacteria;p__Verrucomicrobia;c__[Pedosphaerae];o__[Pedosphaerales];f__auto67_4W;g__;s__	0.87	24	16	2	0	4	3	0	183	135	71	5	13	20	4	1	2	3	2	5	1	0	0	0
New.ReferenceOTU285	k__Bacteria;p__Verrucomicrobia;c__[Pedosphaerae];o__[Pedosphaerales];f__;g__;s__	0.95	0	1	0	2	1	4	2	124	534	423	76	137	269	70	3	14	76	26	8	0	0	0	0
105215	k__Bacteria;p__Planctomycetes;c__Planctomycetia;o__Planctomycetales;f__Planctomycetaceae;g__Planctomyces;s__	1	0	1	0	0	4	67	20	24	665	62	57	403	179	304	5	34	153	51	13	8	0	1	1
618816	k__Bacteria;p__Planctomycetes;c__Planctomycetia;o__Gemmatales;f__Isosphaeraceae;g__;s__	0.95	0	0	0	0	0	7	18	0	0	0	0	0	0	0	0	0	0	0	0	0	0	0	0
New.ReferenceOTU432	k__Bacteria;p__Verrucomicrobia;c__[Pedosphaerae];o__[Pedosphaerales]	1	22	25	7	87	134	200	89	267	140	227	149	479	265	257	32	152	127	66	135	91	39	43	1
New.ReferenceOTU525	k__Archaea;p__Euryarchaeota;c__[Parvarchaea];o__YLA114;f__;g__;s__	0.96	0	0	0	0	17	84	0	0	0	0	0	0	0	0	0	0	44	66	446	0	0	0	0
4298662	k__Bacteria;p__Verrucomicrobia;c__[Pedosphaerae];o__[Pedosphaerales];f__Ellin515;g__;s__	1	60	69	20	1149	2628	5388	3168	4489	4409	2834	7387	18082	13140	4041	467	2397	4127	4502	4530	642	490	301	60
New.CleanUp.ReferenceOTU15550	k__Bacteria;p__Verrucomicrobia;c__[Spartobacteria];o__[Chthoniobacterales];f__[Chthoniobacteraceae]	1	22	28	5	0	0	1	0	12	34	8	2	3	1	3	0	2	1	0	0	0	0	0	0
New.CleanUp.ReferenceOTU15499	k__Bacteria;p__OD1;c__ZB2;o__;f__;g__;s__	1	0	0	0	0	0	13	0	0	1	0	0	31	1	2	0	6	0	1	0	0	0	0	0
New.CleanUp.ReferenceOTU14817	k__Bacteria;p__Verrucomicrobia;c__Verrucomicrobiae;o__Verrucomicrobiales;f__Verrucomicrobiaceae	0.93	1	73	33	0	0	1	0	0	0	0	0	0	0	0	0	0	0	0	1	0	0	0	0
New.CleanUp.ReferenceOTU10957	k__Bacteria;p__Verrucomicrobia;c__[Pedosphaerae];o__[Pedosphaerales];f__Ellin515;g__;s__	0.99	15	10	7	85	550	512	246	1696	1214	1105	2502	4269	3594	1311	139	701	961	962	628	9	2	8	8
New.CleanUp.ReferenceOTU15962	k__Bacteria;p__Verrucomicrobia;c__[Spartobacteria];o__[Chthoniobacterales];f__[Chthoniobacteraceae]	1	22	25	8	1294	5043	11879	5288	249	3379	2154	591	1550	1660	439	149	699	1113	708	535	401	179	182	1169
New.CleanUp.ReferenceOTU16509	k__Bacteria;p__Verrucomicrobia;c__[Pedosphaerae];o__[Pedosphaerales]	0.82	0	0	0	1	0	3	0	0	1	0	0	1	0	1	0	1	2	0	6	0	0	0	0
New.CleanUp.ReferenceOTU1168	k__Bacteria;p__Verrucomicrobia;c__[Pedosphaerae];o__[Pedosphaerales]	1	0	0	0	25	51	93	52	10	15	7	31	105	48	10	2	5	26	27	31	24	9	6	0
New.CleanUp.ReferenceOTU12057	k__Archaea;p__Crenarchaeota;c__Thaumarchaeota;o__Nitrososphaerales;f__Nitrososphaeraceae;g__Candidatus Nitrososphaera;s__SCA1170	0.98	48	51	12	3330	8060	15016	3761	7	23	47	6358	17015	3374	53	7	49	12085	12892	10622	328	29	52	9468
New.CleanUp.ReferenceOTU12036	k__Bacteria;p__Verrucomicrobia;c__[Spartobacteria];o__[Chthoniobacterales];f__[Chthoniobacteraceae];g__DA101;s__	1	3	5	4	0	109	121	153	2	7	1	228	986	434	229	10	114	53	0	3	0	0	0	0
New.CleanUp.ReferenceOTU1263	k__Bacteria;p__Verrucomicrobia;c__[Spartobacteria];o__[Chthoniobacterales];f__[Chthoniobacteraceae]	0.92	0	0	0	1	3	4	2	10	33	11	3	28	12	11	1	5	18	6	8	0	1	0	0
New.CleanUp.ReferenceOTU13302	k__Bacteria;p__Verrucomicrobia;c__[Spartobacteria];o__[Chthoniobacterales];f__[Chthoniobacteraceae];g__DA101;s__	0.86	0	0	0	0	3	2	2	1	5	0	0	1	0	6	1	10	2	0	0	0	0	0	0
4091432	k__Bacteria;p__Planctomycetes;c__Planctomycetia;o__Gemmatales;f__Isosphaeraceae;g__;s__	1	8	35	2	0	0	0	0	0	0	0	0	0	4	0	0	1	0	0	1	0	0	0	0
New.CleanUp.ReferenceOTU1060	k__Archaea;p__Euryarchaeota;c__[Parvarchaea];o__YLA114;f__;g__;s__	0.97	0	0	0	0	0	0	0	0	0	0	0	0	0	2	0	0	0	0	0	0	0	0	0
New.CleanUp.ReferenceOTU11363	k__Archaea;p__Crenarchaeota;c__Thaumarchaeota	0.83	0	0	0	0	1	2	1	0	5	1	0	9	5	46	16	51	55	51	78	1	0	0	0
New.CleanUp.ReferenceOTU13836	k__Bacteria;p__Verrucomicrobia	0.94	0	0	0	0	0	2	0	0	0	0	1	0	0	3	0	1	0	0	0	0	0	1	0
New.ReferenceOTU199	k__Bacteria;p__Verrucomicrobia;c__[Pedosphaerae];o__[Pedosphaerales];f__;g__;s__	0.98	2	0	0	1	0	1	0	24	100	9	30	195	59	104	8	9	2	20	1	1	0	0	0
New.CleanUp.ReferenceOTU14719	k__Archaea;p__Euryarchaeota	0.94	1	68	0	0	0	0	0	0	0	0	0	0	0	0	0	0	0	0	0	0	0	0	0
New.CleanUp.ReferenceOTU11927	k__Bacteria;p__Verrucomicrobia;c__[Pedosphaerae];o__[Pedosphaerales];f__Ellin515;g__;s__	0.95	1	1	0	9	208	239	277	14	26	5	216	475	173	10	0	8	54	58	30	18	2	0	0
New.CleanUp.ReferenceOTU10653	k__Bacteria;p__Verrucomicrobia;c__[Pedosphaerae];o__[Pedosphaerales]	0.8	13	12	1	0	3	1	0	1	1	0	1	3	2	191	80	101	1125	712	1438	0	0	0	0
New.CleanUp.ReferenceOTU14397	k__Bacteria;p__Verrucomicrobia;c__[Spartobacteria];o__[Chthoniobacterales]	0.89	4	8	1	1	0	0	0	12	23	5	0	3	3	0	0	1	0	0	0	0	0	0	0
New.CleanUp.ReferenceOTU14579	k__Bacteria;p__Verrucomicrobia;c__[Pedosphaerae];o__[Pedosphaerales]	1	3	6	3	36	91	327	397	5	4	3	31	111	65	115	20	93	199	206	275	659	252	111	47
243064	k__Bacteria;p__Planctomycetes;c__OM190;o__agg27;f__;g__;s__	0.98	0	1	0	19	95	102	109	10	0	0	129	148	377	15	1	29	214	208	495	0	8	1	0
New.ReferenceOTU2	k__Archaea;p__Crenarchaeota;c__MBGA;o__NRP-J;f__;g__;s__	0.98	2662	3156	1272	1	1	3	1	70	310	82	0	1	1	106	4	18	2	3	5	1	0	0	0
New.CleanUp.ReferenceOTU1007	k__Bacteria;p__Verrucomicrobia;c__Verrucomicrobiae;o__Verrucomicrobiales;f__Verrucomicrobiaceae;g__Luteolibacter;s__	0.8	2	0	0	431	1	1	2	4	3	1	3	5	3	7	0	2	198	75	1	114	0	1395	0
New.CleanUp.ReferenceOTU11015	k__Bacteria;p__Verrucomicrobia;c__[Spartobacteria];o__[Chthoniobacterales];f__[Chthoniobacteraceae];g__Chthoniobacter;s__	0.81	235	410	130	2	19	26	6	91	223	67	67	136	77	69	4	5	1	22	40	0	1	0	0
New.CleanUp.ReferenceOTU14390	k__Bacteria;p__Verrucomicrobia;c__[Spartobacteria];o__[Chthoniobacterales];f__[Chthoniobacteraceae]	1	0	0	0	0	3	1	0	6	23	1	0	5	0	2	0	1	3	2	0	0	0	0	0
New.CleanUp.ReferenceOTU11519	k__Bacteria;p__Verrucomicrobia;c__[Pedosphaerae];o__[Pedosphaerales]	0.99	8	7	3	2981	2044	3233	2533	13	6	4	11	30	18	23	5	8	49	90	236	16	16	1	1
New.CleanUp.ReferenceOTU1394	k__Bacteria;p__Verrucomicrobia;c__[Spartobacteria];o__[Chthoniobacterales];f__[Chthoniobacteraceae]	0.84	4	13	3	0	5	23	12	1	7	0	1	6	3	8	0	6	1	1	3	0	0	0	1
New.CleanUp.ReferenceOTU16154	k__Bacteria;p__Verrucomicrobia;c__[Pedosphaerae];o__[Pedosphaerales]	1	7	2	0	3	92	131	84	392	500	415	958	2009	1600	411	65	191	187	144	270	1	2	2	0
New.ReferenceOTU318	k__Bacteria	1	1	1	5	0	0	2	0	8	158	92	0	0	0	688	20	228	1	1	43	0	0	0	0
New.CleanUp.ReferenceOTU10437	k__Bacteria;p__Verrucomicrobia;c__[Pedosphaerae];o__[Pedosphaerales];f__;g__;s__	0.84	0	1	0	0	1	3	3	1	1	1	8	31	24	130	12	71	0	1	0	0	1	0	1
New.ReferenceOTU29	k__Bacteria;p__Verrucomicrobia;c__[Pedosphaerae];o__[Pedosphaerales]	1	6	5	2	4	3	7	7	1	5	2	6	11	8	4	0	2	870	612	1072	1	1	0	0
New.CleanUp.ReferenceOTU12040	k__Bacteria;p__Verrucomicrobia;c__[Pedosphaerae];o__[Pedosphaerales];f__Ellin515;g__;s__	0.95	21	12	7	98	433	496	295	1722	1228	1179	2570	4816	4117	1519	131	773	1176	1087	755	16	4	8	11
New.CleanUp.ReferenceOTU10540	k__Bacteria;p__Verrucomicrobia;c__[Spartobacteria];o__[Chthoniobacterales];f__[Chthoniobacteraceae];g__OR-59;s__	0.97	0	1	0	0	0	0	0	0	6	2	0	0	0	0	0	0	0	0	0	0	4	1	0
New.ReferenceOTU405	k__Bacteria;p__Verrucomicrobia;c__[Spartobacteria];o__[Chthoniobacterales];f__[Chthoniobacteraceae];g__Candidatus Xiphinematobacter;s__	0.85	13	15	2	6	15	21	13	2736	3689	1131	117	254	188	112	29	117	6	7	8	1	2	1	1
New.CleanUp.ReferenceOTU10928	k__Bacteria;p__Verrucomicrobia;c__[Pedosphaerae];o__[Pedosphaerales]	1	100	96	27	0	0	0	1	47	50	35	10	29	28	11	2	4	1	0	2	0	0	0	0
New.ReferenceOTU519	k__Bacteria;p__Verrucomicrobia;c__[Pedosphaerae];o__[Pedosphaerales]	1	3	1	0	5	400	204	51	0	0	0	24	104	246	73	8	11	10	6	6	3	0	0	0
New.CleanUp.ReferenceOTU13086	k__Bacteria;p__Verrucomicrobia;c__[Pedosphaerae];o__[Pedosphaerales]	0.97	0	0	0	3	5	23	13	0	5	1	5	29	11	5	0	2	7	13	4	4	0	1	0
New.CleanUp.ReferenceOTU14707	k__Bacteria;p__Verrucomicrobia;c__[Spartobacteria];o__[Chthoniobacterales];f__[Chthoniobacteraceae]	0.99	4	7	0	2	507	1602	719	17	26	34	12	387	348	38	2	30	560	436	143	1	4	5	1
New.CleanUp.ReferenceOTU15624	k__Bacteria	0.99	5	0	0	1	2	2	0	2	5	0	4	13	0	1	1	5	0	1	5	0	1	1	1
New.CleanUp.ReferenceOTU16157	k__Bacteria;p__Verrucomicrobia;c__[Pedosphaerae];o__[Pedosphaerales]	1	3	2	0	2	0	0	2	42	69	59	55	37	37	166	11	80	1	3	1	1	0	1	0
New.CleanUp.ReferenceOTU12616	k__Bacteria;p__Verrucomicrobia;c__[Pedosphaerae];o__[Pedosphaerales]	1	15	9	8	1	2	6	1	6	6	2	0	6	4	3	0	1	0	0	1	0	1	0	0
New.CleanUp.ReferenceOTU14594	k__Bacteria;p__Verrucomicrobia;c__[Spartobacteria];o__[Chthoniobacterales];f__[Chthoniobacteraceae];g__DA101;s__	0.93	0	2	0	0	203	263	120	55	1566	385	39	158	195	460	67	647	16	47	115	0	1	0	0
112045	k__Bacteria;p__Actinobacteria;c__Thermoleophilia;o__Solirubrobacterales;f__Solirubrobacteraceae;g__;s__	0.95	0	0	0	0	0	34	0	0	0	0	0	0	0	0	0	0	0	2	0	0	0	0	0
New.CleanUp.ReferenceOTU11489	k__Bacteria;p__Verrucomicrobia;c__[Pedosphaerae];o__[Pedosphaerales]	0.98	0	0	1	2	3	3	1	10	6	5	7	26	15	23	0	6	5	2	4	0	0	0	0
4347269	k__Bacteria;p__Verrucomicrobia;c__[Spartobacteria];o__[Chthoniobacterales];f__[Chthoniobacteraceae];g__DA101;s__	0.99	143	225	36	19	3395	7445	3072	1839	14247	4287	772	2835	1297	1444	191	1056	4840	2285	2692	34	8	1	3
New.CleanUp.ReferenceOTU12093	k__Bacteria;p__Verrucomicrobia;c__[Pedosphaerae];o__[Pedosphaerales];f__auto67_4W;g__;s__	0.82	66	55	13	0	1	0	0	19	12	2	12	34	26	6	0	3	1	0	3	0	0	0	0
New.CleanUp.ReferenceOTU11305	k__Archaea;p__Crenarchaeota;c__Thaumarchaeota;o__Nitrososphaerales;f__Nitrososphaeraceae;g__Candidatus Nitrososphaera	1	0	0	1	12	22	97	14	1	1	0	13	43	2	0	0	1	79	57	41	2	0	0	12
528651	k__Bacteria;p__Verrucomicrobia;c__Verrucomicrobiae;o__Verrucomicrobiales;f__Verrucomicrobiaceae;g__Luteolibacter;s__	1	5	3	1	797	925	218	299	9	8	28	401	215	114	2261	227	795	500	623	149	505	179	969	2
New.CleanUp.ReferenceOTU12223	k__Bacteria;p__Verrucomicrobia;c__[Pedosphaerae];o__[Pedosphaerales];f__Ellin515;g__;s__	0.95	20	10	7	37	369	822	455	1111	1001	660	2053	5689	3702	617	75	379	1069	1051	1011	128	16	7	2
New.CleanUp.ReferenceOTU12780	k__Bacteria;p__Verrucomicrobia;c__[Pedosphaerae];o__[Pedosphaerales]	0.84	2	4	1	2	0	3	0	1	5	1	1	1	1	4	0	1	5	1	2	1	1	0	1
New.CleanUp.ReferenceOTU11918	k__Bacteria;p__Verrucomicrobia;c__[Spartobacteria];o__[Chthoniobacterales];f__[Chthoniobacteraceae]	1	2	3	0	0	1	2	1	2	1	0	0	0	0	1	0	0	0	3	1	0	1	0	0
New.CleanUp.ReferenceOTU15929	k__Bacteria;p__Verrucomicrobia	0.99	7	13	4	0	0	1	0	6	17	6	1	4	2	3	0	1	1	1	0	0	0	0	0
New.ReferenceOTU279	k__Bacteria;p__Verrucomicrobia;c__[Spartobacteria];o__[Chthoniobacterales];f__[Chthoniobacteraceae];g__DA101;s__	1	2	4	0	34	208	801	507	2	104	26	63	456	166	78	60	101	62	78	60	1	1	0	5
New.CleanUp.ReferenceOTU12348	k__Bacteria;p__Verrucomicrobia;c__[Pedosphaerae];o__[Pedosphaerales];f__Ellin515;g__;s__	0.81	36	35	14	13	382	775	454	28	21	12	30	108	106	29	2	18	476	390	487	5	1	4	2
221251	k__Bacteria;p__Verrucomicrobia;c__[Pedosphaerae];o__[Pedosphaerales]	1	4	2	0	89	355	575	428	6	4	3	53	424	81	30	2	17	149	184	173	20	9	3	26
New.CleanUp.ReferenceOTU12672	k__Bacteria;p__Verrucomicrobia;c__[Spartobacteria];o__[Chthoniobacterales]	0.86	0	1	0	1	0	0	0	1	5	0	0	1	1	8	0	3	1	2	1	0	0	0	0
New.CleanUp.ReferenceOTU11930	k__Bacteria;p__Verrucomicrobia;c__[Spartobacteria];o__[Chthoniobacterales];f__[Chthoniobacteraceae];g__DA101;s__	0.88	3	1	0	0	19	42	17	24	72	13	6	28	10	5	1	2	21	7	10	0	0	0	0
1143876	k__Bacteria;p__Verrucomicrobia;c__[Pedosphaerae];o__[Pedosphaerales];f__;g__;s__	0.97	6	5	2	722	7	32	220	7	4	5	7	17	14	357	44	197	182	46	321	1340	657	1099	2
New.CleanUp.ReferenceOTU11562	k__Bacteria;p__Verrucomicrobia;c__[Pedosphaerae];o__[Pedosphaerales];f__auto67_4W;g__;s__	1	241	234	77	5	296	193	176	1323	780	364	1154	1944	1786	1005	153	690	343	190	266	2	2	1	0
New.CleanUp.ReferenceOTU10351	k__Bacteria;p__Verrucomicrobia;c__[Pedosphaerae];o__[Pedosphaerales];f__Ellin515;g__;s__	0.97	2273	1507	547	3	34	27	29	310	264	150	31	85	81	11	1	3	7	7	3	0	1	1	1
New.CleanUp.ReferenceOTU15989	k__Archaea	0.98	0	0	0	0	0	1	0	0	2	0	0	3	0	73	13	94	26	34	53	0	0	1	0
New.CleanUp.ReferenceOTU11173	k__Bacteria;p__Verrucomicrobia;c__[Spartobacteria];o__[Chthoniobacterales];f__[Chthoniobacteraceae];g__OR-59;s__	0.93	4	4	1	0	45	28	94	3	4	5	76	52	320	311	28	81	110	94	2	1	0	0	0
New.CleanUp.ReferenceOTU12704	k__Bacteria;p__Verrucomicrobia;c__[Pedosphaerae];o__[Pedosphaerales]	1	3	7	3	72	726	1476	964	28	14	9	9	41	38	119	2	29	137	334	189	41	12	29	33
New.CleanUp.ReferenceOTU14321	k__Bacteria;p__Verrucomicrobia;c__[Pedosphaerae];o__[Pedosphaerales]	1	1	0	0	0	15	35	26	32	33	12	21	104	60	14	0	4	20	14	15	4	1	0	1
New.CleanUp.ReferenceOTU10888	k__Bacteria;p__Verrucomicrobia;c__[Spartobacteria];o__[Chthoniobacterales];f__[Chthoniobacteraceae];g__Candidatus Xiphinematobacter;s__	0.99	0	0	0	0	48	18	20	0	0	0	0	0	12	1	0	0	1	0	0	0	0	0	0
New.CleanUp.ReferenceOTU11979	k__Bacteria;p__Verrucomicrobia;c__[Spartobacteria];o__[Chthoniobacterales];f__[Chthoniobacteraceae]	1	1	2	0	0	7	27	2	81	35	19	0	2	0	19	3	16	25	26	1	0	0	0	0
New.CleanUp.ReferenceOTU12989	k__Bacteria;p__Verrucomicrobia;c__[Pedosphaerae];o__[Pedosphaerales];f__[Pedosphaeraceae]	0.92	30	51	11	0	0	3	1	59	34	48	30	27	37	5	2	3	11	5	8	0	0	0	0
584227	k__Bacteria;p__Verrucomicrobia;c__[Pedosphaerae];o__[Pedosphaerales];f__;g__;s__	0.91	2	0	0	1	27	38	19	1	2	2	5	26	9	2	1	18	3	3	7	10	5	0	0
New.CleanUp.ReferenceOTU10846	k__Bacteria;p__Verrucomicrobia;c__[Pedosphaerae];o__[Pedosphaerales];f__[Pedosphaeraceae]	0.86	16	21	14	1	32	56	21	902	430	452	5	50	18	1010	52	324	133	157	104	2	0	0	0
New.CleanUp.ReferenceOTU1517	k__Bacteria;p__Verrucomicrobia	1	0	0	1	0	0	2	3	1	0	0	0	2	0	6	1	3	0	1	4	0	0	0	0
New.CleanUp.ReferenceOTU12498	k__Bacteria;p__Verrucomicrobia;c__Verrucomicrobiae;o__Verrucomicrobiales;f__Verrucomicrobiaceae;g__;s__	1	0	0	0	29	0	0	0	1	0	0	0	0	0	7	17	34	9	0	0	44	37	3	0
New.CleanUp.ReferenceOTU1256	k__Bacteria;p__Verrucomicrobia;c__[Pedosphaerae];o__[Pedosphaerales]	1	9	7	3	2	39	33	16	15	7	40	294	1092	903	149	47	147	14	9	12	0	0	1	2
New.CleanUp.ReferenceOTU13020	k__Bacteria	0.98	0	1	1	75	188	335	269	10	47	58	31	18	64	6	3	17	333	265	265	117	45	7	9
270078	k__Bacteria;p__Planctomycetes;c__Planctomycetia;o__Planctomycetales;f__Planctomycetaceae;g__Planctomyces;s__	0.97	0	6	1	0	0	0	2	0	37	1	0	1	0	0	0	0	1	2	5	2	0	0	0
New.CleanUp.ReferenceOTU15466	k__Bacteria;p__Verrucomicrobia;c__[Spartobacteria];o__[Chthoniobacterales];f__[Chthoniobacteraceae]	0.89	0	2	0	1	1	3	1	6	15	3	1	5	0	5	0	4	2	0	2	0	0	0	0
New.CleanUp.ReferenceOTU16467	k__Bacteria;p__Verrucomicrobia;c__[Pedosphaerae];o__[Pedosphaerales];f__auto67_4W;g__;s__	0.98	12	16	0	3	80	89	37	791	658	602	969	1327	1787	916	167	369	159	123	112	0	0	2	0
New.CleanUp.ReferenceOTU10032	k__Archaea;p__Crenarchaeota;c__Thaumarchaeota;o__Cenarchaeales;f__SAGMA-X;g__;s__	0.82	1	3	0	0	0	2	0	0	6	0	0	7	0	76	12	130	69	74	96	0	0	1	0
New.CleanUp.ReferenceOTU12339	k__Bacteria;p__Verrucomicrobia;c__[Pedosphaerae];o__[Pedosphaerales]	0.99	0	0	1	2	1	2	0	1	0	0	0	1	0	0	0	1	8	3	11	0	0	0	0
New.CleanUp.ReferenceOTU15308	k__Bacteria;p__Verrucomicrobia;c__[Spartobacteria];o__[Chthoniobacterales];f__[Chthoniobacteraceae];g__DA101;s__	0.82	0	0	0	1	2	5	1	5	19	1	1	5	0	4	0	1	0	1	4	0	0	0	0
New.ReferenceOTU455	k__Bacteria;p__Chlamydiae;c__Chlamydiia;o__Chlamydiales	0.9	0	0	0	0	0	0	2	1	0	0	1	0	0	510	1	0	0	1	0	0	0	0	1
New.CleanUp.ReferenceOTU14658	k__Bacteria;p__Verrucomicrobia;c__[Spartobacteria];o__[Chthoniobacterales];f__[Chthoniobacteraceae];g__DA101;s__	0.87	0	4	0	0	0	0	1	53	83	1	51	274	141	32	0	8	2	97	23	0	0	0	0
512674	k__Bacteria;p__Verrucomicrobia;c__[Spartobacteria];o__[Chthoniobacterales];f__[Chthoniobacteraceae];g__;s__	1	0	3	1	170	87	156	296	4	3	21	33	276	204	55	40	257	528	543	327	131	15	22	1
New.CleanUp.ReferenceOTU10192	k__Bacteria;p__Verrucomicrobia;c__[Spartobacteria];o__[Chthoniobacterales];f__[Chthoniobacteraceae]	0.97	2	1	1	0	0	1	1	4	4	0	2	1	0	4	1	4	1	2	0	1	0	0	0
New.CleanUp.ReferenceOTU14256	k__Bacteria;p__Verrucomicrobia;c__[Spartobacteria];o__[Chthoniobacterales];f__[Chthoniobacteraceae];g__DA101;s__	0.83	3	2	4	0	109	128	157	1	8	0	224	989	433	226	12	120	56	0	2	0	0	0	0
New.ReferenceOTU363	k__Bacteria;p__Verrucomicrobia;c__[Spartobacteria];o__[Chthoniobacterales];f__[Chthoniobacteraceae];g__DA101;s__	1	11	6	1	4	66	36	68	101	155	19	21	120	89	3006	504	2927	21	30	5	1	3	0	1
New.CleanUp.ReferenceOTU12814	k__Bacteria;p__Verrucomicrobia;c__[Pedosphaerae];o__[Pedosphaerales]	0.94	0	0	0	1	5	4	2	4	3	4	1	2	1	4	0	1	4	9	1	0	0	0	0
New.CleanUp.ReferenceOTU15833	k__Bacteria;p__Verrucomicrobia;c__[Spartobacteria];o__[Chthoniobacterales];f__[Chthoniobacteraceae]	0.85	3	3	1	0	3	8	3	1	37	12	1	13	11	10	0	12	7	6	5	0	0	0	0
New.CleanUp.ReferenceOTU10224	k__Bacteria;p__Verrucomicrobia;c__Verrucomicrobiae;o__Verrucomicrobiales;f__Verrucomicrobiaceae	0.91	0	0	0	0	2	1	0	0	0	0	0	1	1	0	0	0	1	1	1	0	0	0	0
244050	k__Bacteria;p__Planctomycetes;c__OM190;o__agg27;f__;g__;s__	1	1	2	0	0	4	7	4	6	16	7	0	40	39	4	0	15	36	30	28	0	0	0	0
New.CleanUp.ReferenceOTU16397	k__Bacteria;p__Verrucomicrobia;c__[Spartobacteria];o__[Chthoniobacterales]	0.93	2	2	0	0	36	2	3	1	1	0	152	321	241	0	0	49	0	1	1	0	0	0	0
New.CleanUp.ReferenceOTU15299	k__Bacteria;p__Verrucomicrobia;c__[Spartobacteria];o__[Chthoniobacterales];f__[Chthoniobacteraceae]	0.99	537	378	161	6	30	69	36	6469	4986	3146	14	15	23	134	16	70	479	455	123	3	2	1	1
New.CleanUp.ReferenceOTU10489	k__Bacteria;p__Planctomycetes;c__Planctomycetia;o__Gemmatales;f__Gemmataceae;g__;s__	1	0	0	0	1	0	0	0	0	39	0	0	0	0	0	0	0	0	0	0	0	0	0	23
New.ReferenceOTU440	k__Bacteria;p__Verrucomicrobia;c__[Pedosphaerae];o__[Pedosphaerales]	1	1	6	0	0	0	3	2	2	5	1	4	17	8	6	0	5	2	2	0	0	0	0	0
New.ReferenceOTU91	k__Bacteria;p__Verrucomicrobia;c__[Pedosphaerae];o__[Pedosphaerales];f__[Pedosphaeraceae];g__Pedosphaera;s__	0.82	71	47	52	19	101	149	131	811	662	566	2236	4271	3352	57	15	48	816	762	1257	7	1	3	0
1050747	k__Bacteria;p__Verrucomicrobia;c__[Spartobacteria];o__[Chthoniobacterales];f__[Chthoniobacteraceae];g__Candidatus Xiphinematobacter;s__	1	0	0	1	123	2	13	5	1	0	0	0	3	2	12	0	12	8	9	5	4	6	32	1
New.CleanUp.ReferenceOTU14847	k__Archaea;p__Crenarchaeota;c__Thaumarchaeota;o__Nitrososphaerales;f__Nitrososphaeraceae;g__Candidatus Nitrososphaera;s__SCA1170	0.83	74	62	18	1551	13581	24404	5975	9	30	118	7146	18815	3747	132	23	86	17420	19387	16054	121	7	21	9415
New.CleanUp.ReferenceOTU11843	k__Bacteria;p__Verrucomicrobia;c__[Spartobacteria];o__[Chthoniobacterales];f__[Chthoniobacteraceae]	1	0	1	0	0	0	0	0	0	7	1	0	0	0	2	0	0	2	3	0	0	0	0	0
New.CleanUp.ReferenceOTU15049	k__Bacteria;p__Verrucomicrobia;c__[Spartobacteria];o__[Chthoniobacterales];f__[Chthoniobacteraceae];g__DA101;s__	0.92	0	1	0	1	3	6	1	2	16	2	1	11	4	4	0	2	0	2	3	0	0	0	0
New.CleanUp.ReferenceOTU15998	k__Bacteria;p__Verrucomicrobia;c__[Spartobacteria];o__[Chthoniobacterales];f__[Chthoniobacteraceae];g__;s__	0.94	2	0	0	67	1	0	85	2	3	0	0	1	1	39	0	12	31	91	135	18	27	4	0
New.ReferenceOTU571	k__Bacteria;p__Verrucomicrobia;c__[Pedosphaerae];o__[Pedosphaerales];f__auto67_4W;g__;s__	0.92	73	78	20	250	793	955	501	351	346	109	370	765	429	358	40	161	260	339	313	186	35	3	0
New.ReferenceOTU123	k__Bacteria;p__Verrucomicrobia;c__[Pedosphaerae];o__[Pedosphaerales];f__OPB35;g__;s__	1	0	0	1	151	27	2	0	1	3	0	3	1	1	1	1	0	36	163	142	70	21	45	0
New.CleanUp.ReferenceOTU12469	k__Bacteria;p__Verrucomicrobia;c__[Pedosphaerae];o__[Pedosphaerales];f__auto67_4W;g__;s__	0.9	516	266	201	0	0	1	1	199	20	130	2	7	7	5	0	4	0	0	2	0	0	1	0
New.CleanUp.ReferenceOTU11958	k__Bacteria;p__Verrucomicrobia;c__[Pedosphaerae];o__[Pedosphaerales]	1	0	0	1	3	0	4	3	0	4	0	3	18	5	1	0	1	3	2	1	1	0	0	0
New.CleanUp.ReferenceOTU13074	k__Bacteria;p__Verrucomicrobia;c__[Pedosphaerae];o__[Pedosphaerales]	0.89	5	1	1	567	4	28	214	3	2	3	5	12	9	85	15	28	156	40	247	1098	538	853	2
New.CleanUp.ReferenceOTU12362	k__Bacteria;p__OD1;c__ZB2;o__;f__;g__;s__	0.94	0	0	0	1	5	0	1	0	0	0	0	0	0	0	0	0	1	0	5	1	1	1	0
New.CleanUp.ReferenceOTU14270	k__Archaea;p__Crenarchaeota	1	0	2	1	15	18	68	11	1	1	0	9	27	0	2	1	1	55	33	26	2	0	0	13
New.CleanUp.ReferenceOTU11345	k__Bacteria;p__Verrucomicrobia;c__[Pedosphaerae];o__[Pedosphaerales]	1	129	14	1	3	25	54	18	132	99	30	399	662	825	457	50	319	38	256	252	1	0	0	0
New.ReferenceOTU404	k__Bacteria;p__Verrucomicrobia;c__[Spartobacteria];o__[Chthoniobacterales];f__[Chthoniobacteraceae];g__Candidatus Xiphinematobacter;s__	0.84	889	559	260	3	116	368	297	4701	4112	3793	9	20	21	195	32	142	624	604	201	4	1	3	1
New.CleanUp.ReferenceOTU15731	k__Bacteria;p__OD1;c__ZB2;o__;f__;g__;s__	0.99	2	0	0	0	0	2	1	31	233	24	0	0	0	0	0	0	1	2	0	0	0	0	0
New.CleanUp.ReferenceOTU11406	k__Bacteria;p__Verrucomicrobia;c__[Spartobacteria];o__[Chthoniobacterales];f__[Chthoniobacteraceae];g__DA101;s__	0.91	5	1	0	1	3	9	2	4	6	5	2	7	5	6	1	3	1054	1453	769	1	0	1	0
2861	k__Bacteria;p__Planctomycetes;c__Planctomycetia;o__Planctomycetales;f__Planctomycetaceae;g__Planctomyces;s__	1	0	0	0	0	0	0	1	0	0	0	0	1	0	3	0	0	0	1	0	0	0	0	0
New.CleanUp.ReferenceOTU16348	k__Bacteria;p__Verrucomicrobia;c__[Pedosphaerae];o__[Pedosphaerales]	1	38	30	6	2	84	136	42	17	16	6	564	931	1062	688	126	222	94	77	259	2	0	0	1
New.CleanUp.ReferenceOTU10827	k__Bacteria;p__Verrucomicrobia;c__[Pedosphaerae];o__[Pedosphaerales];f__Ellin515;g__;s__	1	6	2	0	76	316	301	83	5	15	3	351	831	517	173	18	113	460	497	419	39	4	9	19
New.CleanUp.ReferenceOTU14527	k__Bacteria;p__Verrucomicrobia;c__[Pedosphaerae];o__[Pedosphaerales];f__auto67_4W;g__;s__	0.87	446	124	36	3	38	70	74	1595	675	442	329	567	430	639	101	299	54	13	82	3	5	4	0
513929	k__Bacteria;p__Planctomycetes;c__Planctomycetia;o__Pirellulales;f__Pirellulaceae;g__Pirellula;s__	1	1	0	0	5	0	1	0	0	1	0	0	2	0	0	0	1	0	0	0	0	0	0	53
New.CleanUp.ReferenceOTU13775	k__Archaea;p__Crenarchaeota;c__MBGA;o__NRP-J;f__;g__;s__	1	3836	2029	907	2	1	3	1	1155	2304	1220	1	3	3	117	20	137	1	8	3	0	0	0	0
New.CleanUp.ReferenceOTU14765	k__Bacteria;p__Verrucomicrobia;c__[Spartobacteria];o__[Chthoniobacterales];f__[Chthoniobacteraceae];g__DA101;s__	0.83	0	2	0	0	3	7	0	5	22	6	0	12	1	1	0	0	5	3	1	0	0	0	0
New.CleanUp.ReferenceOTU10642	k__Bacteria;p__Verrucomicrobia;c__[Pedosphaerae];o__[Pedosphaerales]	0.99	0	0	0	1	0	3	0	52	27	24	7	73	9	65	9	17	2	14	1	0	0	0	0
New.CleanUp.ReferenceOTU10380	k__Archaea;p__Crenarchaeota;c__MBGA;o__NRP-J;f__;g__;s__	1	42	46	5	0	0	0	0	1	23	4	0	0	0	1	1	2	1	0	0	0	0	0	0
512563	k__Bacteria;p__Verrucomicrobia;c__[Spartobacteria];o__[Chthoniobacterales];f__[Chthoniobacteraceae];g__DA101;s__	1	57	46	23	1584	7521	18521	8893	7294	7026	2743	1478	5854	3499	4060	701	3227	1411	1207	1919	291	84	61	1517
1123761	k__Bacteria;p__Planctomycetes;c__Planctomycetia;o__Pirellulales;f__Pirellulaceae;g__;s__	0.98	0	0	0	19	7	10	7	0	1	0	0	0	0	0	0	0	0	1	2	4	6	8	68
New.CleanUp.ReferenceOTU12083	k__Archaea;p__Crenarchaeota;c__Thaumarchaeota;o__Nitrososphaerales;f__Nitrososphaeraceae;g__Candidatus Nitrososphaera;s__	0.92	4	5	1	0	0	3	0	0	0	0	0	1	4	12	1	7	1	11	1	0	0	0	1
New.ReferenceOTU393	k__Bacteria;p__Verrucomicrobia;c__[Pedosphaerae];o__[Pedosphaerales]	1	4418	4096	1456	2	7	12	4	101	41	55	29	127	143	18	3	8	4	10	8	3	2	1	0
New.CleanUp.ReferenceOTU10258	k__Bacteria;p__Chlamydiae;c__Chlamydiia;o__Chlamydiales;f__;g__;s__	0.91	0	0	0	0	0	0	0	0	3	0	0	5	0	1	0	3	0	4	0	0	0	0	0
1128704	k__Bacteria;p__Verrucomicrobia;c__[Pedosphaerae];o__[Pedosphaerales];f__;g__;s__	0.89	0	1	0	2	2	3	0	2	4	0	0	3	0	2	0	2	2	2	4	4	0	0	0
New.CleanUp.ReferenceOTU10699	k__Archaea;p__Euryarchaeota;c__Thermoplasmata;o__E2;f__WCHD3-02;g__;s__	0.99	3840	3828	1682	1	1	2	0	312	239	153	1	2	1	49	25	857	272	178	32	0	0	0	2
New.CleanUp.ReferenceOTU13123	k__Bacteria;p__Verrucomicrobia;c__[Pedosphaerae];o__[Pedosphaerales]	0.95	3	6	2	760	315	195	422	5	0	2	6	68	13	18	1	16	92	128	76	171	93	48	0
New.CleanUp.ReferenceOTU1595	k__Bacteria;p__Verrucomicrobia;c__[Spartobacteria];o__[Chthoniobacterales];f__[Chthoniobacteraceae];g__OR-59;s__	0.81	0	2	0	0	57	27	1	15	8	80	69	103	88	156	16	187	19	36	11	0	0	0	1
New.CleanUp.ReferenceOTU10446	k__Bacteria;p__Verrucomicrobia;c__[Spartobacteria];o__[Chthoniobacterales];f__[Chthoniobacteraceae]	0.99	0	0	0	0	3	2	0	3	11	4	1	8	5	2	0	2	4	4	1	0	0	0	0
New.ReferenceOTU230	k__Bacteria;p__Verrucomicrobia;c__[Pedosphaerae];o__[Pedosphaerales];f__;g__;s__	0.85	0	0	0	5	0	2	0	0	1	0	0	2	1	0	0	0	1	0	1	0	1	0	61
New.CleanUp.ReferenceOTU10167	k__Bacteria;p__Verrucomicrobia;c__[Spartobacteria];o__[Chthoniobacterales]	0.88	0	0	0	0	0	0	0	0	0	0	0	0	0	1	0	1	0	0	0	0	0	0	0
New.CleanUp.ReferenceOTU10316	k__Bacteria;p__Verrucomicrobia;c__[Pedosphaerae];o__[Pedosphaerales];f__;g__;s__	0.83	0	1	0	2	32	98	54	4	7	0	0	4	1	6	0	3	2	5	7	2	1	0	2
New.CleanUp.ReferenceOTU10747	k__Bacteria;p__Verrucomicrobia;c__[Pedosphaerae];o__[Pedosphaerales];f__auto67_4W;g__;s__	0.84	3	6	2	15	769	1159	1252	6	7	8	97	212	103	95	26	97	269	350	446	101	76	43	1
New.CleanUp.ReferenceOTU14427	k__Bacteria;p__Verrucomicrobia;c__[Pedosphaerae];o__[Pedosphaerales]	1	5	1	1	27	41	184	146	336	424	223	836	1972	1506	273	42	161	622	626	586	4	1	0	2
New.ReferenceOTU234	k__Bacteria	0.86	0	0	0	0	0	0	0	0	0	0	0	0	73	0	0	0	0	0	0	0	0	0	0
New.ReferenceOTU161	k__Bacteria;p__Verrucomicrobia;c__[Pedosphaerae];o__[Pedosphaerales];f__Ellin515;g__;s__	0.93	0	1	0	2	1	3	3	8	2	0	285	543	424	80	14	65	3	1	4	0	0	1	1
New.CleanUp.ReferenceOTU14593	k__Bacteria;p__Verrucomicrobia;c__[Pedosphaerae];o__[Pedosphaerales];f__auto67_4W;g__;s__	0.97	2760	2222	723	3	5	12	4	24	16	24	10	18	13	9	1	8	6	3	9	2	2	1	0
New.ReferenceOTU66	k__Archaea;p__Euryarchaeota;c__[Parvarchaea];o__YLA114;f__;g__;s__	1	0	0	0	0	0	3	0	0	0	0	205	63	2	1	1	1	0	0	1	0	0	0	0
New.CleanUp.ReferenceOTU14450	k__Bacteria;p__Verrucomicrobia;c__[Pedosphaerae];o__[Pedosphaerales]	1	10	6	2	9	795	1116	1154	3	15	8	571	1319	1331	405	64	229	615	304	366	4	2	5	2
New.CleanUp.ReferenceOTU15461	k__Archaea;p__Crenarchaeota;c__Thaumarchaeota;o__Nitrososphaerales;f__Nitrososphaeraceae;g__Candidatus Nitrososphaera	1	0	0	1	9	27	106	15	0	1	0	16	49	4	0	0	1	81	61	43	1	0	0	12
New.CleanUp.ReferenceOTU14474	k__Archaea	0.8	19790	16753	6382	4	6	6	0	14	43	96	2	3	8	1550	193	735	608	470	732	1	0	1	1
New.CleanUp.ReferenceOTU11587	k__Bacteria;p__Verrucomicrobia;c__[Spartobacteria];o__[Chthoniobacterales];f__[Chthoniobacteraceae]	0.88	4	9	1	0	0	1	0	4	13	3	0	1	1	1	0	0	0	0	0	0	0	0	0
New.CleanUp.ReferenceOTU511873	Unassignable	1	4	5	0	1	10	10	6	2	15	1	4	6	1	0	3	0	13	3	11	0	0	0	1
New.CleanUp.ReferenceOTU10225	k__Bacteria;p__Verrucomicrobia;c__[Spartobacteria];o__[Chthoniobacterales];f__[Chthoniobacteraceae]	0.97	3	6	1	0	0	1	1	2	8	1	0	1	1	3	0	1	1	0	2	0	0	0	0
New.CleanUp.ReferenceOTU13309	k__Bacteria;p__Verrucomicrobia;c__[Methylacidiphilae];o__Methylacidiphilales;f__;g__;s__	0.98	0	0	0	2	0	0	0	64	116	34	0	0	0	0	0	0	0	0	0	0	0	0	0
New.CleanUp.ReferenceOTU16124	k__Bacteria;p__Verrucomicrobia	1	2	5	0	1	1	2	3	11	12	4	6	23	18	12	1	8	7	9	8	0	0	0	0
New.CleanUp.ReferenceOTU589243	k__Bacteria;p__Planctomycetes;c__Planctomycetia;o__Pirellulales;f__Pirellulaceae;g__;s__	1	0	0	0	0	7	7	3	0	0	0	0	0	0	0	0	1	6	15	67	3	3	1	0
New.CleanUp.ReferenceOTU14136	k__Bacteria;p__Verrucomicrobia;c__[Pedosphaerae];o__[Pedosphaerales]	0.99	0	0	0	5	6	21	9	14	27	7	12	55	27	11	0	6	11	11	15	2	1	1	0
New.CleanUp.ReferenceOTU12699	k__Bacteria;p__Verrucomicrobia;c__[Pedosphaerae];o__[Pedosphaerales]	0.99	1	0	0	0	9	10	8	0	0	3	6	16	5	3	0	2	4	2	3	0	0	0	0
New.CleanUp.ReferenceOTU12531	k__Bacteria;p__Verrucomicrobia;c__[Spartobacteria];o__[Chthoniobacterales];f__[Chthoniobacteraceae];g__DA101;s__	0.98	1	1	0	0	1	24	11	3	11	0	0	6	1	7	1	6	19	9	4	1	1	0	0
New.CleanUp.ReferenceOTU12034	k__Bacteria;p__Verrucomicrobia;c__[Pedosphaerae];o__[Pedosphaerales]	1	3	9	1	0	0	14	0	30	1	0	28	4	13	0	0	0	0	0	1	10	0	47	0
New.ReferenceOTU249	k__Bacteria;p__Verrucomicrobia;c__[Pedosphaerae];o__[Pedosphaerales];f__;g__;s__	0.99	0	2	0	10	0	65	6	0	0	0	44	229	86	3	0	0	1	1	2	2	0	0	0
New.CleanUp.ReferenceOTU15657	k__Bacteria;p__Verrucomicrobia;c__[Pedosphaerae];o__[Pedosphaerales];f__;g__;s__	0.89	8	107	29	0	1	0	3	0	0	0	0	3	0	1	0	0	0	2	1	0	0	0	0
New.CleanUp.ReferenceOTU1120116	k__Bacteria;p__Verrucomicrobia;c__[Pedosphaerae];o__[Pedosphaerales];f__auto67_4W;g__;s__	0.82	18	16	3	833	1883	2264	1570	16	16	6	131	460	237	143	36	116	576	680	1192	560	370	280	91
New.ReferenceOTU569	k__Bacteria;p__Verrucomicrobia;c__[Pedosphaerae];o__[Pedosphaerales]	1	3	3	0	0	50	43	6	23	6	7	2	21	11	22	3	7	9	8	17	0	0	1	0
New.CleanUp.ReferenceOTU4400135	k__Archaea;p__Crenarchaeota;c__Thaumarchaeota;o__Nitrososphaerales;f__Nitrososphaeraceae;g__Candidatus Nitrososphaera;s__	0.99	4	1	1	1	6	27	2	1	0	0	409	145	102	6	0	1	130	108	24	1	0	5	25
New.CleanUp.ReferenceOTU14947	k__Bacteria;p__Verrucomicrobia;c__[Spartobacteria];o__[Chthoniobacterales];f__[Chthoniobacteraceae]	1	1	2	0	0	4	3	0	14	25	2	0	5	1	0	0	2	1	4	0	0	0	0	0
New.CleanUp.ReferenceOTU556561	k__Archaea;p__Crenarchaeota;c__Thaumarchaeota;o__Nitrososphaerales;f__Nitrososphaeraceae;g__Candidatus Nitrososphaera;s__SCA1170	1	75	81	29	23025	14725	24805	6077	13	35	209	6391	17447	3439	126	25	88	16875	18201	14861	3236	343	392	12290
New.CleanUp.ReferenceOTU12214	k__Bacteria;p__Verrucomicrobia;c__[Spartobacteria];o__[Chthoniobacterales];f__[Chthoniobacteraceae];g__DA101;s__	0.88	2	9	3	0	0	0	0	1	7	0	0	2	1	2	0	0	1	2	1	0	0	0	0
New.CleanUp.ReferenceOTU4235735	k__Bacteria;p__Verrucomicrobia;c__Verrucomicrobiae;o__Verrucomicrobiales;f__Verrucomicrobiaceae	1	1	0	0	0	0	1	0	0	0	0	1	0	0	0	0	0	0	0	0	0	2	0	0
New.CleanUp.ReferenceOTU10466	k__Archaea;p__Crenarchaeota;c__MBGA;o__NRP-J;f__;g__;s__	0.99	5633	3017	1491	3	6	1	2	1800	5062	1734	3	6	1	326	21	179	6	23	23	0	0	1	1
New.CleanUp.ReferenceOTU12484	k__Bacteria;p__Verrucomicrobia;c__[Pedosphaerae];o__[Pedosphaerales]	1	0	1	0	0	3	1	4	0	1	0	0	4	0	1	0	0	2	0	3	0	0	0	0
New.CleanUp.ReferenceOTU14428	k__Bacteria;p__Verrucomicrobia;c__[Pedosphaerae];o__[Pedosphaerales]	0.99	1	0	0	0	0	2	3	0	2	0	0	2	0	2	1	0	1	0	1	0	1	2	1
New.CleanUp.ReferenceOTU14985	k__Bacteria;p__Verrucomicrobia	1	1	0	0	0	1	0	0	0	0	0	1	0	3	2	2	0	0	0	0	0	0	2	1
New.CleanUp.ReferenceOTU275105	k__Bacteria;p__Acidobacteria;c__Chloracidobacteria;o__;f__;g__;s__	1	0	0	0	8	3	0	0	0	0	0	130	4	49	0	0	0	1	0	0	0	0	1	0
New.ReferenceOTU226	k__Archaea;p__Crenarchaeota;c__Thaumarchaeota;o__Cenarchaeales;f__SAGMA-X;g__;s__	1	5	1	0	0	1	6	0	0	1	0	1	4	3	19	3	19	1944	1680	3202	1	0	0	0
New.CleanUp.ReferenceOTU512364	k__Bacteria;p__Verrucomicrobia;c__[Spartobacteria];o__[Chthoniobacterales];f__[Chthoniobacteraceae];g__DA101;s__	1	79	69	27	2458	11534	27544	14052	6638	8659	3187	3005	9581	6393	5498	826	4232	1761	1381	1973	331	93	61	1531
New.CleanUp.ReferenceOTU13614	k__Bacteria;p__OD1;c__ZB2;o__;f__;g__;s__	0.9	0	0	0	0	1	0	0	0	0	2	0	0	1	0	0	2	13	4	0	0	0	0	0
New.CleanUp.ReferenceOTU12963	k__Bacteria;p__Verrucomicrobia;c__[Pedosphaerae];o__[Pedosphaerales]	1	0	0	0	0	0	1	0	1	1	0	0	3	3	81	2	0	0	0	0	0	0	0	0
New.CleanUp.ReferenceOTU4378777	k__Bacteria;p__Verrucomicrobia;c__[Pedosphaerae];o__[Pedosphaerales];f__;g__;s__	1	1	1	0	1	2	22	22	1	0	0	0	0	0	2	2	5	35	35	32	20	12	1	0
New.CleanUp.ReferenceOTU15465	k__Bacteria;p__Verrucomicrobia	1	0	0	0	3	4	19	4	16	20	4	0	8	3	10	2	10	3	2	4	1	0	0	5
New.CleanUp.ReferenceOTU13396	k__Bacteria;p__Verrucomicrobia;c__[Pedosphaerae];o__[Pedosphaerales];f__auto67_4W;g__;s__	0.82	445	466	144	4	2	3	0	152	114	136	404	319	402	96	17	54	3	3	9	1	2	3	0
New.CleanUp.ReferenceOTU16080	k__Bacteria;p__Verrucomicrobia;c__[Spartobacteria];o__[Chthoniobacterales]	0.91	0	0	0	0	3	5	0	7	18	7	2	12	10	7	0	1	8	7	2	0	0	0	0
New.CleanUp.ReferenceOTU10909	k__Bacteria;p__Verrucomicrobia;c__[Methylacidiphilae];o__Methylacidiphilales;f__;g__;s__	0.97	75	85	12	0	0	0	0	0	0	0	0	0	0	0	0	0	0	0	0	0	0	0	0
New.CleanUp.ReferenceOTU210788	k__Bacteria;p__Verrucomicrobia;c__[Pedosphaerae];o__[Pedosphaerales];f__Ellin515;g__;s__	0.82	2687	1905	650	4	48	40	33	318	270	153	72	117	122	15	4	8	10	7	7	1	1	2	1
New.ReferenceOTU110	k__Bacteria;p__Verrucomicrobia;c__[Spartobacteria];o__[Chthoniobacterales];f__[Chthoniobacteraceae];g__DA101;s__	0.98	10	11	2	5	100	176	115	42	239	244	312	730	478	698	125	502	847	493	291	3	0	0	0
New.CleanUp.ReferenceOTU12759	k__Bacteria;p__Planctomycetes;c__Planctomycetia;o__Planctomycetales;f__Planctomycetaceae;g__Planctomyces;s__	0.95	7	131	18	1	1	8	1	4	39	3	1	1	3	7	0	14	2	1	1	4	6	30	0
New.CleanUp.ReferenceOTU10005	k__Archaea;p__Euryarchaeota	0.95	0	0	0	0	0	0	0	0	0	0	0	0	0	69	4	0	0	0	0	0	0	0	0
New.CleanUp.ReferenceOTU11022	k__Bacteria;p__Verrucomicrobia;c__[Spartobacteria];o__[Chthoniobacterales];f__[Chthoniobacteraceae];g__OR-59;s__	0.97	1	1	0	0	2	4	2	1220	1118	547	29	23	43	64	15	50	2	1	1	0	0	0	0
New.CleanUp.ReferenceOTU993307	k__Bacteria;p__Planctomycetes;c__Planctomycetia;o__Pirellulales;f__Pirellulaceae;g__Pirellula;s__	1	2	0	0	18	20	80	34	5	58	3	11	98	152	79	8	3	20	33	56	16	8	1	0
New.CleanUp.ReferenceOTU15490	k__Bacteria;p__Verrucomicrobia;c__[Pedosphaerae];o__[Pedosphaerales]	0.99	4	5	2	0	0	4	1	9	9	3	4	11	2	2	0	9	9	6	7	0	0	0	0
New.CleanUp.ReferenceOTU11663	k__Bacteria;p__Verrucomicrobia;c__[Pedosphaerae];o__[Pedosphaerales]	0.93	67	13	4	0	0	0	0	1	0	0	0	0	0	0	0	0	0	0	0	0	0	0	0
New.CleanUp.ReferenceOTU812522	k__Bacteria;p__Actinobacteria;c__Thermoleophilia;o__Solirubrobacterales;f__;g__;s__	1	0	0	0	0	0	2	0	0	0	0	0	0	0	0	0	0	0	0	0	0	0	0	0
New.CleanUp.ReferenceOTU16372	k__Archaea;p__Crenarchaeota;c__Thaumarchaeota;o__Nitrososphaerales;f__Nitrososphaeraceae	0.9	0	1	0	0	1	14	3	0	3	0	7	8	0	64	9	85	38	41	55	0	0	0	0
New.CleanUp.ReferenceOTU14129	k__Bacteria;p__Verrucomicrobia;c__[Spartobacteria];o__[Chthoniobacterales];f__[Chthoniobacteraceae]	0.99	2	8	2	0	0	0	0	63	109	18	0	4	1	1	0	1	4	7	2	0	0	0	0
New.CleanUp.ReferenceOTU14486	k__Bacteria;p__Verrucomicrobia;c__[Pedosphaerae];o__[Pedosphaerales];f__auto67_4W;g__;s__	0.96	9	9	2	259	220	312	434	7	11	1	38	32	14	238	27	144	529	848	1906	835	585	232	2
New.ReferenceOTU451	k__Bacteria;p__Verrucomicrobia;c__[Pedosphaerae];o__[Pedosphaerales];f__OPB35;g__;s__	1	1	0	0	9	55	74	25	0	0	0	1	3	0	1	0	0	74	54	191	7	2	4	0
New.CleanUp.ReferenceOTU159	k__Bacteria;p__Verrucomicrobia;c__[Spartobacteria];o__[Chthoniobacterales];f__[Chthoniobacteraceae]	1	1	1	0	8	0	1	1	0	1	0	0	3	0	4	0	2	0	2	0	0	0	0	3
New.CleanUp.ReferenceOTU107428	k__Bacteria;p__Verrucomicrobia;c__[Pedosphaerae];o__[Pedosphaerales]	1	6	10	1	786	667	1614	1240	6	4	1	51	302	100	64	4	19	324	522	659	525	339	149	16
New.CleanUp.ReferenceOTU10276	k__Archaea;p__Crenarchaeota;c__Thaumarchaeota;o__Cenarchaeales;f__SAGMA-X;g__;s__	1	16	14	9	30	26	45	15	5	19	12	15	313	37	3270	1051	2694	6120	9189	8099	5	2	1	18
New.CleanUp.ReferenceOTU12030	k__Bacteria;p__Verrucomicrobia;c__[Spartobacteria];o__[Chthoniobacterales]	0.93	0	1	0	2	11	59	22	2	11	1	4	22	5	1	0	6	5	4	5	0	1	0	0
New.CleanUp.ReferenceOTU13423	k__Bacteria;p__Verrucomicrobia;c__[Spartobacteria];o__[Chthoniobacterales];f__[Chthoniobacteraceae]	1	3	4	1	1	719	810	537	4	9	1	0	4	3	5	1	3	118	139	53	0	0	0	1
New.CleanUp.ReferenceOTU12946	k__Bacteria;p__Verrucomicrobia;c__[Spartobacteria];o__[Chthoniobacterales];f__[Chthoniobacteraceae]	1	0	0	0	0	0	0	0	0	0	0	6	10	3	8	3	10	1	1	0	0	0	0	0
New.CleanUp.ReferenceOTU11374	k__Bacteria;p__Verrucomicrobia;c__[Spartobacteria];o__[Chthoniobacterales];f__[Chthoniobacteraceae]	0.93	9	12	1	0	0	1	0	9	18	4	0	1	2	1	0	0	0	0	0	0	0	0	0
New.ReferenceOTU480	k__Bacteria;p__Verrucomicrobia;c__[Spartobacteria];o__[Chthoniobacterales];f__[Chthoniobacteraceae];g__DA101;s__	1	4	2	1	2	7	12	2	219	761	265	12	107	101	16	23	90	34	11	3	1	1	0	1
New.CleanUp.ReferenceOTU16493	k__Bacteria;p__Verrucomicrobia;c__[Pedosphaerae];o__[Pedosphaerales];f__auto67_4W;g__;s__	0.89	60	45	21	0	0	0	1	8	4	3	11	135	19	4	2	2	1	1	2	0	0	0	0
New.CleanUp.ReferenceOTU11086	k__Bacteria;p__Chloroflexi;c__Anaerolineae;o__H39;f__;g__;s__	0.93	0	0	0	0	0	3	0	0	0	0	0	0	0	0	0	0	0	0	0	0	0	0	0
New.ReferenceOTU117	k__Bacteria;p__Verrucomicrobia;c__[Spartobacteria];o__[Chthoniobacterales];f__[Chthoniobacteraceae];g__DA101;s__	0.97	15	85	6	10	230	372	99	1064	3872	486	12	35	42	23	2	8	740	852	1481	4	0	2	5
New.CleanUp.ReferenceOTU13087	k__Bacteria;p__Verrucomicrobia;c__[Pedosphaerae];o__[Pedosphaerales]	1	5	4	1	2	42	179	40	21	19	43	815	2086	1379	84	22	65	116	184	98	1	3	0	0
New.CleanUp.ReferenceOTU1106588	k__Bacteria;p__OP3;c__koll11;o__GIF10;f__kpj58rc;g__;s__	1	0	0	0	0	4	0	0	0	0	0	0	0	0	0	0	0	0	0	0	0	0	0	0
New.CleanUp.ReferenceOTU16320	k__Bacteria;p__Verrucomicrobia;c__[Spartobacteria];o__[Chthoniobacterales];f__[Chthoniobacteraceae];g__;s__	0.94	535	407	146	0	1	2	0	3	1	1	1	3	2	5	0	1	1	5	0	0	0	1	0
208708	k__Bacteria;p__Planctomycetes;c__Planctomycetia;o__Pirellulales;f__Pirellulaceae;g__Pirellula;s__	1	3	1	1	64	26	128	40	9	43	24	8	161	57	54	9	14	74	40	44	20	9	2	54
New.CleanUp.ReferenceOTU13184	Unclassified	1	1	5	1	0	0	0	0	4	6	2	0	0	0	0	0	0	0	0	0	0	0	0	0
593178	k__Bacteria;p__Planctomycetes;c__Planctomycetia;o__B97;f__;g__;s__	1	0	0	0	8	1	2	1	0	0	0	1	3	0	0	0	1	2	2	27	2	1	0	1
New.ReferenceOTU358	k__Bacteria;p__Planctomycetes;c__Planctomycetia;o__Planctomycetales;f__Planctomycetaceae;g__Planctomyces;s__	0.98	0	0	0	0	0	9	0	0	0	0	0	0	0	0	0	0	0	0	6	0	0	0	0
New.CleanUp.ReferenceOTU15609	k__Bacteria;p__Verrucomicrobia;c__[Spartobacteria];o__[Chthoniobacterales];f__[Chthoniobacteraceae]	1	1	1	0	0	6	9	4	4	25	5	291	875	663	99	7	87	155	288	57	1	0	0	0
New.CleanUp.ReferenceOTU14166	k__Bacteria;p__Verrucomicrobia;c__[Pedosphaerae];o__[Pedosphaerales];f__auto67_4W;g__;s__	0.82	3294	3077	899	3	2	10	3	40	4	16	0	12	13	16	2	8	1	2	0	2	0	1	0
New.CleanUp.ReferenceOTU16425	k__Bacteria;p__Verrucomicrobia;c__[Pedosphaerae];o__[Pedosphaerales]	1	91	58	18	0	0	0	0	6	3	1	7	4	13	1	0	0	1	1	1	0	1	0	0
New.CleanUp.ReferenceOTU11623	k__Archaea;p__Crenarchaeota	1	0	0	0	0	1	2	1	0	7	0	0	11	6	58	19	60	65	67	91	1	0	0	0
New.ReferenceOTU263	k__Bacteria;p__Verrucomicrobia;c__[Spartobacteria];o__[Chthoniobacterales];f__[Chthoniobacteraceae];g__Candidatus Xiphinematobacter;s__	0.98	15	69	0	0	0	0	0	0	0	0	0	0	1	0	0	3	0	13	0	0	0	0	0
New.CleanUp.ReferenceOTU13885	k__Bacteria;p__Verrucomicrobia;c__[Pedosphaerae];o__[Pedosphaerales]	1	51	50	23	1	9	9	37	225	175	229	414	706	735	1239	177	1033	42	87	42	3	0	0	0
New.CleanUp.ReferenceOTU15575	k__Bacteria;p__OD1;c__ZB2;o__;f__;g__;s__	0.92	0	0	0	0	0	0	0	0	30	0	0	0	0	0	0	0	0	0	0	0	0	0	0
New.ReferenceOTU360	k__Bacteria	1	0	0	0	0	0	2	1	2	13	0	0	0	1	4	0	12	1	52	181	0	0	0	0
New.CleanUp.ReferenceOTU15844	k__Archaea;p__Euryarchaeota;c__Thermoplasmata;o__E2;f__WCHD3-02;g__;s__	1	6151	4882	1500	1	1	4	2	3	4	22	0	0	5	4	1	4	2	3	0	1	0	0	1
New.CleanUp.ReferenceOTU11280	k__Bacteria;p__Chlamydiae;c__Chlamydiia;o__Chlamydiales;f__Parachlamydiaceae;g__;s__	0.97	0	0	4	0	0	0	0	0	0	0	0	0	0	0	0	0	0	0	0	0	0	0	0
New.CleanUp.ReferenceOTU12639	k__Bacteria;p__Verrucomicrobia	1	4	13	1	1	0	0	0	1	1	1	1	1	0	0	0	0	0	1	1	0	0	0	0
New.ReferenceOTU257	k__Bacteria;p__Verrucomicrobia;c__[Pedosphaerae];o__[Pedosphaerales];f__auto67_4W;g__;s__	1	126	108	33	22	359	362	284	2663	1019	691	2507	6223	5802	2498	421	1608	507	308	433	14	10	3	3
New.CleanUp.ReferenceOTU13564	k__Bacteria;p__Verrucomicrobia;c__[Spartobacteria];o__[Chthoniobacterales];f__[Chthoniobacteraceae]	0.91	1	0	0	1	4	9	5	5	20	0	0	8	3	8	0	6	1	2	3	0	0	0	1
New.CleanUp.ReferenceOTU11304	k__Bacteria;p__Verrucomicrobia;c__[Pedosphaerae];o__[Pedosphaerales]	0.87	3	0	0	2	0	14	1	1	0	0	1	1	9	1	0	0	13	13	19	0	0	0	0
New.CleanUp.ReferenceOTU14142	k__Bacteria;p__Verrucomicrobia;c__Verrucomicrobiae;o__Verrucomicrobiales;f__Verrucomicrobiaceae;g__;s__	1	0	0	0	8	0	0	0	0	0	0	0	0	0	0	0	0	0	0	0	0	0	0	0
New.CleanUp.ReferenceOTU1611	k__Bacteria;p__Verrucomicrobia;c__[Spartobacteria];o__[Chthoniobacterales];f__[Chthoniobacteraceae];g__;s__	0.85	7	5	0	21	1163	1577	978	5	7	3	35	227	91	258	42	91	208	202	195	12	2	6	1
New.CleanUp.ReferenceOTU16055	k__Bacteria;p__Verrucomicrobia;c__[Pedosphaerae];o__[Pedosphaerales]	0.87	343	307	203	1	2	10	7	0	4	2	3	2	0	2	0	1	2	0	1	0	0	0	0
New.CleanUp.ReferenceOTU12274	k__Bacteria;p__Verrucomicrobia;c__[Pedosphaerae];o__[Pedosphaerales]	0.99	0	0	0	8	7	21	10	0	0	1	0	1	2	0	0	0	0	0	1	0	1	0	0
New.CleanUp.ReferenceOTU15986	k__Archaea;p__Crenarchaeota;c__Thaumarchaeota;o__Cenarchaeales;f__SAGMA-X;g__;s__	0.85	20	26	4	0	2	6	2	0	0	0	0	1	0	1	0	5	6	3	0	0	0	0	2
New.ReferenceOTU333	k__Bacteria;p__Verrucomicrobia;c__[Pedosphaerae];o__[Pedosphaerales];f__auto67_4W;g__;s__	0.87	42194	42027	15030	67	119	186	145	5562	3591	4003	1276	1690	2238	1498	212	1042	113	125	203	34	30	13	13
541887	k__Bacteria;p__Verrucomicrobia;c__Verrucomicrobiae;o__Verrucomicrobiales;f__Verrucomicrobiaceae	1	0	0	0	1	0	0	0	0	0	1	0	1	0	0	0	1	1	0	0	98	32	10	0
New.CleanUp.ReferenceOTU16263	k__Bacteria;p__OD1;c__ZB2;o__;f__;g__;s__	0.96	0	0	0	0	0	0	0	12	23	0	0	0	0	10	0	1	0	1	0	0	0	0	0
New.CleanUp.ReferenceOTU16277	k__Bacteria;p__Verrucomicrobia;c__[Pedosphaerae];o__[Pedosphaerales];f__auto67_4W;g__;s__	0.96	9	13	2	179	262	266	125	424	77	96	144	521	261	284	38	141	112	134	362	157	28	2	0
New.ReferenceOTU265	k__Archaea;p__Euryarchaeota;c__[Parvarchaea];o__YLA114;f__;g__;s__	0.99	0	0	0	0	0	0	0	0	0	0	0	0	1	0	1	1	14	239	43	0	0	0	0
151664	k__Bacteria;p__Verrucomicrobia;c__[Pedosphaerae];o__[Pedosphaerales];f__Ellin515;g__;s__	1	65	77	22	71	1036	1477	908	4232	3764	2639	6990	12626	10904	3672	476	2668	1056	1247	1008	59	31	16	8
New.CleanUp.ReferenceOTU12712	k__Bacteria;p__Verrucomicrobia;c__[Spartobacteria];o__[Chthoniobacterales];f__[Chthoniobacteraceae]	1	3	3	0	2	100	198	67	20	15	7	34	128	26	4	1	1	28	33	7	0	0	0	3
New.CleanUp.ReferenceOTU11366	k__Bacteria;p__Verrucomicrobia;c__[Spartobacteria];o__[Chthoniobacterales];f__[Chthoniobacteraceae];g__DA101;s__	0.94	7	7	1	32	693	1062	653	52	127	128	528	1360	783	274	55	259	471	308	220	1	0	0	9
New.CleanUp.ReferenceOTU16000	k__Bacteria;p__Verrucomicrobia;c__[Spartobacteria];o__[Chthoniobacterales];f__[Chthoniobacteraceae]	0.87	0	3	0	0	0	0	0	9	9	1	0	2	1	12	0	2	0	0	0	0	0	0	0
2640121	k__Bacteria;p__Planctomycetes;c__OM190;o__CL500-15;f__;g__;s__	1	0	0	1	243	115	196	388	2	2	0	0	4	4	3	0	13	67	107	289	57	34	5	0
New.CleanUp.ReferenceOTU15034	k__Bacteria;p__Verrucomicrobia;c__[Spartobacteria];o__[Chthoniobacterales];f__[Chthoniobacteraceae]	0.95	0	0	0	0	9	20	6	2	40	9	1	8	6	8	0	3	10	5	9	0	0	0	0
New.ReferenceOTU175	k__Bacteria	0.99	0	0	5	1	0	0	0	7	103	216	0	0	20	83	6	52	0	5	26	0	0	0	0
227064	k__Bacteria;p__Verrucomicrobia;c__[Spartobacteria];o__[Chthoniobacterales];f__[Chthoniobacteraceae];g__DA101;s__	1	79	77	19	42	5428	12542	4796	1008	28265	10605	2780	7858	5313	6589	821	4530	7393	4119	4789	58	10	24	8
245490	k__Bacteria;p__Verrucomicrobia;c__[Spartobacteria];o__[Chthoniobacterales];f__[Chthoniobacteraceae];g__DA101;s__	1	2	3	2	0	393	801	416	10	57	1	36	97	239	12	6	46	102	48	89	1	0	0	3
New.CleanUp.ReferenceOTU14661	Unclassified	1	0	0	0	0	0	2	1	0	7	1	1	10	4	48	16	54	44	40	68	1	0	0	0
4480292	k__Bacteria;p__Verrucomicrobia;c__[Spartobacteria];o__[Chthoniobacterales];f__[Chthoniobacteraceae];g__Ellin506;s__	0.99	0	0	0	0	0	0	8	0	0	0	0	1	0	0	0	5	0	0	0	0	1	0	0
550467	k__Bacteria;p__Acidobacteria;c__Chloracidobacteria;o__;f__;g__;s__	1	0	0	0	32	14	80	22	0	0	0	42	43	3	1	0	1	3	43	11	0	1	0	0
New.CleanUp.ReferenceOTU13269	k__Bacteria	1	0	0	0	0	0	0	0	0	6	0	0	0	0	0	0	0	0	2	0	0	0	0	0
New.CleanUp.ReferenceOTU11676	k__Archaea;p__Euryarchaeota;c__Thermoplasmata;o__E2;f__WCHD3-02;g__;s__	1	2723	2022	1188	1	0	1	0	0	0	14	4	0	0	2	6	3	0	1	0	0	0	0	1
2079602	k__Bacteria;p__Planctomycetes;c__Planctomycetia;o__Planctomycetales;f__Planctomycetaceae;g__Planctomyces;s__	1	0	1	0	22	0	2	1	1	43	2	0	0	0	0	0	2	2	32	0	0	0	5	0
139743	Unassignable	1	3	3	0	0	0	0	42	0	0	0	0	0	0	0	0	0	0	0	0	0	0	0	0
New.CleanUp.ReferenceOTU16025	k__Bacteria;p__Verrucomicrobia;c__Verrucomicrobiae;o__Verrucomicrobiales;f__Verrucomicrobiaceae;g__Luteolibacter;s__	0.99	2	1	0	435	0	1	2	4	2	1	3	5	2	6	0	1	191	75	0	115	0	1402	1
New.ReferenceOTU262	k__Bacteria;p__Verrucomicrobia;c__[Spartobacteria];o__[Chthoniobacterales];f__[Chthoniobacteraceae];g__DA101;s__	1	18	17	1	9	296	468	277	1102	1514	1121	1130	3080	1559	1815	268	1266	1616	962	620	4	0	0	1
New.CleanUp.ReferenceOTU13689	k__Bacteria;p__Verrucomicrobia;c__[Spartobacteria];o__[Chthoniobacterales];f__[Chthoniobacteraceae];g__DA101;s__	0.91	39	32	8	923	7504	17337	9444	126	2676	955	1952	6000	4656	473	122	379	989	766	857	51	25	4	227
New.CleanUp.ReferenceOTU15082	k__Bacteria;p__Chlamydiae;c__Chlamydiia;o__Chlamydiales	0.82	0	0	0	0	0	0	0	115	169	130	0	0	0	1	0	0	0	1	0	0	1	0	0
New.CleanUp.ReferenceOTU15231	k__Archaea;p__Crenarchaeota;c__MBGA;o__NRP-J;f__;g__;s__	1	556	344	89	4	5	9	1	33	205	12	1	0	0	1	0	44	5	5	2	0	0	0	0
New.CleanUp.ReferenceOTU1477	k__Bacteria;p__Verrucomicrobia;c__[Spartobacteria];o__[Chthoniobacterales];f__[Chthoniobacteraceae];g__DA101;s__	0.92	3	8	1	107	1861	3929	2024	8	103	34	35	68	86	411	78	402	337	142	310	55	15	81	252
New.CleanUp.ReferenceOTU12021	k__Bacteria;p__Verrucomicrobia;c__[Pedosphaerae];o__[Pedosphaerales]	1	2	2	0	0	2	3	2	3	4	2	1	7	4	8	0	2	4	2	3	0	0	0	0
2569442	k__Archaea;p__Crenarchaeota;c__MBGA;o__NRP-J;f__;g__;s__	1	18	9	8	0	0	0	1	0	34	4	0	0	0	25	33	207	16	21	92	0	0	0	0
New.CleanUp.ReferenceOTU11956	k__Bacteria;p__Verrucomicrobia;c__[Pedosphaerae];o__[Pedosphaerales]	0.99	4	4	1	3	306	492	562	76	69	44	170	731	218	205	10	75	85	79	108	3	0	0	0
New.CleanUp.ReferenceOTU15458	k__Archaea;p__Crenarchaeota;c__Thaumarchaeota;o__Cenarchaeales;f__SAGMA-X;g__;s__	0.93	14	19	4	1	5	22	4	4	7	7	3	11	7	6298	1311	10260	10312	9685	9654	4	2	0	1
New.CleanUp.ReferenceOTU16296	k__Bacteria;p__Verrucomicrobia;c__[Pedosphaerae];o__[Pedosphaerales]	0.83	0	0	0	2	7	26	13	29	40	18	50	139	81	41	2	21	22	13	12	2	1	0	0
New.CleanUp.ReferenceOTU14252	k__Bacteria;p__Verrucomicrobia;c__[Spartobacteria];o__[Chthoniobacterales];f__[Chthoniobacteraceae]	0.86	0	0	0	0	6	29	9	4	58	12	4	10	6	14	0	4	11	4	13	0	0	0	0
New.CleanUp.ReferenceOTU12149	k__Bacteria;p__Verrucomicrobia;c__[Pedosphaerae];o__[Pedosphaerales];f__Ellin515;g__;s__	0.89	2	0	0	46	233	392	387	24	13	6	27	77	21	139	3	41	115	143	172	6	3	0	28
New.CleanUp.ReferenceOTU10262	Unclassified	1	27	30	7	0	1	5	1	0	1	1	0	1	0	1	0	5	5	2	0	0	0	0	2
New.CleanUp.ReferenceOTU12202	k__Bacteria;p__Verrucomicrobia;c__[Pedosphaerae];o__[Pedosphaerales]	0.99	17	31	11	3	2	4	2	766	65	57	8	3	1	8	9	50	2	3	19	1	1	0	0
New.CleanUp.ReferenceOTU10623	k__Bacteria;p__Verrucomicrobia;c__[Spartobacteria];o__[Chthoniobacterales];f__[Chthoniobacteraceae];g__;s__	0.91	2	2	0	950	4	7	27	5	13	2	4	8	2	6	1	2	2	12	5	533	248	164	21
New.CleanUp.ReferenceOTU11560	k__Bacteria;p__Verrucomicrobia;c__[Spartobacteria];o__[Chthoniobacterales]	0.83	0	0	0	1	1	2	0	0	19	4	0	2	1	0	0	4	0	2	0	0	0	0	0
New.CleanUp.ReferenceOTU15607	k__Bacteria;p__Verrucomicrobia;c__[Pedosphaerae];o__[Pedosphaerales]	0.97	2	1	0	1	15	33	1	130	161	54	3	2	1	46	7	20	3	0	2	0	0	0	0
New.CleanUp.ReferenceOTU16351	k__Bacteria;p__Verrucomicrobia;c__[Pedosphaerae];o__[Pedosphaerales];f__auto67_4W;g__;s__	0.93	1	1	0	0	2	1	0	1	1	0	62	42	65	1	0	0	1	1	0	0	0	0	0
New.CleanUp.ReferenceOTU15803	k__Bacteria;p__Verrucomicrobia;c__[Spartobacteria];o__[Chthoniobacterales];f__[Chthoniobacteraceae];g__;s__	0.96	0	0	0	0	37	52	10	0	4	1	0	1	1	2	0	0	11	1	41	0	0	0	0
New.CleanUp.ReferenceOTU11005	k__Bacteria;p__Verrucomicrobia;c__[Pedosphaerae];o__[Pedosphaerales]	1	1820	1685	481	0	5	6	7	988	566	208	117	336	244	1208	118	732	6	8	66	5	2	1	1
New.CleanUp.ReferenceOTU13612	k__Bacteria;p__Verrucomicrobia;c__[Pedosphaerae];o__[Pedosphaerales]	1	6942	6640	2306	6	9	19	8	773	281	459	13	36	41	89	5	15	5	6	5	3	2	2	0
New.CleanUp.ReferenceOTU11999	k__Bacteria;p__OD1;c__ZB2;o__;f__;g__;s__	0.9	0	0	0	0	1	0	18	0	0	0	0	10	2	0	0	9	0	0	0	0	0	0	0
New.CleanUp.ReferenceOTU1272	k__Bacteria;p__Verrucomicrobia;c__[Spartobacteria];o__[Chthoniobacterales];f__[Chthoniobacteraceae]	0.98	0	1	1	0	0	0	48	0	1	0	15	28	0	16	8	32	0	0	1	0	0	0	0
3738429	k__Bacteria;p__Verrucomicrobia;c__[Pedosphaerae];o__[Pedosphaerales];f__;g__;s__	0.91	4	5	4	0	48	73	281	19	4	2	414	834	724	203	22	119	96	103	173	2	0	0	0
New.ReferenceOTU468	k__Bacteria;p__Verrucomicrobia;c__[Spartobacteria];o__[Chthoniobacterales];f__[Chthoniobacteraceae]	0.99	0	0	0	0	1	0	2	21	3	0	50	56	26	7	0	13	1	0	22	0	0	0	0
New.CleanUp.ReferenceOTU15408	k__Bacteria;p__Verrucomicrobia;c__[Methylacidiphilae];o__S-BQ2-57;f__;g__;s__	0.87	0	0	1	0	0	0	0	0	35	0	0	0	0	0	0	0	0	1	56	0	0	0	0
New.CleanUp.ReferenceOTU15259	k__Archaea;p__Crenarchaeota;c__MBGA;o__NRP-J;f__;g__;s__	1	4	4	2	0	0	0	0	0	0	0	0	0	0	1	0	0	0	0	0	0	0	0	0
New.CleanUp.ReferenceOTU1582	k__Bacteria;p__Verrucomicrobia	0.97	1	3	0	0	0	0	0	3	6	0	1	5	1	5	0	5	3	5	1	0	0	0	0
New.CleanUp.ReferenceOTU13563	k__Bacteria;p__Verrucomicrobia;c__[Spartobacteria];o__[Chthoniobacterales];f__[Chthoniobacteraceae]	0.93	3	3	0	1	3	5	2	2	20	1	2	9	1	8	2	4	20	19	22	2	1	0	1
2565172	k__Bacteria;p__Verrucomicrobia;c__[Pedosphaerae];o__[Pedosphaerales];f__R4-41B;g__;s__	0.98	2	2	0	2	2	55	22	2	5	0	0	9	0	63	0	8	38	5	31	17	2	0	0
1137578	k__Bacteria;p__Acidobacteria;c__Chloracidobacteria;o__;f__;g__;s__	1	0	0	0	0	5	6	63	0	0	0	28	27	45	1	0	0	1	12	1	0	0	0	0
New.ReferenceOTU445	k__Archaea;p__Crenarchaeota;c__MBGA;o__NRP-J;f__;g__;s__	1	2	2	0	0	1	0	0	0	30	0	0	1	0	441	143	437	0	0	0	0	0	0	0
New.CleanUp.ReferenceOTU14367	k__Bacteria;p__Verrucomicrobia;c__[Spartobacteria];o__[Chthoniobacterales];f__[Chthoniobacteraceae]	0.97	0	2	0	0	0	1	0	3	6	0	0	4	1	4	0	4	3	4	1	0	0	0	0
New.CleanUp.ReferenceOTU15148	k__Bacteria;p__OP3;c__PBS-25;o__;f__;g__;s__	0.97	0	0	0	0	0	0	0	0	0	0	0	0	0	0	0	0	0	0	16	0	0	0	0
New.CleanUp.ReferenceOTU11540	k__Archaea;p__Euryarchaeota;c__Thermoplasmata;o__E2;f__WCHD3-02;g__;s__	1	455	516	500	1	0	0	0	0	1	1	0	1	0	1685	176	1196	1	0	1	0	0	0	0
New.CleanUp.ReferenceOTU1017	k__Archaea;p__Crenarchaeota	1	19	22	3	27	133	80	15	57	533	150	9	40	3	1	3	6	55	44	46	3	1	0	16
New.ReferenceOTU323	k__Bacteria;p__Chlamydiae;c__Chlamydiia;o__Chlamydiales	0.9	0	0	0	0	0	0	0	0	0	0	0	0	4	0	0	11	0	1	0	0	0	0	0
New.CleanUp.ReferenceOTU15587	k__Bacteria;p__Verrucomicrobia;c__[Pedosphaerae];o__[Pedosphaerales];f__;g__;s__	0.9	7	5	2	1	2	2	0	3	5	0	2	5	1	2	0	1	1	2	3	1	0	0	0
New.CleanUp.ReferenceOTU12931	k__Bacteria;p__Verrucomicrobia;c__[Pedosphaerae];o__[Pedosphaerales]	1	534	502	138	1	28	44	37	497	378	118	428	399	458	430	44	271	56	29	78	1	1	0	0
New.CleanUp.ReferenceOTU14049	k__Bacteria;p__Verrucomicrobia;c__[Pedosphaerae];o__[Pedosphaerales]	0.92	0	0	0	32	0	3	0	0	1	0	0	1	0	0	0	0	3	0	1	1	0	1	33
New.CleanUp.ReferenceOTU14439	k__Bacteria;p__Verrucomicrobia	1	0	1	0	0	2	3	1	2	19	4	1	9	2	4	1	4	2	3	4	0	0	0	0
New.CleanUp.ReferenceOTU14300	k__Bacteria;p__Verrucomicrobia;c__[Pedosphaerae];o__[Pedosphaerales]	1	1	0	1	8	11	14	9	22	27	12	26	80	53	20	3	7	23	8	9	1	0	1	0
New.CleanUp.ReferenceOTU11274	k__Bacteria;p__Verrucomicrobia;c__[Pedosphaerae];o__[Pedosphaerales];f__[Pedosphaeraceae]	0.91	19	57	10	0	1	2	1	22	2	7	1	4	4	1	0	0	5	2	2	0	0	0	0
1623476	k__Bacteria;p__Planctomycetes;c__;o__;f__;g__;s__	0.86	45	0	2	3	0	11	42	1	9	0	0	0	0	8	0	14	3	4	0	0	0	0	0
New.CleanUp.ReferenceOTU10204	k__Bacteria;p__Verrucomicrobia	1	0	0	0	0	0	0	0	0	0	0	0	1	0	1	0	1	3	0	2	1	1	0	0
New.CleanUp.ReferenceOTU15895	k__Bacteria;p__Verrucomicrobia;c__[Pedosphaerae];o__[Pedosphaerales];f__;g__;s__	0.8	0	0	0	2	1	3	0	2	5	9	0	1	2	4	0	2	1	2	2	0	0	0	0
New.CleanUp.ReferenceOTU10586	k__Bacteria;p__Verrucomicrobia	0.99	2	1	0	3	1	38	3	0	2	0	87	244	262	205	40	158	54	14	9	3	2	1	1
New.CleanUp.ReferenceOTU11846	k__Bacteria;p__Verrucomicrobia	1	2	4	0	0	25	70	25	1	6	0	1	6	4	7	0	7	5	0	1	0	0	0	0
New.CleanUp.ReferenceOTU16524	k__Bacteria;p__Verrucomicrobia;c__[Pedosphaerae];o__[Pedosphaerales]	1	31	22	4	0	0	1	0	8	10	6	1	9	7	4	0	4	0	1	3	0	0	0	0
New.CleanUp.ReferenceOTU10762	k__Bacteria;p__Planctomycetes;c__OM190;o__agg27;f__;g__;s__	1	0	0	0	0	0	0	0	0	0	0	0	0	2	0	0	4	33	0	0	0	0	0	0
4425840	k__Bacteria;p__Acidobacteria;c__Chloracidobacteria;o__;f__;g__;s__	1	0	0	0	1	2	2	0	0	0	0	6	0	6	0	1	0	12	4	0	1	14	0	31
New.CleanUp.ReferenceOTU12723	k__Bacteria;p__Verrucomicrobia;c__[Pedosphaerae];o__[Pedosphaerales];f__[Pedosphaeraceae]	0.83	1	43	0	0	0	1	1	1	1	0	0	0	1	1	0	0	3	0	2	0	0	0	0
New.CleanUp.ReferenceOTU12787	k__Bacteria;p__Verrucomicrobia;c__[Pedosphaerae];o__[Pedosphaerales];f__Ellin515;g__;s__	0.83	4	4	0	235	234	376	226	6	6	3	21	131	68	22	6	25	52	110	131	112	181	134	25
New.CleanUp.ReferenceOTU12388	k__Archaea;p__Crenarchaeota;c__Thaumarchaeota;o__Cenarchaeales;f__SAGMA-X;g__;s__	1	0	0	0	0	0	2	1	0	6	0	0	8	3	40	16	51	41	33	55	1	0	0	0
255410	k__Archaea;p__Euryarchaeota;c__Thermoplasmata;o__E2;f__WCHD3-02;g__;s__	1	36286	29608	8181	1	13	13	6	13	13	143	8	10	9	2984	258	1502	257	211	467	3	1	1	1
251062	k__Archaea;p__Crenarchaeota;c__MCG;o__pGrfC26;f__;g__;s__	1	0	0	0	18	47	7	0	0	0	0	0	0	0	9	15	69	0	0	0	0	0	0	0
New.CleanUp.ReferenceOTU16436	k__Bacteria;p__Planctomycetes;c__Planctomycetia;o__Planctomycetales;f__Planctomycetaceae;g__Planctomyces;s__	0.98	0	0	0	0	1	0	8	1	3	0	0	2	0	2	0	2	4	5	31	0	0	1	0
New.CleanUp.ReferenceOTU15728	k__Bacteria;p__Verrucomicrobia;c__[Spartobacteria];o__[Chthoniobacterales];f__[Chthoniobacteraceae];g__Candidatus Xiphinematobacter;s__	0.87	408	446	171	4	1	2	2	3	10	3	3	8	3	3	1	3	1	2	2	2	0	0	0
New.CleanUp.ReferenceOTU16116	k__Bacteria;p__Verrucomicrobia	1	0	0	0	4	19	31	14	0	0	0	0	2	2	0	1	1	0	0	1	0	1	0	1
New.CleanUp.ReferenceOTU13535	k__Bacteria;p__Verrucomicrobia;c__[Spartobacteria];o__[Chthoniobacterales];f__[Chthoniobacteraceae]	0.89	1	0	0	0	4	4	3	2	7	0	0	5	1	3	0	1	0	3	1	0	0	0	0
New.CleanUp.ReferenceOTU151	k__Bacteria	0.99	0	0	0	1	0	0	0	2	34	146	0	0	0	22	0	66	0	0	79	0	0	0	0
New.CleanUp.ReferenceOTU11323	k__Bacteria;p__Verrucomicrobia;c__[Spartobacteria];o__[Chthoniobacterales];f__[Chthoniobacteraceae]	0.97	1	1	0	0	0	3	0	1	0	0	0	1	0	1	0	0	4	5	4	0	0	0	0
New.CleanUp.ReferenceOTU13608	k__Bacteria;p__Verrucomicrobia	0.97	1	3	0	0	0	0	0	1	7	3	0	0	0	0	0	0	0	0	0	0	0	0	0
New.CleanUp.ReferenceOTU14480	k__Bacteria;p__Verrucomicrobia;c__[Spartobacteria];o__[Chthoniobacterales];f__[Chthoniobacteraceae]	1	0	0	0	0	0	1	0	1	3	0	0	45	0	3	0	1	0	0	0	0	0	0	0
New.CleanUp.ReferenceOTU12895	k__Bacteria;p__Verrucomicrobia;c__[Spartobacteria];o__[Chthoniobacterales];f__[Chthoniobacteraceae];g__DA101;s__	0.9	10	7	4	255	1218	2957	1397	4471	3906	1566	195	1075	463	2690	428	1959	111	93	99	148	44	32	1057
4429441	k__Bacteria;p__Verrucomicrobia;c__[Pedosphaerae];o__[Pedosphaerales];f__Ellin515;g__;s__	0.94	6	6	4	446	511	666	477	326	216	225	641	1858	1471	283	20	114	221	297	274	1100	104	74	195
New.CleanUp.ReferenceOTU15386	k__Bacteria;p__OD1;c__ZB2;o__;f__;g__;s__	0.86	0	0	0	13	15	12	32	0	1	0	0	5	1	0	0	2	30	31	25	28	12	10	0
New.CleanUp.ReferenceOTU12535	k__Bacteria;p__Verrucomicrobia;c__[Pedosphaerae];o__[Pedosphaerales]	1	0	0	0	1	0	2	0	0	0	0	0	1	0	0	0	0	9	3	0	1	0	0	0
New.CleanUp.ReferenceOTU11183	k__Bacteria;p__Verrucomicrobia;c__[Pedosphaerae];o__[Pedosphaerales];f__auto67_4W;g__;s__	1	9007	7952	2920	7	12	23	15	198	132	91	28	130	56	40	4	13	5	8	5	5	0	3	0
New.CleanUp.ReferenceOTU10551	k__Bacteria;p__Verrucomicrobia;c__[Pedosphaerae];o__[Pedosphaerales]	0.92	0	2	0	2	3	12	6	0	6	0	11	47	16	5	0	4	7	12	6	2	1	1	1
New.CleanUp.ReferenceOTU12064	k__Archaea;p__Crenarchaeota;c__Thaumarchaeota	0.82	13	8	2	0	0	25	0	11	15	5	0	0	3	53	10	42	28	31	33	0	0	0	0
New.CleanUp.ReferenceOTU127	k__Bacteria;p__Verrucomicrobia;c__[Pedosphaerae];o__[Pedosphaerales]	1	2	1	0	1	0	0	0	0	3	1	2	1	2	1	0	0	0	1	0	0	0	0	0
New.CleanUp.ReferenceOTU16127	k__Bacteria;p__Verrucomicrobia;c__[Spartobacteria];o__[Chthoniobacterales];f__[Chthoniobacteraceae];g__Candidatus Xiphinematobacter;s__	0.87	523	308	149	2	58	126	117	1743	1555	1327	0	6	7	160	26	85	158	105	116	2	0	1	1
1733407	k__Bacteria;p__Verrucomicrobia;c__[Spartobacteria];o__[Chthoniobacterales];f__[Chthoniobacteraceae];g__DA101;s__	1	23	97	6	130	2627	5940	1961	1373	5330	1251	479	1227	1084	230	53	285	1253	1349	1744	158	81	107	538
New.CleanUp.ReferenceOTU13265	k__Bacteria;p__Verrucomicrobia;c__[Pedosphaerae];o__[Pedosphaerales];f__;g__;s__	0.9	0	0	0	224	0	0	1	0	0	0	0	0	0	1	0	0	0	0	0	0	0	0	0
1143180	k__Archaea;p__Crenarchaeota;c__Thaumarchaeota;o__Cenarchaeales;f__SAGMA-X;g__;s__	1	30	27	11	7	24	42	10	10	2724	1213	12	1934	1827	23964	7570	14483	10013	13513	13513	2	1	1	6
New.CleanUp.ReferenceOTU11233	k__Bacteria;p__Verrucomicrobia;c__[Pedosphaerae];o__[Pedosphaerales]	1	13	2	1	0	0	0	1	11	8	7	1	9	2	4	0	1	5	4	1	0	0	0	0
New.CleanUp.ReferenceOTU13768	k__Bacteria;p__Verrucomicrobia;c__[Pedosphaerae];o__[Pedosphaerales]	1	0	1	1	136	268	344	250	0	1	0	1	6	6	5	0	1	1	1	8	2	1	0	4
New.CleanUp.ReferenceOTU11807	k__Bacteria;p__Verrucomicrobia;c__[Spartobacteria];o__[Chthoniobacterales];f__[Chthoniobacteraceae];g__DA101;s__	0.93	2	2	0	526	1006	2092	876	62	1441	669	256	705	492	76	3	52	85	113	130	13	0	1	2
New.CleanUp.ReferenceOTU1156	k__Bacteria;p__Verrucomicrobia;c__[Pedosphaerae];o__[Pedosphaerales];f__auto67_4W;g__;s__	0.96	409	639	134	2	1	2	3	400	294	100	106	143	203	25	11	53	2	3	5	0	2	0	0
New.CleanUp.ReferenceOTU13655	k__Bacteria;p__Verrucomicrobia;c__[Pedosphaerae];o__[Pedosphaerales];f__;g__;s__	0.9	4	3	0	1	2	5	1	0	1	0	1	1	1	3	0	0	2	1	0	3	0	1	0
New.CleanUp.ReferenceOTU1069	k__Bacteria;p__Verrucomicrobia;c__[Spartobacteria];o__[Chthoniobacterales];f__[Chthoniobacteraceae];g__Candidatus Xiphinematobacter;s__	0.99	0	0	0	0	0	0	0	0	0	0	0	0	0	9	0	0	4	0	2	0	0	0	0
New.CleanUp.ReferenceOTU13344	k__Bacteria;p__Verrucomicrobia;c__[Pedosphaerae];o__[Pedosphaerales]	1	3	4	0	1494	4	46	53	2	0	0	2	3	4	1	0	0	29	38	16	104	28	41	1
217742	k__Bacteria;p__Verrucomicrobia;c__[Spartobacteria];o__[Chthoniobacterales];f__[Chthoniobacteraceae];g__DA101;s__	1	1	2	0	0	0	2	2	2	4	12	1	33	47	1	0	1	30	36	0	0	0	0	0
New.ReferenceOTU109	k__Bacteria;p__Verrucomicrobia;c__[Spartobacteria];o__[Chthoniobacterales];f__[Chthoniobacteraceae];g__Chthoniobacter;s__	0.94	0	0	0	6	89	126	28	40	32	68	27	264	84	44	17	93	34	113	26	19	8	0	0
New.CleanUp.ReferenceOTU15161	k__Bacteria;p__Verrucomicrobia;c__[Spartobacteria];o__[Chthoniobacterales];f__[Chthoniobacteraceae]	0.98	3	5	1	0	0	2	0	1	13	3	0	0	22	10	2	2	1	2	3	0	0	0	0
509629	k__Bacteria;p__Verrucomicrobia;c__[Pedosphaerae];o__[Pedosphaerales];f__;g__;s__	1	8	6	2	373	17	107	341	95	6	7	68	957	241	486	54	188	1135	397	583	132	116	81	0
New.CleanUp.ReferenceOTU16501	k__Bacteria;p__Verrucomicrobia;c__[Pedosphaerae];o__[Pedosphaerales]	0.9	3	0	1	1	0	2	1	2	2	0	0	1	2	2	0	0	3	0	3	0	0	0	0
New.CleanUp.ReferenceOTU13140	k__Bacteria;p__Verrucomicrobia;c__[Pedosphaerae];o__[Pedosphaerales];f__auto67_4W;g__;s__	0.99	0	0	0	1	0	1	0	0	0	1	1	2	8	31	0	1	0	17	56	0	1	0	0
109522	k__Bacteria;p__Verrucomicrobia;c__[Pedosphaerae];o__[Pedosphaerales];f__;g__;s__	0.93	2	2	0	2	33	55	0	0	0	0	1	3	0	2	1	2	2	0	1	6	4	0	6
New.CleanUp.ReferenceOTU13610	k__Bacteria;p__Verrucomicrobia;c__[Spartobacteria];o__[Chthoniobacterales];f__[Chthoniobacteraceae];g__DA101;s__	0.95	9	5	1	1	6	15	3	11	18	9	7	11	7	9	3	8	1654	2290	1224	2	0	3	0
New.CleanUp.ReferenceOTU15387	k__Bacteria;p__Planctomycetes;c__OM190;o__CL500-15;f__;g__;s__	0.94	1	0	0	1	25	92	29	2	5	1	0	2	1	1	0	1	117	111	128	1	3	0	0
New.CleanUp.ReferenceOTU1348	k__Bacteria;p__Verrucomicrobia;c__[Spartobacteria];o__[Chthoniobacterales];f__[Chthoniobacteraceae]	1	0	2	3	2	9	38	12	0	5	1	176	828	322	96	8	98	8	0	2	0	0	0	0
New.CleanUp.ReferenceOTU13343	k__Bacteria;p__Verrucomicrobia;c__[Pedosphaerae];o__[Pedosphaerales]	0.94	0	0	0	1	0	4	0	0	0	0	2	7	5	6	0	1	2	0	2	0	0	0	0
880673	k__Bacteria;p__Planctomycetes;c__Planctomycetia;o__Gemmatales;f__Isosphaeraceae;g__;s__	1	1680	270	147	2	23	12	25	24	291	37	7	2	1	14	2	23	64	4	10	1	0	0	2
New.CleanUp.ReferenceOTU10724	k__Archaea;p__Crenarchaeota;c__MBGA	1	0	0	0	0	0	0	0	0	0	0	0	0	0	0	2	0	0	0	0	0	0	0	0
New.CleanUp.ReferenceOTU10384	k__Bacteria;p__Verrucomicrobia;c__[Spartobacteria];o__[Chthoniobacterales];f__[Chthoniobacteraceae]	1	3	5	1	1	7	20	11	5	5	2	0	4	1	23	0	8	1	4	3	0	0	1	2
New.ReferenceOTU187	k__Bacteria;p__Verrucomicrobia;c__[Pedosphaerae];o__[Pedosphaerales];f__Ellin515;g__;s__	0.99	19	17	8	49	891	1678	1238	1202	1004	1206	1330	4329	2949	1823	220	906	1591	1855	1341	48	18	7	2
New.CleanUp.ReferenceOTU11378	k__Bacteria;p__OD1;c__ZB2;o__;f__;g__;s__	0.99	0	0	0	0	0	1	1	0	0	0	0	0	0	1	0	0	0	0	7	0	0	0	0
New.CleanUp.ReferenceOTU12235	k__Bacteria;p__Verrucomicrobia;c__[Pedosphaerae];o__[Pedosphaerales]	0.99	0	1	0	0	1	0	0	0	3	0	0	1	1	2	0	1	1	0	1	0	0	0	0
New.CleanUp.ReferenceOTU10774	k__Bacteria	0.99	8	3	4	1791	10	14	20	7	11	3	7	8	9	10	0	4	52	330	252	4489	3300	1413	1
1106926	k__Bacteria;p__Planctomycetes;c__Planctomycetia;o__Pirellulales;f__Pirellulaceae;g__Pirellula;s__	1	0	0	0	63	0	1	22	0	1	1	0	20	7	0	0	0	25	8	5	9	2	0	0
4360319	Unassignable	1	1	4	0	2	12	25	7	2	20	0	5	6	1	1	2	1	18	7	12	0	0	0	0
552935	k__Bacteria;p__Chlamydiae;c__Chlamydiia;o__Chlamydiales;f__;g__;s__	0.97	61	3	0	0	0	0	1	1	14	2	1	1	0	11	2	5	0	3	34	0	0	0	0
New.CleanUp.ReferenceOTU14149	k__Bacteria;p__Verrucomicrobia;c__[Pedosphaerae];o__[Pedosphaerales]	1	2	2	1	6	27	38	34	4	3	1	22	104	53	6	1	1	56	41	42	2	0	1	0
New.CleanUp.ReferenceOTU11497	k__Bacteria;p__Verrucomicrobia;c__[Pedosphaerae];o__[Pedosphaerales]	0.87	2	1	3	0	4	11	13	16	26	4	22	93	43	16	1	6	17	17	14	1	2	0	0
773026	k__Bacteria;p__Verrucomicrobia;c__[Pedosphaerae];o__[Pedosphaerales];f__;g__;s__	0.82	23	34	10	1651	2060	4048	2992	92	32	22	141	563	485	85	9	53	683	1045	1370	1889	695	606	410
New.ReferenceOTU200	k__Bacteria;p__OD1;c__ZB2;o__;f__;g__;s__	0.87	0	0	0	0	0	14	0	0	1	0	0	36	0	0	0	0	0	0	0	0	0	0	0
New.CleanUp.ReferenceOTU12222	k__Bacteria;p__Verrucomicrobia;c__[Pedosphaerae];o__[Pedosphaerales]	1	1	2	0	1	2	2	1	0	1	0	0	5	1	5	0	1	0	4	4	0	1	0	1
New.CleanUp.ReferenceOTU11602	k__Bacteria;p__Verrucomicrobia;c__[Spartobacteria];o__[Chthoniobacterales];f__[Chthoniobacteraceae];g__DA101;s__	1	59	54	16	37	5191	12110	4631	712	21954	8385	2705	7505	4900	5769	706	3605	7186	4002	4495	56	10	22	7
New.ReferenceOTU174	k__Bacteria;p__OD1;c__ZB2;o__;f__;g__;s__	1	0	0	1	0	0	1	0	0	0	0	0	13	0	124	8	29	22	24	10	0	0	0	0
218456	k__Bacteria;p__Verrucomicrobia;c__[Pedosphaerae];o__[Pedosphaerales];f__;g__;s__	1	1	1	0	4	8	21	13	0	0	0	6	38	13	19	0	0	7	7	4	146	3	3	1
New.ReferenceOTU313	k__Archaea;p__Euryarchaeota;c__[Parvarchaea];o__YLA114;f__;g__;s__	1	0	0	0	0	0	0	0	1	0	0	0	0	0	0	1	1	66	137	207	0	0	0	0
New.CleanUp.ReferenceOTU13434	k__Bacteria;p__OD1;c__Mb-NB09;o__;f__;g__;s__	0.98	0	0	0	0	0	1	0	0	5	0	0	0	0	11	0	12	0	0	0	0	0	0	0
1110996	k__Bacteria;p__Verrucomicrobia;c__[Pedosphaerae];o__[Pedosphaerales]	1	14	11	5	154	844	1654	1243	676	57	89	575	1743	1603	22	2	20	379	463	424	465	143	185	5
New.CleanUp.ReferenceOTU14510	k__Bacteria;p__Verrucomicrobia;c__[Spartobacteria];o__[Chthoniobacterales]	0.91	0	1	0	1	4	3	2	2	17	1	1	3	1	4	0	2	12	10	14	0	0	0	0
New.CleanUp.ReferenceOTU12818	k__Bacteria;p__Verrucomicrobia;c__[Pedosphaerae];o__[Pedosphaerales]	1	1	1	0	0	202	326	25	2	2	1	53	81	85	126	19	106	3	11	71	0	3	0	0
New.CleanUp.ReferenceOTU15180	k__Bacteria;p__Verrucomicrobia;c__[Spartobacteria];o__[Chthoniobacterales];f__[Chthoniobacteraceae];g__DA101;s__	0.95	1	0	0	0	186	200	101	54	1856	447	61	275	325	712	102	669	42	68	175	0	0	0	0
New.CleanUp.ReferenceOTU1239	k__Bacteria;p__Verrucomicrobia;c__[Pedosphaerae];o__[Pedosphaerales]	1	4	4	0	480	13	9	16	1	3	1	1	18	10	3	0	2	155	131	349	318	125	96	47
New.CleanUp.ReferenceOTU10207	k__Archaea;p__Crenarchaeota;c__Thaumarchaeota;o__Cenarchaeales;f__SAGMA-X;g__;s__	0.97	14	19	4	1	14	37	7	7	16	13	4	14	10	6874	1427	10624	11046	10175	10148	4	2	0	1
New.CleanUp.ReferenceOTU14068	k__Bacteria;p__Verrucomicrobia;c__[Pedosphaerae];o__[Pedosphaerales];f__;g__;s__	0.87	4	6	0	77	421	466	702	4	5	5	7	9	4	38	5	21	113	168	279	776	116	142	0
558858	k__Bacteria;p__Planctomycetes;c__Planctomycetia;o__Gemmatales;f__Gemmataceae;g__;s__	1	0	0	0	24	2	11	0	0	2	0	1	0	1	7	0	18	0	2	1	3	6	31	0
New.ReferenceOTU428	k__Bacteria;p__Verrucomicrobia;c__[Pedosphaerae];o__[Pedosphaerales]	1	8	6	2	0	0	1	0	11	1	3	0	4	4	0	0	3	0	0	6	43	0	0	0
1147754	k__Bacteria;p__Planctomycetes;c__Planctomycetia;o__Pirellulales;f__Pirellulaceae;g__Pirellula;s__	0.99	0	0	0	0	0	0	0	0	1	0	0	0	0	0	0	1	0	8	0	5	4	0	0
New.CleanUp.ReferenceOTU13282	k__Bacteria;p__Verrucomicrobia;c__[Pedosphaerae];o__[Pedosphaerales]	1	0	0	0	0	3	2	2	0	1	0	0	0	1	0	0	0	1	3	3	0	2	0	0
New.CleanUp.ReferenceOTU15835	k__Bacteria;p__Verrucomicrobia;c__[Pedosphaerae];o__[Pedosphaerales];f__;g__;s__	0.87	0	0	0	0	0	3	0	1	1	1	1	2	2	1	0	0	0	0	0	0	1	0	0
New.ReferenceOTU392	k__Archaea;p__Crenarchaeota;c__MBGA;o__NRP-J;f__;g__;s__	1	1011	1571	648	1	0	1	0	2	5	9	0	1	1	30	1	3	1	0	4	0	0	0	0
New.ReferenceOTU56	k__Archaea;p__Euryarchaeota;c__Thermoplasmata;o__E2	0.88	0	0	0	0	0	0	0	0	0	2	0	0	0	0	0	15	23	67	47	0	0	0	0
New.CleanUp.ReferenceOTU15359	k__Bacteria;p__Verrucomicrobia;c__[Pedosphaerae];o__[Pedosphaerales];f__[Pedosphaeraceae];g__Pedosphaera;s__	0.88	0	1	0	0	2	2	2	3	16	0	1	4	2	4	1	1	0	0	4	0	0	0	0
4453357	k__Bacteria;p__Verrucomicrobia;c__[Spartobacteria];o__[Chthoniobacterales];f__[Chthoniobacteraceae];g__DA101;s__	1	21	13	2	5	120	275	192	341	1160	469	1017	4664	2176	1208	125	802	1467	780	776	32	10	2	6
New.CleanUp.ReferenceOTU11710	k__Bacteria	0.98	1	0	16	0	0	0	0	2	55	81	3	1	2	123	7	46	0	0	0	0	0	0	0
New.CleanUp.ReferenceOTU13758	k__Bacteria;p__Verrucomicrobia;c__[Pedosphaerae];o__[Pedosphaerales]	1	0	0	0	3	6	24	9	5	18	4	17	60	19	12	1	9	16	12	12	2	1	1	0
246893	k__Bacteria;p__Acidobacteria;c__Chloracidobacteria;o__;f__;g__;s__	1	0	0	0	0	8	40	2	0	0	0	29	5	50	0	0	0	3	13	2	0	0	0	0
New.CleanUp.ReferenceOTU1339	k__Bacteria	1	0	0	0	0	0	0	0	0	0	0	0	0	0	0	0	3	0	0	0	0	0	0	0
New.CleanUp.ReferenceOTU13862	k__Bacteria;p__Verrucomicrobia;c__[Pedosphaerae];o__[Pedosphaerales]	1	0	0	0	1	3	8	10	0	0	0	0	1	0	0	0	0	4	0	1	1	0	0	0
New.CleanUp.ReferenceOTU13915	k__Bacteria;p__Verrucomicrobia;c__[Pedosphaerae];o__[Pedosphaerales]	0.87	0	2	3	2	170	334	302	0	1	0	116	403	339	7	0	1	24	59	70	0	1	1	0
New.CleanUp.ReferenceOTU13234	k__Bacteria;p__Verrucomicrobia;c__[Pedosphaerae];o__[Pedosphaerales]	1	74	67	23	1	4	8	3	34	47	22	20	75	47	28	4	14	5	5	12	2	1	2	0
New.CleanUp.ReferenceOTU15354	k__Bacteria;p__Verrucomicrobia;c__[Pedosphaerae];o__[Pedosphaerales]	1	2	2	0	0	0	2	2	0	2	1	0	3	1	2	0	2	1	1	0	1	0	0	1
New.CleanUp.ReferenceOTU10414	k__Bacteria;p__Verrucomicrobia;c__[Pedosphaerae];o__[Pedosphaerales]	1	9	13	3	545	708	1749	1288	22	35	7	719	2256	1267	124	5	58	826	994	875	303	159	72	2
New.CleanUp.ReferenceOTU11469	k__Bacteria;p__Verrucomicrobia	0.96	2	1	1	0	2	9	6	2	4	0	1	4	0	3	1	1	1	2	3	1	0	0	0
4366264	k__Bacteria;p__Planctomycetes;c__Planctomycetia;o__Planctomycetales;f__Planctomycetaceae;g__Planctomyces;s__	1	0	1	0	59	3	65	29	56	504	45	58	382	228	201	1	41	150	55	16	26	2	1	1
New.ReferenceOTU316	k__Bacteria;p__Verrucomicrobia;c__[Pedosphaerae];o__[Pedosphaerales]	1	18	27	11	1337	1236	1551	2234	349	206	178	409	1352	871	365	26	196	2355	2816	1823	476	246	112	206
111086	k__Bacteria;p__Verrucomicrobia;c__[Pedosphaerae];o__[Pedosphaerales];f__Ellin515;g__;s__	0.99	145	141	54	1141	5112	8040	4991	9826	9477	6343	14161	31370	23898	8836	1029	5765	5041	4972	5007	881	403	301	66
New.CleanUp.ReferenceOTU15674	k__Bacteria;p__Verrucomicrobia;c__[Spartobacteria];o__[Chthoniobacterales];f__[Chthoniobacteraceae];g__DA101;s__	0.99	4	4	1	3	4	16	10	49	1964	627	51	176	64	262	32	551	847	720	931	1	1	1	1
New.CleanUp.ReferenceOTU12172	k__Bacteria;p__OP3;c__PBS-25;o__;f__;g__;s__	0.97	0	0	0	0	0	1	2	0	0	0	0	1	0	1	0	0	2	1	3	2	0	1	0
New.CleanUp.ReferenceOTU12846	k__Bacteria;p__Verrucomicrobia;c__[Spartobacteria];o__[Chthoniobacterales];f__[Chthoniobacteraceae]	0.83	0	2	0	0	1	2	0	0	2	0	1	8	9	4	0	4	5	1	3	0	0	0	0
New.CleanUp.ReferenceOTU13097	k__Bacteria;p__Verrucomicrobia;c__[Pedosphaerae];o__[Pedosphaerales]	1	12	19	5	1075	299	724	646	657	54	82	567	1758	1569	30	3	19	153	174	278	1016	320	239	22
New.CleanUp.ReferenceOTU12234	k__Bacteria	0.98	0	0	0	0	1	1	0	6	132	971	1	3	1	51	2	56	0	3	66	0	0	0	0
New.CleanUp.ReferenceOTU13997	k__Bacteria;p__Verrucomicrobia	0.99	0	1	0	2	0	0	1	0	3	3	5	12	10	6	1	3	2	4	1	0	0	0	0
New.CleanUp.ReferenceOTU12916	k__Bacteria;p__Verrucomicrobia;c__[Pedosphaerae];o__[Pedosphaerales]	0.93	6	7	2	390	106	224	387	10	16	2	53	58	24	391	36	242	486	849	1666	885	670	293	2
New.ReferenceOTU274	k__Bacteria	1	0	0	0	0	97	5	0	0	0	0	0	0	1	0	0	0	0	0	0	0	0	0	0
New.CleanUp.ReferenceOTU11677	k__Bacteria;p__Verrucomicrobia;c__[Spartobacteria];o__[Chthoniobacterales];f__[Chthoniobacteraceae];g__heteroC45_4W;s__	0.98	1	0	0	0	0	18	0	0	1	1	0	1	0	1	0	1	0	0	0	0	0	0	0
4452877	k__Bacteria;p__Chlamydiae;c__Chlamydiia;o__Chlamydiales;f__;g__;s__	0.89	154	28	0	0	0	0	0	88	74	2	1	1	0	6	0	2	0	5	33	0	0	0	0
New.CleanUp.ReferenceOTU13400	k__Bacteria;p__Verrucomicrobia	0.98	1	0	0	0	0	0	0	0	1	0	3	12	5	9	3	10	5	1	1	0	0	0	0
New.CleanUp.ReferenceOTU1113	k__Bacteria;p__Verrucomicrobia;c__[Spartobacteria];o__[Chthoniobacterales];f__[Chthoniobacteraceae]	0.99	3	2	0	0	0	2	1	8	28	5	1	3	1	2	0	0	1	0	0	0	0	0	0
663880	k__Bacteria;p__Acidobacteria;c__Chloracidobacteria;o__;f__;g__;s__	1	0	0	0	73	81	229	65	5	40	38	289	58	147	8	2	9	21	41	72	0	0	0	2
New.CleanUp.ReferenceOTU11789	k__Bacteria;p__Verrucomicrobia;c__[Pedosphaerae];o__[Pedosphaerales]	0.99	1	1	0	6	35	83	42	62	69	65	87	193	135	62	11	17	49	55	36	3	2	0	0
New.ReferenceOTU181	k__Bacteria;p__Verrucomicrobia;c__[Spartobacteria];o__[Chthoniobacterales];f__[Chthoniobacteraceae];g__DA101;s__	0.99	4	5	2	0	81	140	105	27	989	224	205	554	401	115	36	147	1118	697	886	1	1	0	0
New.ReferenceOTU209	k__Bacteria;p__Verrucomicrobia;c__[Pedosphaerae];o__[Pedosphaerales]	1	34	25	16	53	1670	1563	849	786	538	553	896	2395	1614	2555	237	1343	943	1514	1158	14	23	17	4
New.CleanUp.ReferenceOTU13219	k__Bacteria;p__Verrucomicrobia;c__[Spartobacteria];o__[Chthoniobacterales];f__[Chthoniobacteraceae]	0.98	712	82	15	2	0	0	1	1	0	0	1	2	1	1	0	0	0	0	0	0	0	1	0
New.CleanUp.ReferenceOTU16361	k__Bacteria;p__Verrucomicrobia;c__[Spartobacteria];o__[Chthoniobacterales];f__[Chthoniobacteraceae];g__DA101;s__	0.97	0	0	0	0	14	8	3	1	1	1	2	47	30	0	0	0	114	95	65	0	0	0	1
New.CleanUp.ReferenceOTU15529	k__Archaea;p__Euryarchaeota	0.94	1	0	0	0	189	66	40	0	1	18	34	247	28	24	4	0	71	84	227	0	0	0	0
New.ReferenceOTU188	k__Bacteria;p__Verrucomicrobia;c__[Spartobacteria];o__[Chthoniobacterales];f__[Chthoniobacteraceae];g__DA101;s__	0.93	0	0	0	0	19	61	26	6	128	37	4	26	16	27	2	13	31	15	15	0	0	0	0
New.CleanUp.ReferenceOTU14889	k__Bacteria;p__Verrucomicrobia;c__[Pedosphaerae];o__[Pedosphaerales]	0.92	0	0	0	1	2	6	3	7	4	4	16	51	18	6	1	4	6	4	3	0	0	0	0
New.CleanUp.ReferenceOTU1324	k__Bacteria;p__OD1;c__ZB2;o__;f__;g__;s__	1	0	0	0	0	0	0	0	0	0	0	0	0	0	0	0	27	0	0	0	0	0	0	0
New.CleanUp.ReferenceOTU14422	k__Bacteria;p__Verrucomicrobia;c__[Pedosphaerae];o__[Pedosphaerales]	1	979	1547	692	2	19	14	8	2061	1571	1267	902	1392	1299	331	39	173	96	178	122	3	2	3	1
238183	k__Bacteria;p__Verrucomicrobia;c__[Pedosphaerae];o__[Pedosphaerales]	1	7	5	1	300	729	812	1198	116	29	157	50	47	20	25	1	12	78	121	97	236	268	114	89
New.CleanUp.ReferenceOTU10561	k__Bacteria;p__Verrucomicrobia;c__[Spartobacteria];o__[Chthoniobacterales];f__[Chthoniobacteraceae]	0.88	0	1	0	0	0	0	0	1	5	0	7	25	5	6	0	5	2	2	1	0	0	0	0
New.CleanUp.ReferenceOTU14159	k__Bacteria;p__Verrucomicrobia;c__[Spartobacteria];o__[Chthoniobacterales];f__[Chthoniobacteraceae]	0.99	0	0	0	1	5	7	2	1	6	1	0	1	0	2	0	1	1	0	0	1	0	0	0
1951898	k__Bacteria;p__Verrucomicrobia;c__[Pedosphaerae];o__[Pedosphaerales]	1	37316	37284	13355	51	87	126	116	4785	3296	3730	911	1249	1719	581	82	434	78	81	88	28	17	9	11
New.ReferenceOTU217	k__Bacteria	1	0	1	2	0	0	5	1	35	48	113	0	0	1	103	7	60	0	2	52	1	0	0	0
New.CleanUp.ReferenceOTU15457	k__Bacteria;p__Verrucomicrobia;c__[Pedosphaerae]	0.8	5	10	7	0	4	4	2	31	33	23	5	13	14	12	0	3	5	3	2	0	0	0	0
New.ReferenceOTU259	k__Bacteria;p__Verrucomicrobia;c__[Spartobacteria];o__[Chthoniobacterales];f__[Chthoniobacteraceae]	0.99	4	9	25	0	3	4	2	758	776	992	0	10	3	19	0	3	3	4	1	0	0	0	1
186517	k__Bacteria;p__Planctomycetes;c__Planctomycetia;o__Gemmatales;f__Isosphaeraceae;g__;s__	1	1	1	0	0	0	2	5	0	0	3	0	0	0	5	1	1	5	1	3	0	0	0	0
New.CleanUp.ReferenceOTU15157	k__Bacteria;p__Verrucomicrobia;c__[Spartobacteria];o__[Chthoniobacterales];f__[Chthoniobacteraceae];g__DA101;s__	0.8	2	8	2	1	2	5	3	1	4	2	0	2	1	8	2	7	4	2	4	0	0	0	0
New.ReferenceOTU20	k__Bacteria;p__Verrucomicrobia;c__[Spartobacteria];o__[Chthoniobacterales];f__[Chthoniobacteraceae]	1	9	6	1	3	37	59	40	153	133	55	474	1220	1133	1561	249	1347	352	344	163	1	1	1	0
106151	k__Bacteria;p__Verrucomicrobia;c__[Spartobacteria];o__[Chthoniobacterales];f__[Chthoniobacteraceae];g__OR-59;s__	1	0	1	1	0	0	0	248	0	7	1	0	0	2	3	0	9	4	1	0	0	0	0	0
New.CleanUp.ReferenceOTU12421	k__Bacteria;p__Verrucomicrobia;c__[Spartobacteria];o__[Chthoniobacterales];f__[Chthoniobacteraceae]	0.96	18	19	5	0	0	3	1	80	158	47	0	4	1	2	1	3	5	7	2	0	0	0	0
New.CleanUp.ReferenceOTU12145	k__Bacteria;p__Verrucomicrobia;c__[Spartobacteria];o__[Chthoniobacterales];f__[Chthoniobacteraceae];g__DA101;s__	0.91	4	2	0	0	4	7	2	167	2045	1367	2	8	3	9	0	1	2	2	8	0	0	1	0
New.CleanUp.ReferenceOTU1457	k__Bacteria;p__Verrucomicrobia;c__[Spartobacteria];o__[Chthoniobacterales];f__[Chthoniobacteraceae];g__Chthoniobacter;s__	0.98	466	526	216	5	31	45	7	276	288	138	100	162	147	218	21	49	1	22	50	0	3	0	0
New.ReferenceOTU419	k__Bacteria;p__Verrucomicrobia;c__[Pedosphaerae];o__[Pedosphaerales];f__Ellin517;g__;s__	0.99	1	3	0	286	55	15	67	0	3	2	43	83	12	10	13	4	37	135	145	54	75	8	22
New.ReferenceOTU458	k__Bacteria;p__Verrucomicrobia;c__[Pedosphaerae];o__[Pedosphaerales];f__auto67_4W;g__;s__	0.99	333	342	90	5	3	7	72	1264	729	467	890	736	887	56	17	85	57	17	162	1	0	1	2
New.CleanUp.ReferenceOTU12577	k__Bacteria;p__Verrucomicrobia;c__[Pedosphaerae];o__[Pedosphaerales]	0.99	10	13	5	0	0	0	5	15	12	13	25	51	45	52	9	32	4	2	3	1	0	0	0
New.CleanUp.ReferenceOTU12847	k__Bacteria;p__Verrucomicrobia	1	0	1	0	0	0	1	0	1	4	1	3	30	5	2	1	4	3	2	1	0	0	0	0
New.CleanUp.ReferenceOTU132	k__Bacteria;p__Verrucomicrobia;c__[Pedosphaerae];o__[Pedosphaerales]	0.99	0	0	0	0	6	18	6	0	3	3	9	27	10	3	1	2	10	14	2	0	0	0	0
New.CleanUp.ReferenceOTU12195	k__Bacteria;p__Verrucomicrobia	0.99	0	0	0	0	1	7	2	4	9	1	0	4	1	6	0	5	1	0	4	0	0	0	0
223724	k__Bacteria;p__Verrucomicrobia;c__[Spartobacteria];o__[Chthoniobacterales];f__[Chthoniobacteraceae];g__DA101;s__	1	3	3	0	0	1	2	2	51	81	1	64	286	159	32	1	10	2	96	23	0	0	0	0
New.ReferenceOTU416	k__Bacteria;p__Verrucomicrobia;c__[Spartobacteria];o__[Chthoniobacterales];f__[Chthoniobacteraceae];g__DA101;s__	1	5	9	4	22	87	107	42	21	70	15	556	2521	1209	939	127	940	1198	663	467	34	15	4	1
New.CleanUp.ReferenceOTU15618	k__Bacteria;p__Verrucomicrobia;c__[Pedosphaerae];o__[Pedosphaerales]	0.93	9	6	1	0	0	2	0	0	0	0	1	2	0	1	0	0	1	0	1	0	0	0	0
New.CleanUp.ReferenceOTU15494	k__Bacteria	0.93	0	0	0	0	1	0	0	0	0	0	127	7	0	11	0	0	0	0	0	0	0	0	0
New.CleanUp.ReferenceOTU15538	k__Bacteria;p__Verrucomicrobia;c__[Pedosphaerae];o__[Pedosphaerales]	1	2	8	1	0	0	7	1	55	38	4	16	15	3	1	0	0	2	0	3	0	0	0	0
New.CleanUp.ReferenceOTU14469	k__Bacteria;p__Verrucomicrobia;c__[Pedosphaerae];o__[Pedosphaerales];f__;g__;s__	0.86	0	1	0	2	71	42	44	2	5	0	0	4	1	2	0	2	3	2	4	1	0	0	0
New.CleanUp.ReferenceOTU15958	k__Bacteria;p__Verrucomicrobia;c__[Pedosphaerae];o__[Pedosphaerales];f__;g__;s__	0.86	6	5	1	403	5	1	0	0	1	0	1	1	2	2	0	1	4	6	3	2	0	11	0
New.CleanUp.ReferenceOTU11108	k__Bacteria;p__Verrucomicrobia;c__[Spartobacteria];o__[Chthoniobacterales];f__[Chthoniobacteraceae]	0.88	7	2	2	1	643	1041	938	1	6	1	15	92	17	6	2	4	197	92	102	1	0	1	0
New.CleanUp.ReferenceOTU10329	k__Bacteria;p__Acidobacteria;c__Chloracidobacteria;o__;f__;g__;s__	1	1	0	0	2	5	49	0	0	0	0	134	22	71	1	2	7	0	18	11	0	0	0	1
New.CleanUp.ReferenceOTU12487	k__Bacteria;p__OD1;c__ZB2;o__;f__;g__;s__	0.86	0	0	0	0	0	0	0	0	22	0	0	0	0	0	0	0	0	0	0	0	0	0	0
New.CleanUp.ReferenceOTU12095	k__Bacteria;p__Verrucomicrobia;c__[Pedosphaerae];o__[Pedosphaerales]	0.96	2	0	0	1	2	4	3	0	1	0	7	12	4	3	0	0	0	6	3	0	1	0	0
New.CleanUp.ReferenceOTU1538	k__Bacteria;p__Verrucomicrobia;c__[Pedosphaerae];o__[Pedosphaerales]	1	28	20	7	0	0	1	0	7	5	5	1	12	4	6	0	6	1	3	2	0	0	0	0
New.CleanUp.ReferenceOTU14925	k__Bacteria;p__Verrucomicrobia;c__[Pedosphaerae];o__[Pedosphaerales]	1	7	8	2	1	0	2	1	4	2	2	3	1	3	4	0	1	4	1	2	0	0	0	1
New.CleanUp.ReferenceOTU14613	k__Archaea;p__Euryarchaeota	0.97	1	0	0	0	0	8	0	0	0	0	10	79	0	0	0	1	33	7	2	0	0	0	0
New.CleanUp.ReferenceOTU14503	k__Bacteria;p__Verrucomicrobia	1	0	0	0	0	2	3	1	1	5	0	1	1	1	14	5	16	3	0	0	0	0	0	0
New.CleanUp.ReferenceOTU1638	k__Bacteria;p__Verrucomicrobia;c__[Pedosphaerae];o__[Pedosphaerales]	0.99	0	0	0	0	0	0	0	0	0	0	2	2	4	0	0	0	1	0	1	0	0	0	0
New.CleanUp.ReferenceOTU16324	Unclassified	1	0	1	0	3	5	5	0	2	4	0	0	3	0	3	0	5	6	3	11	2	0	0	0
New.CleanUp.ReferenceOTU13594	k__Bacteria;p__Verrucomicrobia;c__[Spartobacteria];o__[Chthoniobacterales];f__[Chthoniobacteraceae]	1	0	0	0	0	9	31	11	2	61	19	2	25	15	20	1	12	16	7	13	0	0	0	0
New.CleanUp.ReferenceOTU11484	k__Bacteria;p__Verrucomicrobia;c__[Pedosphaerae];o__[Pedosphaerales]	0.98	0	0	0	0	291	532	414	0	4	0	1	3	1	4	0	0	1	3	2	0	0	0	0
New.CleanUp.ReferenceOTU15574	k__Bacteria;p__Verrucomicrobia;c__[Spartobacteria];o__[Chthoniobacterales];f__[Chthoniobacteraceae]	1	12	11	2	4	135	462	213	57	67	92	797	2336	1730	579	60	269	651	506	532	2	0	1	1
New.CleanUp.ReferenceOTU1291	k__Bacteria;p__Verrucomicrobia;c__[Spartobacteria];o__[Chthoniobacterales];f__[Chthoniobacteraceae]	1	3	6	1	1	1	33	12	916	746	779	0	9	3	16	2	22	27	29	2	0	1	0	0
New.CleanUp.ReferenceOTU13284	k__Bacteria;p__Verrucomicrobia;c__[Pedosphaerae];o__[Pedosphaerales]	1	0	1	0	3	15	24	9	1	1	0	3	6	2	0	0	0	6	3	3	3	0	2	0
1114432	k__Bacteria;p__Planctomycetes;c__OM190;o__CL500-15;f__;g__;s__	1	1	0	0	68	12	131	84	3	5	1	2	6	28	138	5	29	9	9	19	5	8	0	0
New.CleanUp.ReferenceOTU10465	k__Bacteria;p__Verrucomicrobia;c__[Spartobacteria];o__[Chthoniobacterales];f__[Chthoniobacteraceae]	0.97	0	1	0	0	0	0	24	0	6	2	0	0	0	0	0	5	0	4	0	2	0	0	0
995662	k__Bacteria;p__Verrucomicrobia;c__[Pedosphaerae];o__[Pedosphaerales];f__;g__;s__	0.91	0	1	0	0	2	11	0	0	0	0	0	1	0	0	0	0	19	0	6	1	0	0	0
New.CleanUp.ReferenceOTU14103	k__Bacteria;p__Verrucomicrobia;c__[Pedosphaerae];o__[Pedosphaerales];f__auto67_4W;g__;s__	1	6028	5825	2115	12	190	143	113	1467	842	656	1258	2667	2450	755	155	663	187	127	165	6	4	0	3
2406106	k__Bacteria;p__Acidobacteria;c__Chloracidobacteria;o__;f__;g__;s__	1	0	0	0	10	3	0	0	0	0	0	109	4	2	0	0	0	2	5	0	0	0	1	0
New.ReferenceOTU223	k__Bacteria;p__Verrucomicrobia;c__[Pedosphaerae];o__[Pedosphaerales];f__auto67_4W;g__;s__	0.87	3310	4591	1596	10	302	183	175	2037	1651	724	1517	2441	2423	1148	181	835	266	122	275	8	6	2	2
New.CleanUp.ReferenceOTU13221	k__Bacteria;p__Verrucomicrobia;c__[Pedosphaerae];o__[Pedosphaerales]	0.84	1	3	1	0	0	1	1	6	4	6	2	3	2	2	0	1	3	1	2	1	0	0	0
New.CleanUp.ReferenceOTU1195	k__Bacteria;p__Verrucomicrobia;c__[Spartobacteria];o__[Chthoniobacterales];f__[Chthoniobacteraceae];g__DA101;s__	0.81	2	219	58	1	6	10	26	614	424	149	643	1720	1179	150	5	18	250	128	124	0	1	2	1
New.ReferenceOTU325	k__Bacteria;p__Verrucomicrobia;c__[Spartobacteria];o__[Chthoniobacterales];f__[Chthoniobacteraceae];g__;s__	0.84	1	0	0	65	24	19	135	0	1	0	4	130	117	43	9	81	16	51	20	0	11	0	0
New.CleanUp.ReferenceOTU12907	k__Bacteria;p__OD1;c__ZB2;o__;f__;g__;s__	0.99	0	0	0	12	14	13	32	0	21	0	0	0	1	1	0	0	30	35	26	28	12	10	0
New.CleanUp.ReferenceOTU13210	k__Bacteria;p__Verrucomicrobia;c__[Pedosphaerae];o__[Pedosphaerales];f__Ellin515;g__;s__	0.84	0	0	0	1	1	10	4	3	5	1	7	28	8	3	2	2	3	1	4	1	0	0	0
New.CleanUp.ReferenceOTU11774	k__Bacteria;p__Verrucomicrobia;c__[Pedosphaerae];o__[Pedosphaerales]	1	4	4	1	1	0	3	1	12	5	1	5	24	9	0	0	0	1	0	2	0	2	0	0
New.CleanUp.ReferenceOTU15924	k__Bacteria;p__Verrucomicrobia	0.9	0	1	0	0	2	13	5	0	3	0	1	2	2	0	0	2	0	0	2	0	0	0	0
New.CleanUp.ReferenceOTU10114	k__Bacteria;p__Verrucomicrobia;c__[Methylacidiphilae];o__S-BQ2-57;f__;g__;s__	0.99	0	0	0	0	0	0	0	0	0	0	1	0	0	63	1	22	2	0	164	0	0	0	0
577182	k__Bacteria;p__Planctomycetes;c__Planctomycetia;o__Pirellulales;f__Pirellulaceae;g__;s__	0.98	0	0	0	0	0	1	1	0	0	0	0	0	2	1	0	0	1	1	0	0	1	0	0
New.CleanUp.ReferenceOTU12970	k__Bacteria;p__Verrucomicrobia;c__[Pedosphaerae];o__[Pedosphaerales]	1	1	2	1	35	15	44	36	19	26	13	45	123	71	46	6	29	24	18	17	13	5	3	0
4478632	k__Archaea;p__Crenarchaeota;c__MCG;o__pGrfC26;f__;g__;s__	1	0	0	0	30	54	8	0	0	0	0	0	0	0	8	15	65	0	0	0	0	0	0	0
New.CleanUp.ReferenceOTU1384	k__Bacteria;p__Planctomycetes;c__Planctomycetia;o__Gemmatales;f__Isosphaeraceae;g__;s__	0.92	25	39	4	0	0	2	2	2	36	0	0	4	13	5	0	3	3	1	4	0	0	0	0
246742	k__Bacteria;p__Proteobacteria;c__Deltaproteobacteria;o__Syntrophobacterales;f__Syntrophobacteraceae;g__;s__	1	15	1	0	0	0	0	0	1	1	1	2	1	0	0	0	0	0	3	0	0	0	0	0
New.CleanUp.ReferenceOTU15441	k__Bacteria;p__Verrucomicrobia	1	0	1	0	8	82	77	76	1	6	0	0	14	2	3	0	4	11	0	2	0	0	0	0
238280	k__Bacteria;p__Actinobacteria;c__Thermoleophilia;o__Solirubrobacterales;f__;g__;s__	1	0	0	0	0	1	11	0	0	0	0	2	0	0	0	0	0	0	0	0	0	0	0	2
818813	k__Bacteria;p__Verrucomicrobia;c__[Spartobacteria];o__[Chthoniobacterales];f__[Chthoniobacteraceae];g__DA101;s__	1	19	23	2	11	175	375	228	180	291	52	438	1207	596	1234	145	1051	2821	1779	744	2	3	0	3
New.CleanUp.ReferenceOTU10307	k__Bacteria;p__Verrucomicrobia	1	0	2	0	1	3	3	5	4	3	2	9	19	13	2	0	0	6	4	3	0	0	1	0
New.ReferenceOTU394	k__Bacteria;p__Verrucomicrobia;c__[Pedosphaerae];o__[Pedosphaerales];f__;g__;s__	0.87	2	2	0	2	40	55	11	3	3	1	176	714	211	54	3	7	5	3	12	2	0	1	0
New.ReferenceOTU1	k__Bacteria;p__Verrucomicrobia;c__[Spartobacteria];o__[Chthoniobacterales];f__[Chthoniobacteraceae];g__Chthoniobacter;s__	0.87	2115	1237	349	7	28	78	66	226	253	416	93	271	254	478	72	389	18	75	85	8	4	1	220
New.CleanUp.ReferenceOTU13196	k__Bacteria;p__Verrucomicrobia;c__[Pedosphaerae];o__[Pedosphaerales];f__Ellin515;g__;s__	0.98	13	22	5	13	301	446	233	1833	1675	1146	3123	5556	5066	1835	217	1330	552	707	468	12	5	0	4
New.CleanUp.ReferenceOTU11706	k__Bacteria;p__Verrucomicrobia;c__[Pedosphaerae];o__[Pedosphaerales];f__auto67_4W;g__;s__	0.8	5	13	4	562	223	559	785	12	12	4	20	145	91	39	20	134	382	380	569	1813	363	183	66
New.CleanUp.ReferenceOTU10698	k__Bacteria;p__Verrucomicrobia;c__[Pedosphaerae];o__[Pedosphaerales]	0.98	3	1	0	1	51	284	88	2	1	2	44	194	83	5	8	30	2	2	1	0	0	0	0
New.CleanUp.ReferenceOTU15141	k__Bacteria;p__Verrucomicrobia	1	7	0	1	0	0	1	1	22	15	13	2	2	3	10	1	14	0	0	1	0	0	0	0
New.CleanUp.ReferenceOTU15478	k__Bacteria;p__Verrucomicrobia;c__[Pedosphaerae];o__[Pedosphaerales];f__auto67_4W;g__;s__	0.8	1	0	0	1	5	7	12	2	2	0	4	10	6	5	0	2	1	2	1	20	3	0	1
4383662	k__Bacteria;p__Planctomycetes;c__Planctomycetia;o__Gemmatales;f__Gemmataceae;g__;s__	1	1	9	0	0	0	0	0	2	19	0	0	0	0	0	0	0	0	0	0	0	0	0	0
3232050	k__Bacteria;p__Verrucomicrobia;c__[Pedosphaerae];o__[Pedosphaerales];f__Ellin515;g__;s__	1	19	29	9	582	1232	2315	1802	1520	1180	832	2935	5902	4807	1728	153	962	1137	1276	1044	306	114	69	1
4385099	k__Bacteria;p__Verrucomicrobia;c__[Pedosphaerae];o__[Pedosphaerales]	0.94	0	0	0	1	0	2	0	0	0	0	0	1	0	1	0	0	1	0	1	0	0	0	0
New.CleanUp.ReferenceOTU12400	k__Bacteria;p__Verrucomicrobia;c__[Pedosphaerae];o__[Pedosphaerales];f__Ellin515;g__;s__	0.98	7	6	3	56	185	324	211	78	68	55	666	1578	1374	243	33	111	266	301	211	11	3	5	0
New.ReferenceOTU491	k__Bacteria;p__Verrucomicrobia;c__[Spartobacteria];o__[Chthoniobacterales];f__[Chthoniobacteraceae];g__;s__	1	748	307	171	0	1	2	0	1	2	2	9	31	70	4	0	1	1	1	1	0	0	0	0
143239	k__Archaea;p__Crenarchaeota;c__MBGA;o__NRP-J;f__;g__;s__	1	6374	3887	1156	0	5	9	1	2	3	27	4	6	6	82	19	29	9	6	6	1	0	0	0
New.CleanUp.ReferenceOTU15292	k__Bacteria;p__Verrucomicrobia;c__[Pedosphaerae];o__[Pedosphaerales];f__auto67_4W;g__;s__	0.81	22	23	8	1	4	4	4	187	69	77	82	144	202	27	4	33	7	27	11	0	1	1	0
New.CleanUp.ReferenceOTU16511	k__Bacteria;p__Verrucomicrobia;c__[Spartobacteria];o__[Chthoniobacterales];f__[Chthoniobacteraceae]	0.9	1	0	0	7	34	84	40	4	43	44	3	9	19	10	4	10	11	15	5	7	1	0	10
4476194	k__Bacteria;p__Verrucomicrobia;c__[Spartobacteria];o__[Chthoniobacterales];f__[Chthoniobacteraceae];g__Ellin506;s__	1	0	0	0	0	0	0	5	0	0	0	0	3	41	0	0	2	0	0	0	0	3	0	0
New.CleanUp.ReferenceOTU13003	k__Bacteria;p__Verrucomicrobia;c__[Pedosphaerae];o__[Pedosphaerales];f__;g__;s__	0.83	0	0	0	1	13	226	53	1	0	0	17	21	44	0	0	0	2	4	5	0	0	0	0
813473	k__Archaea;p__Crenarchaeota;c__MBGA;o__NRP-J;f__;g__;s__	0.95	5913	5831	3680	0	2	2	4	732	3685	1384	5	1	1	1126	91	589	60	94	27	20	0	0	0
New.CleanUp.ReferenceOTU15445	k__Bacteria;p__Chlamydiae;c__Chlamydiia;o__Chlamydiales	0.97	0	0	0	0	0	0	0	3	0	0	0	0	0	0	0	0	0	0	0	0	0	0	0
New.CleanUp.ReferenceOTU16424	k__Bacteria;p__Verrucomicrobia;c__[Pedosphaerae];o__[Pedosphaerales]	0.99	13	4	0	0	0	4	8	1	0	1	1	6	2	27	4	20	124	8	9	3	0	0	0
New.CleanUp.ReferenceOTU15070	k__Bacteria;p__Verrucomicrobia;c__[Pedosphaerae];o__[Pedosphaerales];f__;g__;s__	0.86	1	3	0	0	3	6	3	0	1	0	0	3	1	2	0	1	2	1	2	0	0	0	0
55975	k__Bacteria;p__Verrucomicrobia;c__Verrucomicrobiae;o__Verrucomicrobiales;f__Verrucomicrobiaceae;g__Luteolibacter;s__	1	2	4	0	1683	5	2	1	2	4	4	4	1	62	120	13	24	311	125	82	107	150	190	79
New.ReferenceOTU467	k__Bacteria;p__Verrucomicrobia;c__[Pedosphaerae];o__[Pedosphaerales];f__;g__;s__	0.93	9	10	1	805	815	1298	1668	8	16	9	466	972	1018	352	57	162	813	854	953	1276	549	399	26
New.CleanUp.ReferenceOTU14131	k__Bacteria;p__Verrucomicrobia;c__[Pedosphaerae];o__[Pedosphaerales]	1	0	1	0	5	0	2	0	0	0	0	0	2	0	0	0	0	4	0	3	2	0	0	0
New.CleanUp.ReferenceOTU14921	k__Bacteria;p__Verrucomicrobia;c__[Pedosphaerae];o__[Pedosphaerales]	1	30	43	6	0	1	0	0	0	0	1	0	0	0	1	0	0	0	0	0	0	0	0	0
New.CleanUp.ReferenceOTU10707	k__Bacteria;p__Verrucomicrobia;c__Verrucomicrobiae;o__Verrucomicrobiales;f__Verrucomicrobiaceae;g__;s__	0.84	0	0	0	0	0	0	1	0	0	0	0	0	0	0	0	0	0	1	1	0	4	0	0
216255	k__Bacteria;p__Verrucomicrobia;c__[Spartobacteria];o__[Chthoniobacterales];f__[Chthoniobacteraceae];g__Ellin506;s__	1	0	1	0	0	0	1	0	0	2	1	0	11	20	1	0	0	0	0	0	0	0	0	0
New.CleanUp.ReferenceOTU11655	k__Bacteria;p__Verrucomicrobia;c__[Pedosphaerae];o__[Pedosphaerales]	0.94	3	5	2	0	0	2	1	4	1	3	6	15	8	5	0	2	2	5	1	0	0	0	0
4350694	k__Bacteria;p__Verrucomicrobia;c__[Spartobacteria];o__[Chthoniobacterales];f__[Chthoniobacteraceae];g__Candidatus Xiphinematobacter;s__	1	8	9	4	1294	557	695	1348	15	19	60	5	18	16	638	67	361	656	720	261	597	177	167	2177
New.CleanUp.ReferenceOTU14978	k__Archaea;p__Euryarchaeota	0.81	55633	44298	14971	5	15	17	6	18	19	225	13	16	12	8996	826	5208	477	303	816	4	1	2	2
New.CleanUp.ReferenceOTU16403	k__Bacteria;p__OP3;c__PBS-25;o__;f__;g__;s__	0.97	0	0	0	0	1	5	0	0	0	0	0	0	0	24	20	60	0	0	0	0	0	0	0
New.CleanUp.ReferenceOTU15594	k__Bacteria;p__Verrucomicrobia;c__[Pedosphaerae];o__[Pedosphaerales];f__;g__;s__	0.89	10	9	2	4	65	61	21	147	102	161	897	1967	2049	2251	217	1298	24	29	22	2	1	0	4
325609	k__Bacteria;p__Verrucomicrobia;c__[Spartobacteria];o__[Chthoniobacterales];f__[Chthoniobacteraceae];g__Chthoniobacter;s__	1	0	0	0	0	0	0	0	0	0	0	0	0	0	0	0	0	0	0	0	0	0	0	0
New.CleanUp.ReferenceOTU10199	k__Bacteria;p__Chlamydiae;c__Chlamydiia;o__Chlamydiales;f__Parachlamydiaceae	0.92	0	0	0	0	0	0	0	0	0	0	0	18	0	0	0	0	0	0	0	0	0	0	0
592812	k__Bacteria;p__Planctomycetes;c__;o__;f__;g__;s__	0.92	0	0	0	7	0	1	0	0	0	0	1	0	0	0	0	0	0	0	0	0	0	0	4
New.ReferenceOTU453	k__Bacteria;p__Verrucomicrobia	0.98	2	2	0	56	459	277	651	7	3	4	0	91	4	364	16	26	82	179	103	44	45	22	0
New.CleanUp.ReferenceOTU14023	k__Bacteria;p__Verrucomicrobia;c__[Spartobacteria];o__[Chthoniobacterales];f__[Chthoniobacteraceae];g__DA101;s__	0.99	47	43	11	29	4740	10748	4107	619	19803	7644	2645	7284	4787	5689	698	3488	5594	2833	2994	54	8	1	6
New.CleanUp.ReferenceOTU1135	k__Bacteria;p__Verrucomicrobia;c__[Spartobacteria];o__[Chthoniobacterales];f__[Chthoniobacteraceae]	1	2	1	0	0	90	87	14	18	115	14	5	26	11	10	4	5	140	95	80	0	1	0	0
144695	k__Archaea;p__Crenarchaeota;c__MBGA;o__NRP-J;f__;g__;s__	0.97	6014	5702	3600	0	2	4	4	722	3628	1352	4	2	2	742	64	501	48	70	8	15	0	0	0
New.ReferenceOTU335	k__Bacteria;p__Verrucomicrobia;c__[Pedosphaerae];o__[Pedosphaerales]	1	2	2	0	6	2	1	0	0	0	0	50	40	4	1	0	1	1	2	0	0	0	0	0
New.CleanUp.ReferenceOTU11248	k__Bacteria;p__Verrucomicrobia	0.99	20	21	6	0	0	0	1	6	6	2	2	5	8	1	0	0	0	0	0	0	0	0	0
New.CleanUp.ReferenceOTU15137	k__Bacteria;p__Verrucomicrobia;c__[Pedosphaerae];o__[Pedosphaerales]	0.99	214	74	43	1	0	0	0	26	9	2	1	2	2	0	0	1	0	1	1	0	0	0	0
4358273	k__Bacteria;p__Planctomycetes;c__Planctomycetia;o__Gemmatales;f__Isosphaeraceae;g__;s__	1	2	0	0	34	86	314	383	1	2	0	0	6	21	5	0	0	29	30	0	9	2	0	11
New.CleanUp.ReferenceOTU10569	k__Bacteria;p__Verrucomicrobia;c__[Pedosphaerae];o__[Pedosphaerales];f__auto67_4W;g__;s__	1	1492	1750	453	8	56	49	215	625	525	303	1076	1532	1414	370	49	282	359	158	519	7	7	16	0
New.CleanUp.ReferenceOTU1310	k__Bacteria;p__Verrucomicrobia;c__[Pedosphaerae]	0.84	0	0	0	0	0	1	0	0	0	0	0	0	1	0	0	0	0	0	9	0	0	0	0
New.CleanUp.ReferenceOTU14781	k__Bacteria;p__Verrucomicrobia;c__[Pedosphaerae];o__[Pedosphaerales];f__;g__;s__	0.98	0	0	0	1	0	1	0	0	0	0	0	2	1	1	0	1	1	0	2	0	0	0	0
New.CleanUp.ReferenceOTU15143	k__Bacteria;p__Verrucomicrobia;c__[Pedosphaerae];o__[Pedosphaerales];f__Ellin515;g__;s__	0.9	0	0	0	0	2	6	5	12	7	1	17	105	68	5	1	4	7	3	2	0	1	0	0
New.CleanUp.ReferenceOTU15110	k__Bacteria;p__Verrucomicrobia;c__[Pedosphaerae];o__[Pedosphaerales]	1	2	0	0	4	4	30	94	0	1	1	3	188	17	4	0	1	13	1	29	2	13	1	0
New.CleanUp.ReferenceOTU15656	k__Archaea;p__Crenarchaeota;c__Thaumarchaeota;o__Nitrososphaerales;f__Nitrososphaeraceae;g__Candidatus Nitrososphaera;s__gargensis	0.83	2	0	0	2	10	26	3	0	0	1	266	96	82	6	1	1	254	165	36	2	0	0	10
New.CleanUp.ReferenceOTU1602	k__Bacteria;p__Verrucomicrobia;c__[Spartobacteria];o__[Chthoniobacterales];f__[Chthoniobacteraceae]	0.92	2	7	1	2	0	1	0	0	2	2	0	1	2	0	0	0	0	1	2	0	0	0	0
141782	k__Archaea;p__Crenarchaeota;c__MBGA;o__NRP-J;f__;g__;s__	1	13531	12657	5145	14	12	30	6	2191	4372	2178	11	117	13	1254	234	928	107	350	298	2	1	0	6
New.CleanUp.ReferenceOTU1179	k__Bacteria;p__Verrucomicrobia;c__[Spartobacteria];o__[Chthoniobacterales];f__[Chthoniobacteraceae]	0.94	1	0	0	0	0	1	0	0	5	1	0	0	0	0	0	2	0	0	2	0	0	0	0
New.CleanUp.ReferenceOTU13698	k__Bacteria;p__Verrucomicrobia;c__[Spartobacteria];o__[Chthoniobacterales];f__[Chthoniobacteraceae];g__Chthoniobacter;s__	0.87	516	340	152	3	32	42	16	199	48	81	40	37	115	191	21	47	3	4	10	0	2	0	0
New.CleanUp.ReferenceOTU12306	k__Bacteria;p__Verrucomicrobia;c__[Pedosphaerae];o__[Pedosphaerales];f__;g__;s__	0.9	0	0	0	12	2	2	4	0	0	0	1	0	2	0	0	0	3	2	7	28	16	1	6
New.CleanUp.ReferenceOTU15652	k__Bacteria;p__Verrucomicrobia	1	1	3	0	0	0	1	0	3	7	0	1	7	5	5	0	7	4	4	2	0	0	0	0
New.CleanUp.ReferenceOTU16257	k__Bacteria;p__Verrucomicrobia;c__[Pedosphaerae];o__[Pedosphaerales];f__;g__;s__	0.96	22	103	11	3	1	3	1	4	8	3	0	2	2	3	0	0	3	1	9	0	1	0	0
New.ReferenceOTU330	k__Bacteria;p__Verrucomicrobia;c__[Pedosphaerae];o__[Pedosphaerales]	1	13	8	0	0	0	1	1	43	54	6	0	2	0	0	0	0	1	1	1	0	0	0	0
New.CleanUp.ReferenceOTU13767	k__Bacteria;p__Verrucomicrobia;c__[Spartobacteria];o__[Chthoniobacterales];f__[Chthoniobacteraceae]	0.92	1	1	0	0	5	0	0	3	10	1	1	12	2	4	0	2	7	6	2	0	0	0	0
583233	k__Bacteria;p__Planctomycetes;c__Planctomycetia;o__Pirellulales;f__Pirellulaceae;g__;s__	1	0	0	0	0	2	18	16	1	0	0	1	14	28	1	1	5	22	3	0	0	0	0	0
New.CleanUp.ReferenceOTU11926	k__Bacteria;p__Verrucomicrobia	0.98	2	4	1	2	0	1	0	5	9	2	3	14	15	4	0	2	3	2	4	2	0	1	0
New.CleanUp.ReferenceOTU13080	k__Bacteria;p__Verrucomicrobia;c__[Spartobacteria];o__[Chthoniobacterales];f__[Chthoniobacteraceae]	0.91	0	0	0	0	0	0	0	0	14	1	0	4	2	3	0	4	0	0	0	0	0	0	0
New.ReferenceOTU557	k__Archaea;p__Crenarchaeota;c__Thaumarchaeota;o__Cenarchaeales;f__SAGMA-X;g__;s__	1	8	7	2	17	16	30	11	4	9	8	9	27	4	1179	123	831	83	102	107	3	0	0	15
New.CleanUp.ReferenceOTU14085	k__Bacteria;p__Verrucomicrobia;c__[Spartobacteria];o__[Chthoniobacterales];f__[Chthoniobacteraceae]	0.94	15	0	0	0	0	0	0	0	0	0	0	0	0	0	0	0	0	0	1	0	0	0	0
New.CleanUp.ReferenceOTU14328	k__Bacteria;p__Verrucomicrobia;c__[Pedosphaerae];o__[Pedosphaerales]	1	15	10	4	119	1309	1930	1111	806	901	716	924	2007	1616	598	82	535	802	753	771	43	9	5	5
New.CleanUp.ReferenceOTU10932	k__Bacteria;p__Verrucomicrobia;c__[Spartobacteria];o__[Chthoniobacterales];f__[Chthoniobacteraceae];g__Candidatus Xiphinematobacter;s__	0.84	1201	2216	690	7	12	13	15	6224	4339	1813	24	13	50	45	2	12	13	9	3	3	2	0	0
New.CleanUp.ReferenceOTU12771	k__Bacteria;p__Verrucomicrobia;c__[Pedosphaerae];o__[Pedosphaerales]	0.86	0	0	0	0	2	3	1	3	9	0	1	3	0	4	0	1	0	0	5	0	0	0	0
New.CleanUp.ReferenceOTU14901	k__Bacteria;p__OD1;c__ZB2;o__;f__;g__;s__	0.86	0	1	0	0	0	0	0	3	301	28	0	0	3	0	0	0	0	0	0	0	0	0	0
New.CleanUp.ReferenceOTU16472	k__Bacteria;p__Verrucomicrobia;c__[Pedosphaerae];o__[Pedosphaerales];f__Ellin517;g__;s__	1	1	1	0	40	17	30	30	1	3	3	43	42	25	88	12	49	180	241	160	23	20	39	0
New.CleanUp.ReferenceOTU14854	k__Bacteria;p__Verrucomicrobia	0.99	2	0	0	0	1	0	2	1	1	0	1	0	0	1	1	1	0	0	0	1	0	0	0
New.CleanUp.ReferenceOTU15434	k__Bacteria;p__Verrucomicrobia;c__[Pedosphaerae];o__[Pedosphaerales]	0.97	3	0	0	2	17	33	17	0	2	0	16	39	20	4	0	2	3	10	6	0	0	0	0
New.CleanUp.ReferenceOTU15620	k__Bacteria	0.99	0	0	0	102	9	16	5	0	0	0	0	0	0	1	0	0	41	21	37	9	8	13	0
New.CleanUp.ReferenceOTU15599	k__Archaea;p__Crenarchaeota	1	10	16	7	0	0	0	1	3	5	3	0	0	2	5	0	3	4	3	5	0	0	0	0
4440262	k__Bacteria;p__Proteobacteria;c__Betaproteobacteria;o__MND1;f__;g__;s__	0.86	0	0	0	1	1	2	0	0	6	1	1	2	0	10	0	0	4	0	1	0	0	0	0
New.CleanUp.ReferenceOTU10293	k__Bacteria;p__Verrucomicrobia;c__[Pedosphaerae];o__[Pedosphaerales];f__auto67_4W;g__;s__	0.97	31	27	4	0	2	1	3	141	16	37	207	304	245	91	4	45	137	16	139	0	0	0	0
New.CleanUp.ReferenceOTU12623	k__Bacteria;p__Verrucomicrobia;c__[Spartobacteria];o__[Chthoniobacterales];f__[Chthoniobacteraceae]	0.99	0	0	0	0	0	0	0	0	1	0	0	1	0	0	8	14	0	0	0	0	0	0	0
New.CleanUp.ReferenceOTU16287	k__Bacteria;p__Verrucomicrobia;c__[Pedosphaerae];o__[Pedosphaerales];f__Ellin515;g__;s__	0.93	1	0	1	30	53	178	79	200	72	146	48	76	111	29	3	15	13	17	10	7	3	3	0
New.CleanUp.ReferenceOTU10376	k__Bacteria;p__Verrucomicrobia;c__[Spartobacteria];o__[Chthoniobacterales];f__[Chthoniobacteraceae];g__OR-59;s__	0.87	0	0	0	0	0	0	35	0	3	2	0	0	1	1	0	0	3	8	0	0	0	0	0
4442051	k__Bacteria;p__Verrucomicrobia;c__[Pedosphaerae];o__[Pedosphaerales];f__Ellin517;g__;s__	1	2	3	0	27	128	339	357	2	1	0	50	58	25	21	0	0	128	157	172	6	9	1	18
3954606	k__Bacteria;p__Planctomycetes;c__Planctomycetia;o__Pirellulales;f__Pirellulaceae	1	0	0	0	0	13	0	1	0	0	0	0	0	0	0	0	0	3	0	0	5	0	0	0
New.CleanUp.ReferenceOTU10850	k__Bacteria;p__Verrucomicrobia;c__[Pedosphaerae];o__[Pedosphaerales]	0.82	9	6	1	1	472	993	1961	1	1	0	1	1	1	10	0	0	0	1	1	0	0	0	1
New.CleanUp.ReferenceOTU11308	k__Bacteria;p__Verrucomicrobia;c__[Pedosphaerae];o__[Pedosphaerales];f__Ellin515;g__;s__	0.94	1	4	0	9	150	383	207	22	34	11	374	1097	645	425	41	153	413	175	329	12	2	4	2
New.CleanUp.ReferenceOTU15944	k__Bacteria;p__Verrucomicrobia;c__[Pedosphaerae];o__[Pedosphaerales]	0.8	2	1	1	1	1	4	2	1	0	0	0	1	1	2	2	1	5	0	2	1	0	0	0
New.CleanUp.ReferenceOTU13177	k__Bacteria;p__Verrucomicrobia;c__[Pedosphaerae];o__[Pedosphaerales];f__;g__;s__	0.95	79	6	19	1	0	2	0	0	1	0	0	2	1	1	0	0	1	1	2	1	0	0	0
New.CleanUp.ReferenceOTU11271	k__Archaea;p__Crenarchaeota;c__Thaumarchaeota;o__Nitrososphaerales;f__Nitrososphaeraceae;g__Candidatus Nitrososphaera;s__SCA1170	0.86	87	82	30	3547	18606	31509	7686	14	35	181	7354	19246	3874	160	24	95	19645	21396	17704	139	36	40	11369
New.CleanUp.ReferenceOTU15695	k__Bacteria;p__Verrucomicrobia	1	0	1	0	6	0	4	1	0	0	0	0	0	0	1	0	0	2	1	2	0	0	1	0
New.ReferenceOTU474	k__Bacteria;p__Verrucomicrobia;c__[Pedosphaerae];o__[Pedosphaerales]	1	0	0	0	0	0	5	2	0	0	0	4	10	1	0	0	0	3	3	3	0	0	0	0
New.ReferenceOTU436	k__Bacteria;p__Verrucomicrobia;c__[Spartobacteria];o__[Chthoniobacterales];f__[Chthoniobacteraceae];g__Candidatus Xiphinematobacter;s__	0.82	942	627	274	6	107	280	257	8541	6824	4904	17	25	35	221	34	138	561	529	205	5	6	2	1
New.CleanUp.ReferenceOTU11612	k__Bacteria;p__Verrucomicrobia;c__[Spartobacteria];o__[Chthoniobacterales]	0.81	4	3	0	2	4	10	6	2	20	1	1	3	1	4	0	3	2	3	10	0	0	0	0
New.ReferenceOTU485	k__Bacteria;p__Planctomycetes;c__C6;o__MVS-107;f__;g__;s__	1	0	1	0	45	115	48	283	0	2	0	2	15	3	17	1	0	56	83	135	21	3	0	0
New.ReferenceOTU86	k__Bacteria;p__Verrucomicrobia;c__[Spartobacteria];o__[Chthoniobacterales];f__[Chthoniobacteraceae];g__Chthoniobacter;s__	1	0	2	4	53	2	111	259	10	130	2	24	12	35	81	6	56	19	9	14	5	7	0	0
New.CleanUp.ReferenceOTU15027	k__Bacteria;p__Verrucomicrobia;c__[Pedosphaerae];o__[Pedosphaerales]	1	2	1	0	9	36	95	71	1	1	1	0	3	0	6	2	7	14	6	21	12	7	5	0
New.CleanUp.ReferenceOTU15438	k__Bacteria;p__Verrucomicrobia;c__[Pedosphaerae];o__[Pedosphaerales]	1	78	59	19	0	0	0	0	14	13	5	10	20	31	63	12	48	2	1	1	0	0	0	0
New.CleanUp.ReferenceOTU16024	k__Bacteria;p__Verrucomicrobia;c__[Spartobacteria];o__[Chthoniobacterales];f__[Chthoniobacteraceae];g__;s__	0.81	840	292	68	1	1	3	0	248	305	213	14	7	33	232	23	103	2	2	1	1	0	0	0
New.CleanUp.ReferenceOTU15144	k__Bacteria;p__Verrucomicrobia;c__[Pedosphaerae];o__[Pedosphaerales]	1	0	0	1	0	2	2	0	0	0	0	0	9	1	2	0	0	1	0	2	0	0	0	0
New.CleanUp.ReferenceOTU11855	k__Bacteria;p__Verrucomicrobia;c__[Spartobacteria];o__[Chthoniobacterales];f__[Chthoniobacteraceae]	0.98	33	22	14	1005	1683	4398	2081	7812	6723	2566	534	2596	1092	3869	611	3047	972	831	1696	257	64	59	1405
New.CleanUp.ReferenceOTU11557	k__Bacteria;p__Verrucomicrobia;c__[Spartobacteria];o__[Chthoniobacterales];f__[Chthoniobacteraceae];g__;s__	0.85	437	376	62	0	1	5	4	0	2	0	1	0	2	0	0	0	1	0	0	0	0	0	0
New.CleanUp.ReferenceOTU14083	k__Bacteria;p__Verrucomicrobia;c__[Pedosphaerae];o__[Pedosphaerales]	1	0	1	1	3	5	14	4	1	5	0	9	37	15	6	1	7	14	12	18	2	0	1	0
New.CleanUp.ReferenceOTU16245	k__Bacteria;p__Verrucomicrobia;c__[Pedosphaerae];o__[Pedosphaerales]	1	1	1	0	14	49	134	93	0	1	0	3	30	8	1	0	3	46	48	52	75	37	30	1
New.CleanUp.ReferenceOTU15650	k__Bacteria;p__Verrucomicrobia;c__[Pedosphaerae];o__[Pedosphaerales]	0.84	0	1	0	1	1	3	0	0	0	0	1	8	4	1	0	0	1	1	2	0	0	0	0
New.CleanUp.ReferenceOTU14944	Unclassified	1	1	0	0	0	3	1	0	2	6	0	0	6	3	6	1	3	1	3	2	0	0	0	0
New.ReferenceOTU351	k__Bacteria;p__Verrucomicrobia	0.99	0	0	0	1	2	7	2	0	3	2	1	3	0	1	0	2	2	0	1	0	0	0	0
4407824	k__Bacteria;p__Verrucomicrobia;c__[Pedosphaerae];o__[Pedosphaerales]	1	18	21	11	609	1401	2689	2054	23	14	11	63	301	229	720	110	571	631	729	1122	1617	622	348	13
New.CleanUp.ReferenceOTU14733	k__Bacteria;p__Verrucomicrobia;c__[Pedosphaerae];o__[Pedosphaerales];f__auto67_4W;g__;s__	0.83	2	7	1	651	128	181	221	8	9	1	8	40	34	59	10	50	135	120	253	258	96	60	17
513679	k__Bacteria;p__Verrucomicrobia;c__[Pedosphaerae];o__[Pedosphaerales];f__;g__;s__	0.9	1263	705	355	1	3	3	5	7	2	10	1	10	5	0	0	3	5	3	2	0	0	0	0
105709	k__Bacteria;p__Verrucomicrobia;c__Verrucomicrobiae;o__Verrucomicrobiales;f__Verrucomicrobiaceae;g__Luteolibacter;s__	1	8	5	1	2002	1130	245	299	12	11	36	468	242	148	2608	263	914	599	690	181	609	264	1493	2
New.CleanUp.ReferenceOTU15208	k__Bacteria;p__Verrucomicrobia;c__[Spartobacteria];o__[Chthoniobacterales];f__[Chthoniobacteraceae];g__Candidatus Xiphinematobacter;s__	0.91	1	3	1	0	4	4	1	29	39	13	1	7	5	2	0	2	1	2	0	2	0	1	0
New.CleanUp.ReferenceOTU10818	k__Archaea;p__Crenarchaeota;c__MBGA;o__NRP-J;f__;g__;s__	0.99	19	22	6	0	0	0	0	1	7	4	0	0	0	3	0	2	0	0	0	0	0	0	0
New.CleanUp.ReferenceOTU15166	Unassignable	1	0	0	0	0	2	1	0	0	0	0	1	0	0	0	0	0	2	0	1	0	0	0	0
New.CleanUp.ReferenceOTU10853	k__Archaea;p__Crenarchaeota	1	0	0	0	3	2	13	0	0	0	0	1	3	0	0	0	1	34	22	23	0	0	0	2
New.CleanUp.ReferenceOTU11548	k__Bacteria;p__Verrucomicrobia;c__[Pedosphaerae];o__[Pedosphaerales]	1	2	4	0	0	1	88	237	1	1	0	1	3	1	49	33	119	0	10	13	0	0	0	0
New.CleanUp.ReferenceOTU15129	k__Bacteria;p__Verrucomicrobia;c__[Spartobacteria];o__[Chthoniobacterales];f__[Chthoniobacteraceae]	1	3	6	1	31	446	721	482	82	83	47	60	84	75	12	3	13	420	272	178	1	0	0	5
New.CleanUp.ReferenceOTU1546	k__Bacteria;p__Verrucomicrobia;c__[Pedosphaerae];o__[Pedosphaerales];f__;g__;s__	0.82	644	605	185	0	7	7	5	113	64	56	51	128	105	54	6	35	7	5	11	1	2	0	1
New.CleanUp.ReferenceOTU14616	k__Bacteria;p__Verrucomicrobia;c__[Pedosphaerae];o__[Pedosphaerales]	1	4	2	3	0	1	4	2	6	6	3	3	12	6	1	0	1	6	4	3	1	0	0	0
New.CleanUp.ReferenceOTU1385	k__Bacteria;p__Verrucomicrobia;c__[Spartobacteria];o__[Chthoniobacterales];f__[Chthoniobacteraceae]	0.84	0	2	0	3	10	33	12	6	13	1	5	45	21	8	0	6	0	2	1	0	1	0	0
New.ReferenceOTU413	k__Bacteria;p__Verrucomicrobia;c__[Spartobacteria];o__[Chthoniobacterales];f__[Chthoniobacteraceae];g__DA101;s__	1	14	15	1	4	66	154	77	155	607	206	1181	5251	2462	1182	131	829	247	141	79	4	1	1	4
New.ReferenceOTU370	k__Bacteria;p__Verrucomicrobia;c__[Pedosphaerae];o__[Pedosphaerales];f__Ellin515;g__;s__	0.96	3	0	1	1	263	354	471	38	52	28	234	914	255	69	13	83	63	69	108	2	0	0	1
New.CleanUp.ReferenceOTU10794	k__Bacteria;p__Verrucomicrobia;c__[Spartobacteria];o__[Chthoniobacterales]	0.92	0	1	0	60	0	0	0	0	6	2	0	2	0	1	0	0	0	11	0	2	7	0	0
New.ReferenceOTU309	k__Bacteria;p__Verrucomicrobia;c__[Pedosphaerae];o__[Pedosphaerales]	0.89	0	0	0	1	8	0	45	0	2	0	0	10	1	1	0	0	1	7	26	0	0	0	0
New.ReferenceOTU531	k__Bacteria;p__Verrucomicrobia;c__[Pedosphaerae];o__[Pedosphaerales]	0.98	0	0	0	1	0	0	0	0	0	0	0	0	0	10	1	10	0	1	0	0	0	0	0
New.CleanUp.ReferenceOTU1332	k__Bacteria;p__Verrucomicrobia;c__[Spartobacteria];o__[Chthoniobacterales];f__[Chthoniobacteraceae];g__DA101;s__	0.91	5	3	2	0	93	229	146	231	988	340	33	188	264	9	1	16	321	74	56	0	2	1	2
283688	Unassignable	1	1	4	0	2	12	23	6	1	19	0	5	3	1	1	2	1	17	6	12	0	0	0	0
New.CleanUp.ReferenceOTU10922	k__Bacteria;p__Verrucomicrobia;c__[Spartobacteria];o__[Chthoniobacterales];f__[Chthoniobacteraceae]	0.82	1	0	0	0	3	4	0	14	14	9	4	18	12	9	0	1	5	6	3	0	0	0	0
New.CleanUp.ReferenceOTU11229	k__Bacteria;p__Verrucomicrobia	0.86	0	0	1	5	8	7	5	2	5	0	2	22	7	3	0	1	5	2	1	1	0	0	0
541789	k__Bacteria;p__Verrucomicrobia;c__[Spartobacteria];o__[Chthoniobacterales];f__[Chthoniobacteraceae]	1	742	291	110	3	1	12	55	520	623	619	84	86	83	259	40	192	7	71	76	0	0	0	0
New.CleanUp.ReferenceOTU15913	k__Bacteria;p__Verrucomicrobia;c__[Spartobacteria];o__[Chthoniobacterales];f__[Chthoniobacteraceae];g__DA101;s__	0.87	2	2	0	1	5	17	6	891	525	510	26	74	11	19	0	15	2	1	7	1	0	0	0
New.ReferenceOTU114	k__Bacteria;p__Chlamydiae;c__Chlamydiia;o__Chlamydiales	0.98	8	0	0	0	0	0	0	0	0	0	0	0	0	0	0	0	0	0	0	0	0	0	0
New.CleanUp.ReferenceOTU12966	k__Bacteria;p__Verrucomicrobia;c__Verrucomicrobiae;o__Verrucomicrobiales;f__Verrucomicrobiaceae	0.91	0	0	0	0	0	0	0	0	0	0	0	1	0	0	0	0	0	0	61	0	0	0	0
New.CleanUp.ReferenceOTU10319	k__Bacteria;p__Verrucomicrobia	0.97	1	1	0	0	0	2	1	0	1	0	1	0	0	0	0	0	2	0	3	1	0	0	0
New.CleanUp.ReferenceOTU15651	k__Bacteria	1	1	0	0	0	0	1	0	0	0	0	1	2	0	1	0	1	0	2	1	2	0	0	1
New.CleanUp.ReferenceOTU12044	k__Bacteria;p__Verrucomicrobia;c__[Pedosphaerae];o__[Pedosphaerales];f__;g__;s__	0.88	7	5	2	2	335	524	268	720	912	484	619	1601	1440	102	20	67	304	349	423	22	7	16	2
New.CleanUp.ReferenceOTU13180	k__Bacteria;p__Verrucomicrobia;c__[Pedosphaerae];o__[Pedosphaerales]	1	0	1	0	0	3	14	0	2	3	0	0	3	0	2	0	1	2	2	4	1	0	0	0
New.CleanUp.ReferenceOTU12079	k__Bacteria;p__Verrucomicrobia;c__[Spartobacteria];o__[Chthoniobacterales];f__[Chthoniobacteraceae]	1	0	0	0	0	1	3	1	1	8	2	0	7	5	4	0	2	1	4	1	0	0	0	0
New.CleanUp.ReferenceOTU15212	k__Bacteria;p__Verrucomicrobia;c__[Pedosphaerae];o__[Pedosphaerales]	0.82	3	1	1	0	0	2	2	3	2	0	1	0	1	1	2	1	3	2	2	2	3	0	0
156353	k__Bacteria;p__Verrucomicrobia;c__[Pedosphaerae];o__[Pedosphaerales];f__;g__;s__	1	361	493	114	0	1	1	8	27	37	12	2	9	1	2	1	1	1	1	4	1	0	1	0
New.CleanUp.ReferenceOTU10433	k__Bacteria	1	2	24	6	0	47	24	11	90	104	6	365	54	256	379	29	148	63	23	132	0	3	5	0
New.CleanUp.ReferenceOTU12349	k__Archaea;p__Crenarchaeota;c__MBGA;o__NRP-J;f__;g__;s__	1	5	7	1	0	0	0	0	0	2	0	0	0	0	9	1	7	0	0	0	0	0	0	0
4322206	k__Bacteria;p__Planctomycetes;c__OM190;o__CL500-15;f__;g__;s__	1	0	0	0	3	0	0	3	0	1	0	0	1	0	2	0	13	54	27	154	135	65	25	0
New.ReferenceOTU62	k__Bacteria;p__Verrucomicrobia;c__[Spartobacteria];o__[Chthoniobacterales];f__[Chthoniobacteraceae];g__;s__	0.94	0	1	0	87	0	0	0	2	4	1	8	1	21	2	0	0	0	7	0	0	0	0	0
254530	k__Bacteria;p__Verrucomicrobia;c__[Spartobacteria];o__[Chthoniobacterales];f__[Chthoniobacteraceae];g__DA101;s__	0.89	2	1	3	0	2	2	0	368	672	267	67	365	73	5	1	2	1	4	1	2	0	0	0
1127798	k__Bacteria;p__Planctomycetes;c__Planctomycetia;o__Pirellulales;f__Pirellulaceae;g__Pirellula;s__	1	0	0	0	0	0	0	1	0	0	0	0	0	0	0	0	0	0	2	0	4	7	2	9
New.CleanUp.ReferenceOTU13421	k__Bacteria;p__OD1;c__ZB2;o__;f__;g__;s__	0.89	0	0	0	0	0	0	0	0	0	0	0	0	0	58	0	1	0	0	0	0	0	0	0
New.CleanUp.ReferenceOTU10011	k__Bacteria;p__Chlamydiae;c__Chlamydiia;o__Chlamydiales;f__Parachlamydiaceae	0.95	0	0	0	0	0	0	0	0	0	0	2	0	0	0	0	1	0	0	0	0	0	0	0
New.ReferenceOTU429	k__Archaea;p__Crenarchaeota;c__Thaumarchaeota;o__Cenarchaeales;f__SAGMA-X;g__;s__	0.84	10	15	3	18	12	23	8	5	166	1	4	23	5	4845	1328	4707	4684	7321	8586	3	0	0	13
257941	Unassignable	1	0	0	0	0	0	0	0	0	0	0	0	0	0	0	0	0	0	0	0	0	0	0	0
345614	k__Bacteria;p__Verrucomicrobia;c__[Spartobacteria];o__[Chthoniobacterales];f__[Chthoniobacteraceae];g__;s__	0.98	7	1	0	1	34	18	62	0	0	0	1	5	3	1	3	2	0	2	0	1	2	0	0
4022282	k__Bacteria;p__Planctomycetes;c__vadinHA49;o__DH61;f__;g__;s__	1	0	0	0	77	0	0	17	0	2	0	1	0	4	10	0	13	0	3	0	0	6	2	0
New.CleanUp.ReferenceOTU12489	k__Archaea;p__Crenarchaeota;c__MBGA;o__NRP-J;f__;g__;s__	0.86	1412	1773	1231	1	2	2	2	16	70	24	0	2	0	1116	173	660	17	6	23	1	0	0	1
New.CleanUp.ReferenceOTU1162	k__Bacteria;p__Verrucomicrobia;c__[Spartobacteria];o__[Chthoniobacterales];f__[Chthoniobacteraceae];g__DA101;s__	0.97	5	3	0	0	4	11	5	1577	2577	640	9	30	18	13	3	6	18	7	11	1	0	0	2
New.CleanUp.ReferenceOTU13914	k__Bacteria;p__Verrucomicrobia;c__[Pedosphaerae];o__[Pedosphaerales];f__Ellin515;g__;s__	1	0	0	0	0	0	5	1	0	5	1	3	13	2	3	0	2	5	3	2	0	0	0	0
583242	k__Bacteria;p__Planctomycetes;c__Planctomycetia;o__Gemmatales;f__Isosphaeraceae;g__;s__	0.98	2	0	0	33	50	282	294	1	2	0	0	11	4	9	0	0	28	28	2	9	2	0	11
New.CleanUp.ReferenceOTU12055	k__Bacteria;p__Verrucomicrobia;c__[Pedosphaerae];o__[Pedosphaerales]	0.98	0	0	0	0	2	4	9	0	0	0	1	1	1	1	0	0	9	10	4	0	0	0	0
New.CleanUp.ReferenceOTU13979	k__Bacteria;p__Verrucomicrobia;c__[Pedosphaerae];o__[Pedosphaerales]	0.84	0	0	0	0	2	6	4	11	9	2	13	36	16	3	0	1	7	7	6	0	2	0	0
New.CleanUp.ReferenceOTU15606	k__Bacteria;p__Verrucomicrobia;c__[Spartobacteria];o__[Chthoniobacterales];f__[Chthoniobacteraceae];g__DA101;s__	0.8	11	6	0	2	9	9	7	83	21	7	154	489	319	599	86	594	1532	968	394	0	1	0	1
New.CleanUp.ReferenceOTU13429	k__Bacteria;p__Verrucomicrobia	1	25	35	8	2	0	4	0	5	3	1	1	6	8	6	1	3	1	4	1	0	0	0	3
New.CleanUp.ReferenceOTU12328	k__Bacteria	0.99	0	0	0	0	0	0	0	2	118	10	0	0	0	0	0	1	0	0	0	0	0	0	0
New.CleanUp.ReferenceOTU15030	k__Bacteria;p__Verrucomicrobia;c__[Spartobacteria];o__[Chthoniobacterales];f__[Chthoniobacteraceae]	1	604	143	85	2	1	4	2	183	227	335	37	2	7	123	20	30	3	13	4	0	0	0	0
New.CleanUp.ReferenceOTU1350	k__Bacteria;p__Verrucomicrobia;c__[Spartobacteria];o__[Chthoniobacterales];f__[Chthoniobacteraceae];g__DA101;s__	0.99	75	65	18	42	5340	12278	4695	825	25098	9067	2765	7746	5190	6373	796	4187	7189	3986	4575	60	11	22	8
New.CleanUp.ReferenceOTU15447	k__Archaea;p__Crenarchaeota;c__Thaumarchaeota;o__Cenarchaeales;f__SAGMA-X;g__;s__	0.95	55	41	15	12	27	84	14	12	374	127	7	39	25	50735	8442	48793	10788	10936	14875	6	4	1	6
New.CleanUp.ReferenceOTU209136	k__Bacteria;p__Verrucomicrobia;c__[Pedosphaerae];o__[Pedosphaerales]	1	18	16	5	1014	1632	2970	2333	24	38	17	331	1048	812	79	9	45	728	866	1183	1173	526	432	3
New.CleanUp.ReferenceOTU11315	k__Bacteria;p__Verrucomicrobia;c__[Pedosphaerae];o__[Pedosphaerales];f__auto67_4W;g__;s__	0.9	5	10	3	3	9	15	120	424	149	351	136	182	174	55	10	37	4	2	1	1	0	0	0
New.CleanUp.ReferenceOTU13551	k__Bacteria;p__Verrucomicrobia;c__[Pedosphaerae];o__[Pedosphaerales]	1	1	1	0	0	0	1	1	54	7	0	0	1	0	0	0	0	2	2	1	0	1	0	0
New.CleanUp.ReferenceOTU15114	k__Bacteria;p__Verrucomicrobia;c__[Spartobacteria];o__[Chthoniobacterales];f__[Chthoniobacteraceae];g__DA101;s__	0.91	11	8	1	5	10	13	11	66	22	7	246	728	481	1009	119	852	2291	1487	619	0	2	0	1
New.CleanUp.ReferenceOTU10478	k__Archaea;p__Crenarchaeota;c__Thaumarchaeota;o__Cenarchaeales;f__Cenarchaeaceae	0.8	0	0	0	0	0	0	1	0	2	0	0	3	1	25	7	37	19	17	22	0	0	0	0
New.CleanUp.ReferenceOTU1569	k__Bacteria;p__Verrucomicrobia;c__[Pedosphaerae];o__[Pedosphaerales]	1	337	594	188	2	1	4	0	1	28	3	2	7	4	1	0	0	3	3	2	1	0	0	0
New.CleanUp.ReferenceOTU12719	k__Bacteria;p__Chlamydiae;c__Chlamydiia;o__Chlamydiales;f__;g__;s__	0.92	0	0	0	0	0	0	0	0	0	0	0	0	0	0	0	4	0	0	0	0	0	0	0
New.CleanUp.ReferenceOTU12364	k__Bacteria	0.95	0	0	0	0	14	70	66	0	12	0	2	1	2	83	6	23	3	1	5	0	0	0	0
New.CleanUp.ReferenceOTU13038	k__Bacteria	0.99	0	0	0	0	0	0	0	0	0	0	0	0	0	1	0	1	0	0	1	1	0	0	0
New.CleanUp.ReferenceOTU10591	k__Bacteria;p__Verrucomicrobia;c__[Pedosphaerae];o__[Pedosphaerales]	0.89	3	4	2	1	3	5	2	2	5	1	2	4	1	2	2	2	3	2	0	1	0	0	0
New.ReferenceOTU510	k__Bacteria;p__Verrucomicrobia;c__[Spartobacteria];o__[Chthoniobacterales];f__[Chthoniobacteraceae];g__DA101;s__	1	8	3	1	1	8	18	4	16	70	22	8	15	10	12	3	13	2110	2842	1617	2	0	3	0
New.CleanUp.ReferenceOTU244491	k__Bacteria;p__Verrucomicrobia;c__[Spartobacteria];o__[Chthoniobacterales];f__[Chthoniobacteraceae];g__Candidatus Xiphinematobacter;s__	0.95	11741	10671	3367	17	40	105	53	9709	13918	5047	379	961	922	539	66	436	75	96	38	181	42	54	9
New.ReferenceOTU34	k__Bacteria;p__Verrucomicrobia;c__Verrucomicrobiae;o__Verrucomicrobiales;f__Verrucomicrobiaceae	0.97	1	121	54	1	2	3	2	375	166	31	43	198	146	115	26	116	1	1	57	2	0	0	0
New.CleanUp.ReferenceOTU10689	k__Bacteria;p__Verrucomicrobia;c__[Spartobacteria];o__[Chthoniobacterales]	0.86	960	695	221	2	1	6	2	62	104	36	1	5	12	11	0	8	1	5	3	2	0	0	1
New.CleanUp.ReferenceOTU13676	k__Bacteria;p__Verrucomicrobia;c__[Spartobacteria];o__[Chthoniobacterales];f__[Chthoniobacteraceae];g__;s__	1	0	0	0	0	23	28	14	0	0	0	1	5	0	3	1	0	9	6	2	0	0	0	0
New.ReferenceOTU52	k__Bacteria;p__Verrucomicrobia;c__[Spartobacteria];o__[Chthoniobacterales];f__[Chthoniobacteraceae]	0.95	0	0	1	0	1	1	3	96	245	48	70	147	7	14	1	9	2	1	1	1	0	0	0
New.ReferenceOTU506	k__Bacteria	0.96	0	2	0	0	0	0	2	0	0	0	0	0	0	1	0	0	10	75	354	0	0	0	0
New.CleanUp.ReferenceOTU15514	k__Bacteria;p__Verrucomicrobia;c__[Pedosphaerae];o__[Pedosphaerales]	1	1	0	1	1	0	0	4	1	0	0	2	1	0	1	1	0	1	1	1	15	0	2	0
New.CleanUp.ReferenceOTU240809	k__Bacteria;p__Verrucomicrobia;c__[Spartobacteria];o__[Chthoniobacterales];f__[Chthoniobacteraceae];g__DA101;s__	1	37	59	15	1575	6198	14933	6873	2020	6032	2794	1673	5748	3848	1890	271	1513	1426	1280	688	402	183	183	1365
New.CleanUp.ReferenceOTU587598	k__Bacteria;p__Verrucomicrobia;c__[Spartobacteria];o__[Chthoniobacterales];f__[Chthoniobacteraceae];g__DA101;s__	1	0	0	0	0	3	27	46	2	8	0	0	3	3	1	0	1	0	3	0	23	0	0	0
New.CleanUp.ReferenceOTU12968	k__Bacteria;p__Verrucomicrobia;c__[Spartobacteria];o__[Chthoniobacterales]	0.98	1	4	0	1	41	94	38	0	5	0	2	5	5	4	0	10	4	1	2	0	0	0	4
New.CleanUp.ReferenceOTU12458	k__Bacteria;p__Verrucomicrobia;c__[Pedosphaerae];o__[Pedosphaerales];f__auto67_4W;g__;s__	0.95	7189	7111	2650	5	11	23	6	98	45	36	19	39	28	30	2	12	5	6	9	3	1	1	1
New.ReferenceOTU139	k__Bacteria;p__Verrucomicrobia	0.99	0	3	0	1	1	1	2	10	45	54	1	10	5	4	0	8	8	6	2	0	0	0	0
New.ReferenceOTU250	k__Bacteria;p__Verrucomicrobia;c__[Pedosphaerae];o__[Pedosphaerales]	1	21	17	9	12	66	45	151	1023	390	297	493	386	466	269	15	150	42	27	47	31	25	34	8
New.CleanUp.ReferenceOTU15639	k__Bacteria	0.85	1	0	0	0	0	0	0	0	0	0	0	0	0	0	0	0	0	0	0	0	0	0	0
New.CleanUp.ReferenceOTU13754	k__Bacteria;p__Chlamydiae;c__Chlamydiia;o__Chlamydiales	0.95	10	0	0	0	0	0	0	0	0	0	0	0	0	0	0	0	0	1	0	0	0	0	0
New.CleanUp.ReferenceOTU16326	k__Bacteria;p__Verrucomicrobia;c__[Spartobacteria];o__[Chthoniobacterales];f__[Chthoniobacteraceae]	0.98	5	5	0	0	1	1	0	78	25	20	0	0	1	1	0	3	2	4	0	0	0	0	0
New.CleanUp.ReferenceOTU1105298	k__Bacteria;p__Verrucomicrobia;c__[Pedosphaerae];o__[Pedosphaerales];f__Ellin515;g__;s__	1	37	43	14	2210	3000	5057	3863	929	1073	711	4008	9048	6514	1786	202	1191	2712	2820	2715	1740	753	506	372
New.CleanUp.ReferenceOTU652441	k__Archaea;p__Crenarchaeota;c__Thaumarchaeota;o__Nitrososphaerales;f__Nitrososphaeraceae;g__Candidatus Nitrososphaera;s__gargensis	1	2	1	1	51	76	122	3	1	0	1	467	293	142	19	1	2	391	530	266	1	0	0	363
New.CleanUp.ReferenceOTU4309683	k__Bacteria;p__Verrucomicrobia;c__[Pedosphaerae];o__[Pedosphaerales];f__;g__;s__	1	0	1	0	1	2	37	104	2	4	1	0	3	2	5	0	4	14	10	4	1	0	0	0
New.CleanUp.ReferenceOTU253507	k__Bacteria;p__Verrucomicrobia;c__[Spartobacteria];o__[Chthoniobacterales];f__[Chthoniobacteraceae];g__DA101;s__	1	7	6	5	0	2	7	1	417	897	296	88	432	81	21	6	7	4	5	1	2	0	0	0
New.CleanUp.ReferenceOTU10417	k__Bacteria;p__Verrucomicrobia;c__[Spartobacteria];o__[Chthoniobacterales];f__[Chthoniobacteraceae];g__DA101;s__	1	7	5	0	2	153	224	180	64	488	497	326	749	497	722	122	523	878	501	308	2	0	0	0
New.CleanUp.ReferenceOTU12478	k__Archaea;p__Euryarchaeota;c__Thermoplasmata;o__E2	0.97	0	0	0	0	0	0	0	0	39	0	0	0	0	0	0	0	0	0	0	0	0	0	0
New.CleanUp.ReferenceOTU4476103	k__Bacteria;p__Planctomycetes;c__OM190;o__agg27;f__;g__;s__	0.97	1	0	3	1	11	9	2	577	421	265	10	55	51	218	6	90	3	18	93	1	0	2	0
New.CleanUp.ReferenceOTU16333	k__Bacteria;p__Verrucomicrobia;c__[Pedosphaerae];o__[Pedosphaerales]	1	1	1	1	111	91	255	55	0	1	2	10	6	7	2	1	1	28	74	82	83	39	36	0
New.CleanUp.ReferenceOTU566626	k__Bacteria;p__Planctomycetes;c__;o__;f__;g__;s__	0.96	2	3	2	2084	1764	1367	623	4	6	3	2	3	4	7	0	1	286	1027	1582	978	380	212	2
New.CleanUp.ReferenceOTU978958	k__Bacteria;p__Verrucomicrobia;c__[Pedosphaerae];o__[Pedosphaerales];f__Ellin517;g__;s__	0.99	0	0	0	0	0	2	0	0	0	0	0	9	15	1	0	0	1	7	1	0	0	0	0
New.CleanUp.ReferenceOTU10368	k__Bacteria;p__Verrucomicrobia;c__[Pedosphaerae];o__[Pedosphaerales]	0.94	1	0	0	3	50	126	114	24	13	6	4	8	5	115	1	25	39	17	28	4	1	0	1
New.CleanUp.ReferenceOTU14672	k__Bacteria;p__Verrucomicrobia;c__[Spartobacteria];o__[Chthoniobacterales];f__[Chthoniobacteraceae]	0.97	5	11	1	1	0	0	1	3	5	0	0	3	3	3	0	5	0	1	0	0	0	0	1
New.CleanUp.ReferenceOTU14333	k__Bacteria;p__Verrucomicrobia;c__Verrucomicrobiae;o__Verrucomicrobiales;f__Verrucomicrobiaceae;g__;s__	0.99	0	1	0	1	2	48	254	0	0	0	0	1	1	81	0	17	348	81	64	0	0	0	0
New.ReferenceOTU286	k__Bacteria;p__OD1	0.96	0	0	0	0	0	0	0	0	0	0	66	16	36	0	0	0	0	0	0	0	0	0	0
New.CleanUp.ReferenceOTU11216	k__Bacteria;p__Verrucomicrobia;c__[Spartobacteria];o__[Chthoniobacterales];f__[Chthoniobacteraceae]	0.99	0	0	0	0	2	7	1	2	17	1	2	5	6	8	0	4	3	2	4	0	0	0	0
New.CleanUp.ReferenceOTU15576	k__Archaea;p__Crenarchaeota;c__Thaumarchaeota;o__Cenarchaeales;f__SAGMA-X;g__;s__	0.96	6	5	0	0	0	14	0	6	32	13	2	47	66	1170	255	512	249	232	542	1	0	1	1
New.CleanUp.ReferenceOTU10074	k__Bacteria;p__Verrucomicrobia;c__[Pedosphaerae];o__[Pedosphaerales];f__auto67_4W;g__;s__	0.87	114	32	18	2	1	1	0	276	225	97	393	263	377	1	0	2	1	2	3	1	0	0	0
New.CleanUp.ReferenceOTU14473	k__Bacteria;p__Verrucomicrobia;c__[Pedosphaerae];o__[Pedosphaerales]	1	11	14	6	0	0	0	0	4	1	3	2	7	6	3	1	2	1	2	0	0	0	0	0
New.CleanUp.ReferenceOTU10738	k__Bacteria;p__Verrucomicrobia;c__[Spartobacteria];o__[Chthoniobacterales];f__[Chthoniobacteraceae];g__DA101;s__	1	36	22	6	6	218	913	379	94	96	115	1146	3733	2616	1081	93	461	1073	832	915	2	0	1	3
2183856	k__Bacteria;p__Proteobacteria;c__Deltaproteobacteria;o__Syntrophobacterales;f__Syntrophobacteraceae;g__;s__	0.94	1	0	0	0	0	0	0	1	1	1	2	1	0	0	0	0	0	3	0	0	0	0	0
4361131	k__Bacteria;p__Verrucomicrobia;c__[Spartobacteria];o__[Chthoniobacterales];f__[Chthoniobacteraceae];g__OR-59;s__	1	2	1	1	6	0	16	109	1	1	2	1	2	2	248	17	59	56	79	73	0	3	2	1
New.CleanUp.ReferenceOTU12673	k__Bacteria;p__Verrucomicrobia;c__[Spartobacteria];o__[Chthoniobacterales];f__[Chthoniobacteraceae];g__Chthoniobacter;s__	0.88	34	11	2	0	0	0	1	0	0	1	12	1	46	0	0	25	0	0	0	0	0	0	0
New.ReferenceOTU50	k__Archaea;p__Euryarchaeota;c__[Parvarchaea];o__YLA114;f__;g__;s__	1	0	0	0	0	0	2	0	0	0	0	0	0	0	0	52	1	0	1	1	0	0	0	0
New.CleanUp.ReferenceOTU16448	k__Bacteria;p__Verrucomicrobia;c__[Pedosphaerae];o__[Pedosphaerales]	0.96	0	0	0	1	10	24	11	15	28	5	16	69	32	8	2	8	8	5	12	2	1	0	0
New.CleanUp.ReferenceOTU11737	k__Bacteria;p__Verrucomicrobia;c__[Spartobacteria];o__[Chthoniobacterales];f__[Chthoniobacteraceae];g__DA101;s__	1	25	20	6	688	6081	13903	7299	86	1845	676	1537	4800	3787	264	95	218	797	652	677	42	21	4	193
309788	k__Bacteria;p__Verrucomicrobia;c__[Spartobacteria];o__[Chthoniobacterales];f__[Chthoniobacteraceae];g__DA101;s__	1	55	121	14	929	7350	16253	7702	5943	5629	2454	718	2578	1850	5700	792	4337	1717	1074	1328	341	88	191	1542
New.CleanUp.ReferenceOTU16134	k__Bacteria;p__Verrucomicrobia;c__[Spartobacteria];o__[Chthoniobacterales];f__[Chthoniobacteraceae]	0.86	0	1	0	0	1	1	2	3	2	1	0	3	0	0	0	0	2	0	2	1	1	0	1
New.CleanUp.ReferenceOTU10013	k__Bacteria	0.99	0	0	0	0	0	0	1	4	20	12	0	1	1	0	0	0	0	0	1	0	0	0	0
New.ReferenceOTU79	k__Archaea;p__Euryarchaeota;c__[Parvarchaea];o__YLA114;f__;g__;s__	1	0	0	0	0	0	90	4	79	0	0	0	0	0	1338	325	1179	0	0	3	0	0	0	0
New.CleanUp.ReferenceOTU16265	k__Bacteria;p__Verrucomicrobia;c__[Pedosphaerae];o__[Pedosphaerales];f__;g__;s__	0.96	2	0	0	3	112	186	33	1	1	0	111	303	309	4	0	0	6	55	13	1	2	2	91
New.CleanUp.ReferenceOTU1499	k__Bacteria;p__Verrucomicrobia;c__[Pedosphaerae];o__[Pedosphaerales]	1	0	1	0	27	5	24	17	6	3	3	22	55	30	12	0	10	12	14	13	24	10	1	3
New.CleanUp.ReferenceOTU13714	k__Bacteria;p__Verrucomicrobia;c__[Pedosphaerae];o__[Pedosphaerales];f__Ellin515;g__;s__	1	32	39	10	77	1529	2526	1270	4851	4625	3019	6050	12442	10145	3565	444	2563	1236	1599	1587	56	33	8	4
New.CleanUp.ReferenceOTU15918	k__Bacteria;p__Verrucomicrobia	1	2	3	1	2	0	2	2	3	3	0	2	1	0	2	2	1	2	2	0	1	0	0	0
New.CleanUp.ReferenceOTU11963	k__Bacteria;p__Verrucomicrobia;c__[Pedosphaerae];o__[Pedosphaerales];f__Ellin515;g__;s__	0.88	6	6	1	7	207	284	150	1139	1082	546	924	2297	1771	615	88	537	265	470	278	1	5	1	1
New.CleanUp.ReferenceOTU11077	k__Bacteria;p__Verrucomicrobia;c__[Spartobacteria];o__[Chthoniobacterales];f__[Chthoniobacteraceae]	0.94	0	0	0	0	2	5	1	3	14	0	1	5	3	4	0	1	1	0	5	0	0	0	0
New.CleanUp.ReferenceOTU13906	k__Bacteria;p__Verrucomicrobia;c__[Spartobacteria];o__[Chthoniobacterales];f__[Chthoniobacteraceae];g__;s__	0.98	3	1	0	1	0	0	0	1	2	0	0	1	0	0	0	0	0	0	0	0	0	0	0
New.ReferenceOTU350	k__Archaea;p__Euryarchaeota;c__Thermoplasmata;o__E2;f__WCHD3-02;g__;s__	1	5798	4480	1419	0	1	2	0	3	4	19	2	0	5	2	1	10	4	2	0	1	0	0	0
New.CleanUp.ReferenceOTU14630	k__Bacteria;p__Verrucomicrobia;c__[Spartobacteria];o__[Chthoniobacterales];f__[Chthoniobacteraceae];g__Chthoniobacter;s__	0.99	997	466	114	1	1	6	2	41	77	6	24	59	48	43	9	68	2	15	2	3	1	0	194
New.CleanUp.ReferenceOTU11932	k__Bacteria;p__Verrucomicrobia;c__[Pedosphaerae];o__[Pedosphaerales];f__Ellin515;g__;s__	0.87	0	0	0	4	14	21	17	10	9	4	16	86	56	9	1	9	20	5	7	3	0	1	0
New.CleanUp.ReferenceOTU14157	k__Bacteria;p__Verrucomicrobia;c__[Pedosphaerae];o__[Pedosphaerales];f__auto67_4W;g__;s__	0.98	289	96	24	1	87	102	60	1068	683	380	876	1437	1749	801	152	412	104	144	386	1	0	3	0
New.CleanUp.ReferenceOTU13305	k__Bacteria;p__Verrucomicrobia;c__[Spartobacteria];o__[Chthoniobacterales];f__[Chthoniobacteraceae];g__;s__	0.91	0	0	0	0	0	0	1	16	0	0	1	1	0	0	0	1	0	0	0	0	0	0	1
New.ReferenceOTU504	k__Bacteria;p__Verrucomicrobia;c__[Pedosphaerae];o__[Pedosphaerales]	1	3	2	0	2	19	33	19	19	18	14	3	18	6	20	2	15	34	47	20	1	0	0	0
New.CleanUp.ReferenceOTU14509	k__Bacteria;p__OD1;c__ZB2;o__;f__;g__;s__	0.97	0	0	0	0	0	0	0	0	0	0	17	60	25	0	0	0	0	0	3	0	0	0	0
153007	k__Bacteria;p__Verrucomicrobia;c__Verrucomicrobiae;o__Verrucomicrobiales;f__Verrucomicrobiaceae	1	0	0	0	37	1	0	33	0	3	2	1	1	0	71	10	131	48	31	4	314	136	48	175
New.CleanUp.ReferenceOTU12107	k__Archaea;p__Crenarchaeota;c__MBGA;o__NRP-J;f__;g__;s__	1	7070	6050	2452	9	9	11	2	2140	4202	2100	9	110	13	161	71	272	102	341	284	0	1	0	2
New.CleanUp.ReferenceOTU10162	k__Bacteria;p__Verrucomicrobia;c__[Pedosphaerae];o__[Pedosphaerales]	0.98	0	0	0	4	4	3	4	0	1	0	0	0	1	1	0	0	4	5	7	7	5	8	0
New.CleanUp.ReferenceOTU11848	k__Bacteria;p__Verrucomicrobia;c__[Pedosphaerae];o__[Pedosphaerales];f__auto67_4W;g__;s__	0.97	23	20	8	0	2	5	2	8	5	3	3	15	22	9	0	5	0	1	3	3	0	0	0
New.CleanUp.ReferenceOTU10038	k__Bacteria;p__Verrucomicrobia;c__[Pedosphaerae];o__[Pedosphaerales];f__auto67_4W;g__;s__	0.88	235	155	36	3	3	5	2	481	305	128	484	362	498	5	1	3	3	3	5	1	0	0	0
583945	k__Bacteria;p__Verrucomicrobia;c__[Pedosphaerae];o__[Pedosphaerales];f__[Pedosphaeraceae];g__Pedosphaera;s__	0.99	601	469	151	1	28	37	53	1117	828	666	495	667	672	83	9	31	124	63	37	1	3	1	0
New.CleanUp.ReferenceOTU12876	k__Archaea;p__Crenarchaeota;c__MBGA;o__NRP-J;f__;g__;s__	0.92	2675	1759	963	1	5	2	1	503	5050	1344	1	6	1	10	1	10	1	7	3	0	0	1	1
208621	k__Bacteria;p__Planctomycetes;c__Planctomycetia;o__Pirellulales;f__Pirellulaceae;g__A17;s__	0.88	28	387	78	0	0	0	2	5	99	0	0	2	3	6	0	7	0	3	1	0	0	0	0
1876538	k__Bacteria;p__Acidobacteria;c__Chloracidobacteria;o__;f__;g__;s__	1	0	1	0	7	16	11	3	0	1	0	8	0	6	2	0	0	2	15	15	1	14	0	3
New.CleanUp.ReferenceOTU13737	k__Bacteria;p__Verrucomicrobia;c__[Pedosphaerae];o__[Pedosphaerales];f__;g__;s__	0.9	0	0	0	2	3	9	7	0	2	0	1	5	7	0	0	1	5	2	0	0	1	0	0
New.ReferenceOTU385	k__Bacteria;p__Verrucomicrobia;c__[Pedosphaerae];o__[Pedosphaerales];f__;g__;s__	0.88	83	32	46	1	9	7	53	1	1	0	29	7	50	3	0	1	0	1	2	1	0	0	0
New.CleanUp.ReferenceOTU16071	k__Bacteria;p__Verrucomicrobia;c__[Pedosphaerae];o__[Pedosphaerales];f__;g__;s__	0.82	4	7	2	6	685	817	435	147	187	366	135	392	229	534	55	410	666	967	878	3	1	0	1
353925	k__Bacteria;p__Verrucomicrobia;c__[Pedosphaerae];o__[Pedosphaerales];f__Ellin515;g__;s__	1	126	118	44	346	4438	7535	4543	10053	9761	6941	16352	35258	27556	9509	1117	5998	4469	4701	4855	148	78	52	62
4353982	k__Bacteria;p__Verrucomicrobia;c__[Spartobacteria];o__[Chthoniobacterales];f__[Chthoniobacteraceae];g__Chthoniobacter;s__	0.99	1612	572	227	2	1	5	4	3	5	13	18	4	30	2	0	3	2	2	0	0	0	1	0
New.CleanUp.ReferenceOTU11401	k__Bacteria;p__Verrucomicrobia;c__[Pedosphaerae];o__[Pedosphaerales];f__Ellin515;g__;s__	0.98	10	16	4	13	368	527	268	2154	1914	1114	2812	5433	4661	1760	219	1391	560	792	503	18	11	1	3
New.CleanUp.ReferenceOTU14964	k__Bacteria;p__Verrucomicrobia;c__[Spartobacteria];o__[Chthoniobacterales];f__[Chthoniobacteraceae]	0.99	0	0	0	9	4	21	4	21	20	3	1	12	3	9	2	9	2	4	4	0	0	0	1
226992	k__Bacteria;p__Verrucomicrobia;c__[Spartobacteria];o__[Chthoniobacterales];f__[Chthoniobacteraceae];g__DA101;s__	0.93	0	2	1	0	265	462	221	10	91	36	0	19	97	5	2	13	3	3	0	0	0	0	0
New.CleanUp.ReferenceOTU15769	k__Bacteria;p__Verrucomicrobia	0.98	41	26	4	0	0	1	1	26	60	8	2	5	2	5	0	1	1	1	0	0	0	0	0
New.CleanUp.ReferenceOTU12169	k__Bacteria;p__Verrucomicrobia;c__Verrucomicrobiae;o__Verrucomicrobiales;f__Verrucomicrobiaceae	0.97	1	0	0	0	0	1	0	29	15	0	1	0	0	0	1	0	0	0	0	0	0	0	0
New.CleanUp.ReferenceOTU12941	k__Bacteria;p__Verrucomicrobia;c__[Spartobacteria];o__[Chthoniobacterales];f__[Chthoniobacteraceae]	0.99	2584	4203	1395	5	3	6	6	460	834	174	22	15	38	88	1	54	6	5	5	2	0	1	2
New.CleanUp.ReferenceOTU14347	k__Bacteria;p__Verrucomicrobia;c__[Pedosphaerae];o__[Pedosphaerales];f__;g__;s__	0.94	9	10	0	1	0	0	0	1	1	0	0	1	0	1	0	1	0	0	1	0	0	0	0
New.CleanUp.ReferenceOTU16262	k__Bacteria;p__OD1;c__ZB2;o__;f__;g__;s__	1	0	0	0	0	0	0	5	0	0	0	0	0	0	0	0	0	0	0	0	0	0	0	0
New.CleanUp.ReferenceOTU10925	k__Bacteria;p__Verrucomicrobia;c__[Spartobacteria];o__[Chthoniobacterales];f__[Chthoniobacteraceae];g__DA101;s__	0.99	21	21	4	13	502	890	428	578	8169	2625	854	2546	1393	1378	225	988	3193	1972	1983	5	2	1	1
626383	k__Archaea;p__Euryarchaeota;c__Methanobacteria;o__Methanobacteriales;f__Methanobacteriaceae;g__Methanobacterium;s__	0.99	0	0	0	0	0	24	0	0	0	0	0	0	0	0	36	60	0	0	0	0	0	0	15
New.CleanUp.ReferenceOTU15333	k__Bacteria;p__Verrucomicrobia;c__[Pedosphaerae];o__[Pedosphaerales];f__;g__;s__	0.93	0	0	1	0	2	1	0	0	0	0	5	12	1	6	0	4	0	1	5	0	0	0	0
New.CleanUp.ReferenceOTU13375	k__Bacteria;p__Verrucomicrobia;c__[Spartobacteria];o__[Chthoniobacterales];f__[Chthoniobacteraceae];g__DA101;s__	1	5	2	1	5	93	253	108	150	6060	1909	84	322	171	179	13	121	194	95	199	2	3	21	0
New.CleanUp.ReferenceOTU15388	k__Archaea;p__Euryarchaeota;c__Thermoplasmata;o__E2;f__WCHD3-02;g__;s__	1	17232	16431	3761	0	9	8	5	5	5	75	4	4	5	543	45	129	401	263	611	1	1	0	1
New.ReferenceOTU421	k__Bacteria;p__Verrucomicrobia;c__[Spartobacteria];o__[Chthoniobacterales];f__[Chthoniobacteraceae];g__OR-59;s__	0.84	0	0	0	5	0	0	0	0	0	0	0	0	0	0	0	0	0	0	0	13	0	0	0
New.CleanUp.ReferenceOTU11400	k__Bacteria;p__Verrucomicrobia;c__[Spartobacteria];o__[Chthoniobacterales];f__[Chthoniobacteraceae]	1	11	12	4	789	2455	6460	2920	177	2404	1554	358	708	842	265	103	485	473	354	255	305	137	164	935
255886	k__Bacteria;p__Firmicutes;c__Clostridia;o__Clostridiales;f__Sulfobacillaceae;g__YNPFFP6;s__	1	2	0	0	0	0	0	0	0	0	0	0	0	0	0	0	0	0	0	0	0	0	0	0
683011	k__Archaea;p__Euryarchaeota;c__Thermoplasmata;o__E2;f__WCHD3-02;g__;s__	1	18518	15255	5909	4	7	5	1	501	425	289	3	6	3	1876	257	1567	518	417	576	0	0	0	2
New.CleanUp.ReferenceOTU10812	k__Bacteria;p__Verrucomicrobia;c__[Spartobacteria];o__[Chthoniobacterales];f__[Chthoniobacteraceae]	1	0	0	1	1	0	1	2	0	0	0	0	0	0	1	0	4	0	1	2	0	2	0	3
1104642	k__Bacteria;p__Planctomycetes;c__OM190;o__CL500-15;f__;g__;s__	1	0	0	0	0	1	13	8	8	8	0	0	0	0	54	0	7	1	1	20	0	0	0	0
New.ReferenceOTU295	k__Bacteria;p__Verrucomicrobia;c__[Spartobacteria];o__[Chthoniobacterales]	0.87	1	2	0	0	0	2	1	1	8	0	0	3	1	5	0	5	4	3	2	0	0	0	0
New.CleanUp.ReferenceOTU10513	k__Bacteria;p__Verrucomicrobia;c__[Spartobacteria];o__[Chthoniobacterales];f__[Chthoniobacteraceae]	0.97	0	1	0	0	0	0	0	0	1	0	11	1	0	0	0	1	0	0	0	0	0	0	0
New.ReferenceOTU26	k__Bacteria;p__OD1;c__ZB2;o__;f__;g__;s__	1	47	131	0	0	0	0	2	0	0	1	0	0	0	0	0	0	0	2	0	0	0	0	0
New.ReferenceOTU425	k__Archaea;p__Euryarchaeota;c__[Parvarchaea];o__YLA114;f__;g__;s__	0.96	0	2	0	2	472	992	1963	1	1	0	0	1	0	9	0	0	0	1	1	0	0	0	1
New.CleanUp.ReferenceOTU14819	k__Bacteria;p__Planctomycetes;c__Planctomycetia;o__Pirellulales;f__Pirellulaceae;g__;s__	0.97	0	0	0	2	12	7	0	0	0	1	0	0	1	0	0	0	0	2	14	5	0	3	4
4301374	Unassignable	1	9	10	5	6	9	33	1	1	17	1	7	6	0	6	1	0	19	8	2	10	4	0	1
New.CleanUp.ReferenceOTU1551	k__Bacteria;p__Verrucomicrobia;c__[Pedosphaerae];o__[Pedosphaerales];f__;g__;s__	0.84	1	0	0	444	4	5	11	1	1	1	1	1	3	6	1	2	13	5	20	96	58	51	0
New.CleanUp.ReferenceOTU1564	k__Bacteria;p__Verrucomicrobia;c__[Spartobacteria];o__[Chthoniobacterales];f__[Chthoniobacteraceae]	0.99	3	4	0	0	0	1	0	5	11	0	5	16	4	5	0	5	3	3	1	0	0	0	0
New.CleanUp.ReferenceOTU15545	k__Bacteria;p__Verrucomicrobia;c__[Pedosphaerae];o__[Pedosphaerales];f__;g__;s__	0.97	0	1	0	3	13	25	17	0	0	0	3	4	4	1	0	0	2	3	3	1	0	0	0
New.CleanUp.ReferenceOTU14255	k__Bacteria;p__Verrucomicrobia;c__[Pedosphaerae];o__[Pedosphaerales]	0.86	3	6	3	1	0	3	2	3	6	3	0	2	2	4	0	1	4	3	5	0	0	0	1
New.CleanUp.ReferenceOTU13410	k__Bacteria;p__Verrucomicrobia;c__[Pedosphaerae];o__[Pedosphaerales];f__auto67_4W;g__;s__	0.98	21	93	9	1	1	4	3	4	4	0	9	14	10	574	51	372	2	2	27	1	1	1	1
New.ReferenceOTU201	k__Bacteria;p__Planctomycetes;c__OM190;o__;f__;g__;s__	0.93	23	15	6	2085	1784	3496	3977	27	24	16	136	56	158	50	1	20	5755	4326	4460	4933	4030	1522	4
New.CleanUp.ReferenceOTU15366	k__Bacteria;p__Verrucomicrobia;c__[Spartobacteria];o__[Chthoniobacterales];f__[Chthoniobacteraceae];g__DA101;s__	0.91	7	6	2	5	554	1064	642	8	10	3	36	116	95	49	23	92	1129	622	267	10	31	10	1
New.CleanUp.ReferenceOTU15546	k__Bacteria;p__Verrucomicrobia;c__[Pedosphaerae];o__[Pedosphaerales]	1	5	7	4	294	111	170	255	6	7	1	42	14	11	151	19	136	387	696	932	597	522	217	0
New.ReferenceOTU465	k__Bacteria;p__Verrucomicrobia;c__[Spartobacteria];o__[Chthoniobacterales];f__[Chthoniobacteraceae]	0.91	0	0	0	0	2	2	1	2	10	0	2	2	1	48	3	27	2	1	3	0	0	0	0
New.CleanUp.ReferenceOTU13249	k__Bacteria;p__Verrucomicrobia;c__[Pedosphaerae];o__[Pedosphaerales];f__Ellin515;g__;s__	0.9	13	15	7	11	671	1256	671	1440	1635	1408	2887	4992	4426	1842	184	955	382	312	511	10	4	1	3
587975	k__Bacteria;p__Acidobacteria;c__Chloracidobacteria;o__;f__;g__;s__	1	0	0	0	1	3	14	13	0	0	0	0	0	0	0	0	0	0	1	2	0	0	0	0
New.CleanUp.ReferenceOTU10494	k__Bacteria;p__Planctomycetes;c__OM190;o__agg27;f__;g__;s__	1	1	1	0	0	15	4	0	6	16	7	0	40	40	14	1	24	36	8	29	1	0	0	0
New.CleanUp.ReferenceOTU1524	k__Bacteria;p__Verrucomicrobia;c__[Spartobacteria];o__[Chthoniobacterales];f__[Chthoniobacteraceae];g__DA101;s__	0.89	86	71	1	216	1280	2308	1376	262	576	240	777	1979	1226	360	65	427	843	568	423	4	1	7	1693
New.CleanUp.ReferenceOTU13752	k__Bacteria	0.99	0	0	0	0	0	5	0	0	0	0	0	0	0	0	0	0	0	0	0	0	0	0	0
New.CleanUp.ReferenceOTU10435	k__Archaea;p__Crenarchaeota;c__Thaumarchaeota;o__Cenarchaeales;f__SAGMA-X;g__;s__	1	6	15	3	1	4	17	3	2	6	5	1	7	6	5696	1173	9574	8498	8450	8275	2	1	0	0
New.CleanUp.ReferenceOTU10913	k__Bacteria;p__Verrucomicrobia;c__[Pedosphaerae];o__[Pedosphaerales];f__Ellin515;g__;s__	0.81	0	0	0	0	2	0	0	0	4	1	1	3	1	3	1	2	1	2	3	0	0	1	0
156660	k__Bacteria;p__Verrucomicrobia;c__[Methylacidiphilae];o__Methylacidiphilales;f__;g__;s__	1	474	407	151	1	2	2	13	109	77	48	41	96	128	13	0	8	3	11	6	0	0	0	0
New.CleanUp.ReferenceOTU11338	k__Bacteria;p__Verrucomicrobia;c__[Pedosphaerae];o__[Pedosphaerales];f__Ellin517;g__;s__	0.83	0	0	0	42	0	0	0	0	1	1	0	1	2	0	0	0	1	0	7	23	34	20	0
New.CleanUp.ReferenceOTU10570	k__Archaea;p__Crenarchaeota;c__MBGA;o__NRP-J;f__;g__;s__	0.94	1	0	1	0	0	0	0	0	2	0	0	3	0	15	2	16	5	8	15	0	0	0	0
New.CleanUp.ReferenceOTU15450	k__Bacteria;p__Verrucomicrobia;c__[Pedosphaerae];o__[Pedosphaerales];f__Ellin515;g__;s__	0.95	1	6	0	166	85	139	180	40	26	10	191	603	373	396	29	154	174	249	186	169	29	32	218
New.CleanUp.ReferenceOTU10765	k__Bacteria;p__Verrucomicrobia;c__[Pedosphaerae];o__[Pedosphaerales];f__;g__;s__	0.86	55	45	5	4	2	4	3	108	26	41	19	13	48	5	1	3	5	0	0	4	0	0	0
New.CleanUp.ReferenceOTU12433	k__Bacteria;p__OD1;c__ZB2;o__;f__;g__;s__	0.98	0	0	0	7	3	8	9	16	0	0	0	1	0	0	0	0	1	6	2	0	0	1	0
New.CleanUp.ReferenceOTU11669	k__Bacteria;p__Verrucomicrobia;c__[Pedosphaerae];o__[Pedosphaerales]	0.91	8	6	1	3	2	7	0	3	7	3	1	7	3	6	1	2	7	1	4	4	3	0	0
New.CleanUp.ReferenceOTU14975	k__Bacteria;p__Verrucomicrobia;c__[Pedosphaerae];o__[Pedosphaerales]	1	0	0	0	1	0	3	1	0	0	0	0	0	0	2	3	3	5	1	1	0	0	0	0
New.CleanUp.ReferenceOTU13780	k__Bacteria;p__Verrucomicrobia;c__[Pedosphaerae];o__[Pedosphaerales];f__auto67_4W;g__;s__	0.98	450	121	38	1	5	24	41	1379	467	418	261	270	334	29	3	49	25	1	6	32	131	68	0
New.ReferenceOTU548	k__Bacteria;p__Verrucomicrobia;c__[Spartobacteria];o__[Chthoniobacterales];f__[Chthoniobacteraceae];g__DA101;s__	0.89	14	14	2	5	9	13	13	67	21	11	245	731	484	990	120	839	2244	1457	616	3	2	1	2
New.CleanUp.ReferenceOTU12786	k__Bacteria;p__Verrucomicrobia;c__[Spartobacteria];o__[Chthoniobacterales];f__[Chthoniobacteraceae];g__;s__	0.93	150	222	52	0	0	4	0	1	4	1	0	1	0	3	0	0	1	0	0	0	0	0	0
New.CleanUp.ReferenceOTU11517	k__Bacteria;p__Verrucomicrobia	0.91	0	0	0	0	0	0	0	152	126	73	1	4	4	5	1	8	0	0	0	0	0	0	0
New.CleanUp.ReferenceOTU15539	k__Bacteria;p__Verrucomicrobia;c__[Pedosphaerae];o__[Pedosphaerales];f__auto67_4W;g__;s__	0.99	145	207	81	3	2	17	12	285	124	122	479	927	1003	15	5	25	9	0	3	3	1	0	1
565666	k__Bacteria;p__Planctomycetes;c__028H05-P-BN-P5;o__;f__;g__;s__	1	0	0	0	0	0	5	0	0	5	2	0	0	1	3	0	1	0	0	0	0	0	0	10
New.CleanUp.ReferenceOTU11895	k__Bacteria;p__Verrucomicrobia;c__[Pedosphaerae];o__[Pedosphaerales];f__Ellin515;g__;s__	0.96	12	11	5	94	136	219	200	1478	989	981	2048	3689	3238	1095	95	555	929	785	586	8	3	5	10
New.CleanUp.ReferenceOTU12298	k__Archaea;p__Crenarchaeota;c__Thaumarchaeota;o__Nitrososphaerales;f__Nitrososphaeraceae;g__Candidatus Nitrososphaera;s__SCA1170	0.89	1	3	2	9	346	624	116	2	1	0	663	1193	302	3	0	7	603	638	505	3	0	0	37
New.CleanUp.ReferenceOTU10223	k__Bacteria;p__Verrucomicrobia;c__[Spartobacteria];o__[Chthoniobacterales];f__[Chthoniobacteraceae];g__DA101;s__	0.85	0	2	0	1	2	11	5	2	2	1	0	0	1	5	0	3	3	2	1	0	0	0	0
New.CleanUp.ReferenceOTU14830	k__Bacteria;p__Verrucomicrobia;c__[Pedosphaerae];o__[Pedosphaerales]	1	0	0	0	0	256	210	125	0	1	1	2	5	2	1	1	0	1	0	0	0	0	0	1
New.CleanUp.ReferenceOTU12456	k__Bacteria;p__Verrucomicrobia;c__[Methylacidiphilae];o__Methylacidiphilales;f__;g__;s__	0.98	793	536	161	1	3	3	1	77	38	43	1	14	9	0	0	1	2	32	4	0	0	0	0
New.CleanUp.ReferenceOTU15112	k__Archaea;p__Crenarchaeota;c__Thaumarchaeota;o__Cenarchaeales	0.82	0	0	0	0	0	1	0	0	2	0	0	3	0	48	8	79	16	27	45	0	0	1	0
New.CleanUp.ReferenceOTU1504	k__Bacteria;p__OD1;c__ZB2;o__;f__;g__;s__	0.99	0	0	0	0	2	1	13	13	89	0	12	8	0	0	0	8	0	0	0	0	0	0	0
New.CleanUp.ReferenceOTU15024	k__Bacteria;p__Verrucomicrobia;c__[Pedosphaerae];o__[Pedosphaerales];f__Ellin515;g__;s__	0.8	2	4	2	2	3	8	3	8	6	4	980	1996	1969	32	14	34	4	10	4	4	0	3	1
New.CleanUp.ReferenceOTU10342	k__Bacteria;p__Verrucomicrobia;c__[Pedosphaerae];o__[Pedosphaerales];f__;g__;s__	0.87	1	4	1	31	0	5	1	4	2	1	0	1	3	6	0	1	7	5	2	18	1	4	40
1109867	k__Bacteria;p__Verrucomicrobia;c__[Pedosphaerae];o__[Pedosphaerales];f__auto67_4W;g__;s__	1	3724	3529	1399	25	39	56	154	2738	1857	1858	3601	4998	5386	6441	908	5103	385	475	313	12	12	4	0
New.CleanUp.ReferenceOTU11512	k__Bacteria	0.93	329	725	231	3	182	102	37	293	5246	4555	7	16	96	5041	336	2246	153	276	465	50	2	0	3
New.CleanUp.ReferenceOTU11398	k__Bacteria;p__Verrucomicrobia;c__[Spartobacteria];o__[Chthoniobacterales];f__[Chthoniobacteraceae]	1	0	0	0	2	14	26	21	65	103	21	5	35	12	62	2	34	1	0	0	0	0	0	0
New.CleanUp.ReferenceOTU15888	k__Bacteria;p__Verrucomicrobia;c__[Spartobacteria];o__[Chthoniobacterales];f__[Chthoniobacteraceae];g__DA101;s__	0.98	4	3	1	4	4	22	7	9	26	7	5	25	18	5	1	4	9	10	2	2	0	0	1
New.CleanUp.ReferenceOTU12431	k__Bacteria;p__Verrucomicrobia;c__[Pedosphaerae];o__[Pedosphaerales]	0.98	0	1	0	0	4	12	6	0	1	0	4	26	10	6	0	3	5	6	6	0	0	1	0
New.ReferenceOTU324	k__Bacteria;p__OD1;c__ZB2;o__;f__;g__;s__	1	0	0	0	0	0	0	0	0	0	0	0	0	0	53	0	0	0	0	0	0	0	0	0
New.CleanUp.ReferenceOTU12182	k__Archaea;p__Crenarchaeota;c__Thaumarchaeota	0.99	2	0	1	0	0	0	0	0	0	0	0	2	0	4	0	0	56	49	87	0	0	0	0
221896	k__Bacteria;p__Verrucomicrobia;c__[Spartobacteria];o__[Chthoniobacterales];f__[Chthoniobacteraceae];g__Candidatus Xiphinematobacter;s__	0.98	0	1	0	0	2	0	0	0	0	0	0	0	0	0	0	0	0	0	0	0	9	0	0
New.CleanUp.ReferenceOTU15198	k__Bacteria;p__Verrucomicrobia;c__[Spartobacteria];o__[Chthoniobacterales];f__[Chthoniobacteraceae];g__;s__	0.95	5	4	0	17	398	865	353	4	7	3	35	227	86	72	17	15	192	202	148	12	3	5	2
New.CleanUp.ReferenceOTU12227	k__Bacteria	0.99	19	10	12	0	0	0	0	1	67	70	0	2	1	112	7	46	0	0	0	0	0	0	0
New.CleanUp.ReferenceOTU12379	k__Bacteria;p__Verrucomicrobia	1	0	1	0	4	6	4	5	2	3	0	0	5	0	2	0	3	8	3	7	3	1	0	0
New.CleanUp.ReferenceOTU14692	k__Bacteria;p__Verrucomicrobia;c__[Pedosphaerae];o__[Pedosphaerales];f__Ellin515;g__;s__	0.95	14	17	9	18	645	1429	696	1383	1493	1384	2860	5766	4717	2135	229	1237	402	337	565	8	4	1	2
548079	k__Bacteria;p__Acidobacteria;c__Chloracidobacteria;o__;f__;g__;s__	1	0	0	0	2	6	55	8	0	0	0	24	49	31	0	0	1	0	1	8	0	0	0	0
New.CleanUp.ReferenceOTU12141	k__Bacteria;p__Verrucomicrobia;c__[Pedosphaerae];o__[Pedosphaerales];f__auto67_4W;g__;s__	0.88	1	1	0	18	23	4	14	1	3	0	1	20	2	5	6	18	6	8	20	33	6	1	3
New.CleanUp.ReferenceOTU16148	k__Archaea;p__Crenarchaeota;c__Thaumarchaeota;o__Cenarchaeales;f__SAGMA-X;g__;s__	0.8	54	36	15	11	28	76	12	9	388	127	7	41	22	53177	9215	46216	3673	4371	8984	4	2	3	7
New.CleanUp.ReferenceOTU11499	k__Bacteria;p__Verrucomicrobia;c__[Pedosphaerae];o__[Pedosphaerales]	1	0	0	0	11	77	84	57	0	1	1	2	14	0	3	0	2	1	5	3	2	0	0	0
New.ReferenceOTU242	k__Archaea;p__Crenarchaeota;c__Thaumarchaeota;o__Nitrososphaerales;f__Nitrososphaeraceae;g__Candidatus Nitrososphaera;s__SCA1170	0.96	75	70	23	1493	14661	25701	6326	11	29	113	7286	19008	3819	138	23	84	17795	19570	16170	117	3	18	8928
New.CleanUp.ReferenceOTU13819	k__Bacteria;p__Verrucomicrobia;c__[Spartobacteria];o__[Chthoniobacterales];f__[Chthoniobacteraceae]	0.96	0	1	0	3	0	0	0	0	6	2	0	0	0	0	0	0	0	0	0	0	5	1	0
New.CleanUp.ReferenceOTU14878	k__Bacteria;p__Verrucomicrobia;c__[Spartobacteria];o__[Chthoniobacterales];f__[Chthoniobacteraceae]	1	1	1	0	0	0	1	2	0	10	1	1	1	0	2	0	0	0	0	0	0	0	0	0
New.CleanUp.ReferenceOTU10625	k__Bacteria;p__Verrucomicrobia;c__[Pedosphaerae];o__[Pedosphaerales]	1	68	20	8	124	4	5	7	133	93	53	138	254	243	66	10	33	8	2	4	49	101	59	0
213519	k__Bacteria;p__Verrucomicrobia;c__[Spartobacteria];o__[Chthoniobacterales];f__[Chthoniobacteraceae];g__DA101;s__	0.97	7	12	1	2	155	88	30	38	97	68	135	745	241	767	108	832	425	281	258	4	0	1	1
4379512	k__Bacteria;p__Verrucomicrobia;c__Opitutae;o__Opitutales;f__Opitutaceae;g__Opitutus;s__	0.96	0	0	0	0	0	0	0	0	0	0	0	0	0	0	0	0	0	0	4	0	0	0	0
New.CleanUp.ReferenceOTU1225	k__Bacteria;p__Verrucomicrobia;c__[Spartobacteria];o__[Chthoniobacterales];f__[Chthoniobacteraceae];g__DA101;s__	0.95	2	245	62	1	6	12	27	832	610	194	667	1790	1221	168	6	21	260	141	126	0	2	2	1
New.CleanUp.ReferenceOTU11440	k__Archaea;p__Crenarchaeota;c__Thaumarchaeota;o__Nitrososphaerales;f__Nitrososphaeraceae;g__Candidatus Nitrososphaera;s__	0.95	14031	15998	5812	7	247	683	192	8	10	59	56	108	190	862	212	1137	877	466	290	2	3	5	7
145278	k__Bacteria;p__Verrucomicrobia;c__Verrucomicrobiae;o__Verrucomicrobiales;f__Verrucomicrobiaceae;g__Luteolibacter;s__	1	3	2	0	148	1100	221	297	7	5	28	386	212	69	2168	243	827	311	525	114	422	158	65	0
New.CleanUp.ReferenceOTU11869	k__Bacteria;p__Verrucomicrobia;c__[Spartobacteria];o__[Chthoniobacterales];f__[Chthoniobacteraceae]	0.97	1	2	1	17	111	328	115	310	278	99	20	115	37	183	30	127	32	29	62	4	3	1	54
New.CleanUp.ReferenceOTU1212	k__Bacteria;p__OD1;c__ZB2;o__;f__;g__;s__	0.99	0	0	0	11	12	11	33	0	22	0	0	0	1	9	0	2	35	33	24	28	10	8	0
New.CleanUp.ReferenceOTU14811	k__Bacteria;p__Verrucomicrobia;c__[Spartobacteria];o__[Chthoniobacterales];f__[Chthoniobacteraceae];g__Candidatus Xiphinematobacter;s__	0.86	8815	8234	2599	9	17	65	32	6029	8903	3363	207	591	617	366	26	274	57	72	20	159	36	48	5
New.CleanUp.ReferenceOTU14716	k__Bacteria;p__Planctomycetes;c__OM190;o__agg27;f__;g__;s__	0.95	1	1	0	5	1	2	0	6	16	7	0	40	39	14	1	25	86	25	32	3	11	3	0
New.CleanUp.ReferenceOTU10251	k__Bacteria;p__Verrucomicrobia;c__[Pedosphaerae];o__[Pedosphaerales];f__Ellin515;g__;s__	0.93	18	11	4	75	1004	1914	1237	660	741	721	1304	4079	3224	1657	155	856	585	602	688	38	29	13	1
New.ReferenceOTU297	k__Bacteria;p__Verrucomicrobia;c__[Spartobacteria];o__[Chthoniobacterales];f__[Chthoniobacteraceae];g__;s__	0.98	613	443	164	1	0	2	0	1	1	2	2	2	2	2	0	0	1	0	1	0	0	0	0
New.CleanUp.ReferenceOTU13770	k__Bacteria	1	0	0	0	0	0	0	0	0	0	0	0	0	0	10	0	0	0	0	0	0	3	6	0
New.CleanUp.ReferenceOTU14433	k__Bacteria;p__Verrucomicrobia;c__[Spartobacteria];o__[Chthoniobacterales];f__[Chthoniobacteraceae];g__;s__	0.9	6	3	1	21	771	1168	571	3	7	4	36	231	95	226	38	86	284	252	148	12	2	6	1
New.CleanUp.ReferenceOTU12271	k__Bacteria;p__Verrucomicrobia	0.97	0	0	1	0	1	0	0	0	2	0	0	2	1	2	0	1	3	1	0	0	0	0	0
New.CleanUp.ReferenceOTU13102	k__Bacteria;p__Verrucomicrobia;c__[Pedosphaerae];o__[Pedosphaerales]	1	1	0	1	7	1	2	1	0	0	0	0	1	0	1	0	0	4	1	0	1	0	0	4
New.CleanUp.ReferenceOTU12299	k__Bacteria;p__Verrucomicrobia;c__[Pedosphaerae];o__[Pedosphaerales];f__;g__;s__	0.81	0	0	0	3	8	11	5	0	0	0	8	37	44	1	0	2	1	7	2	0	0	0	0
New.CleanUp.ReferenceOTU15410	k__Bacteria;p__Verrucomicrobia;c__[Pedosphaerae];o__[Pedosphaerales];f__;g__;s__	0.87	2	1	0	0	3	5	3	5	6	6	0	1	2	4	1	3	5	1	2	0	0	0	0
New.CleanUp.ReferenceOTU10856	k__Bacteria;p__Verrucomicrobia;c__[Spartobacteria];o__[Chthoniobacterales]	0.86	1	0	0	0	0	0	0	0	4	0	1	0	1	0	0	0	3	0	4	0	0	0	0
New.CleanUp.ReferenceOTU15281	k__Bacteria;p__OD1;c__ZB2;o__;f__;g__;s__	1	0	0	0	0	0	5	0	0	0	0	5	0	0	0	0	0	0	0	5	0	0	0	0
New.CleanUp.ReferenceOTU1028297	k__Bacteria;p__Verrucomicrobia;c__[Spartobacteria];o__[Chthoniobacterales];f__[Chthoniobacteraceae];g__Ellin506;s__	0.99	0	0	1	0	36	0	6	0	2	0	10	34	74	7	4	50	2	23	2	0	3	0	0
New.CleanUp.ReferenceOTU14276	k__Bacteria;p__Verrucomicrobia;c__[Spartobacteria];o__[Chthoniobacterales];f__[Chthoniobacteraceae]	0.88	0	1	0	0	0	1	0	0	9	1	0	0	1	2	0	1	0	0	0	0	0	0	0
New.CleanUp.ReferenceOTU12485	k__Bacteria;p__Verrucomicrobia;c__[Pedosphaerae];o__[Pedosphaerales]	1	0	1	0	2	3	3	0	2	3	0	9	155	69	3	0	2	2	3	4	1	0	0	0
New.CleanUp.ReferenceOTU15339	k__Bacteria;p__Verrucomicrobia;c__[Pedosphaerae];o__[Pedosphaerales]	1	17	19	5	0	47	26	35	48	11	24	1	7	2	6	1	3	4	4	3	0	1	1	0
New.CleanUp.ReferenceOTU1495	k__Bacteria;p__Verrucomicrobia;c__[Pedosphaerae];o__[Pedosphaerales]	1	668	467	203	11	5	49	35	1985	970	1495	2319	3705	4093	843	110	633	34	104	34	2	3	2	1
New.CleanUp.ReferenceOTU13457	k__Bacteria;p__Verrucomicrobia;c__[Spartobacteria];o__[Chthoniobacterales]	0.84	3	6	1	1	0	0	0	1	7	0	1	4	1	14	1	4	0	2	2	0	0	0	0
New.CleanUp.ReferenceOTU11047	k__Bacteria;p__OD1;c__ZB2;o__;f__;g__;s__	0.99	0	0	1	0	0	0	0	0	0	0	0	0	1	125	0	25	29	16	2	0	0	0	0
New.CleanUp.ReferenceOTU15518	k__Bacteria;p__Chlamydiae;c__Chlamydiia;o__Chlamydiales;f__Parachlamydiaceae	0.9	0	0	0	0	0	0	2	0	0	0	0	0	0	0	0	0	0	0	0	0	0	0	0
New.CleanUp.ReferenceOTU11555	k__Bacteria;p__Verrucomicrobia	1	4	4	1	0	2	3	3	14	29	13	12	35	24	15	2	13	2	6	2	1	0	0	0
New.CleanUp.ReferenceOTU13790	k__Bacteria;p__Verrucomicrobia;c__[Pedosphaerae];o__[Pedosphaerales]	1	2	1	0	2	3	3	3	1	3	2	6	7	6	1	2	0	11	16	5	0	0	0	0
New.CleanUp.ReferenceOTU11104	k__Archaea;p__Crenarchaeota;c__Thaumarchaeota;o__Cenarchaeales	1	12	8	2	1	114	67	2	2	3	2	0	8	4	16	1	51	7006	6225	9575	1	0	0	1
New.CleanUp.ReferenceOTU139580	k__Archaea;p__Euryarchaeota;c__Methanomicrobia;o__Methanocellales;f__Methanocellaceae;g__Methanocella;s__	1	0	0	0	0	0	0	0	0	0	0	28	0	1	0	0	0	0	0	0	0	0	0	0
New.CleanUp.ReferenceOTU16097	k__Bacteria;p__Verrucomicrobia	1	3	1	0	0	2	2	1	2	11	0	2	3	1	5	0	2	0	1	4	0	0	0	1
New.CleanUp.ReferenceOTU13172	k__Bacteria;p__Verrucomicrobia;c__[Pedosphaerae];o__[Pedosphaerales];f__Ellin515;g__;s__	0.93	0	0	0	1	3	25	11	10	11	3	20	62	19	7	3	14	20	8	8	0	0	0	0
New.CleanUp.ReferenceOTU15078	Unclassified	1	0	0	0	0	3	2	2	0	1	1	3	8	1	2	0	3	4	1	1	0	0	0	0
New.CleanUp.ReferenceOTU16078	k__Bacteria;p__Verrucomicrobia;c__[Spartobacteria];o__[Chthoniobacterales];f__[Chthoniobacteraceae]	0.84	0	1	0	2	7	27	8	0	3	0	18	106	37	16	1	10	6	0	1	0	0	0	0
New.CleanUp.ReferenceOTU4343814	k__Archaea;p__Euryarchaeota;c__Thermoplasmata;o__E2	0.96	2	0	1	0	28	35	0	0	1	0	61	467	32	1	0	0	218	187	675	0	0	0	0
New.CleanUp.ReferenceOTU13756	k__Bacteria;p__Verrucomicrobia;c__[Pedosphaerae];o__[Pedosphaerales];f__;g__;s__	0.87	4	3	2	5	6	18	6	55	89	122	2	8	4	13	2	10	248	383	220	0	0	1	1
New.CleanUp.ReferenceOTU13865	k__Bacteria	1	0	0	0	0	0	0	0	0	6	0	0	0	0	0	0	0	0	0	0	0	0	0	0
New.CleanUp.ReferenceOTU15565	k__Bacteria;p__Chlamydiae;c__Chlamydiia;o__Chlamydiales;f__Rhabdochlamydiaceae;g__Candidatus Rhabdochlamydia;s__	1	0	0	0	0	0	0	0	0	0	0	0	0	0	77	3	2	0	4	12	0	0	0	0
New.CleanUp.ReferenceOTU16032	k__Bacteria;p__Verrucomicrobia;c__[Spartobacteria];o__[Chthoniobacterales];f__[Chthoniobacteraceae]	0.93	1	0	0	1	11	19	12	2	8	1	3	11	1	2	0	1	9	10	7	0	0	0	2
New.CleanUp.ReferenceOTU1645	k__Bacteria;p__Verrucomicrobia;c__[Spartobacteria];o__[Chthoniobacterales];f__[Chthoniobacteraceae];g__OR-59;s__	0.99	1	0	0	3	15	50	95	3	1	0	1	3	2	2	0	2	19	17	4	20	33	28	0
New.CleanUp.ReferenceOTU11208	k__Bacteria;p__Verrucomicrobia;c__[Pedosphaerae];o__[Pedosphaerales]	1	52	21	17	6	10	28	16	490	329	291	1254	2429	1840	26	3	29	410	310	643	3	1	1	0
New.CleanUp.ReferenceOTU14645	k__Bacteria;p__Verrucomicrobia;c__[Methylacidiphilae];o__Methylacidiphilales;f__;g__;s__	0.99	0	0	0	0	2	1	1	25	12	18	23	61	140	11	0	4	2	1	5	0	0	0	0
New.CleanUp.ReferenceOTU12789	k__Bacteria;p__Chlamydiae;c__Chlamydiia;o__Chlamydiales	0.99	0	2	0	0	0	0	0	0	0	0	0	0	0	0	0	0	1	0	0	0	0	0	0
New.CleanUp.ReferenceOTU12784	k__Bacteria;p__Verrucomicrobia;c__[Spartobacteria];o__[Chthoniobacterales];f__[Chthoniobacteraceae]	0.82	690	585	177	4	6	21	12	3354	4453	1421	144	317	233	128	34	141	10	5	2	12	3	4	2
New.CleanUp.ReferenceOTU14570	k__Bacteria;p__Verrucomicrobia;c__[Spartobacteria];o__[Chthoniobacterales];f__[Chthoniobacteraceae];g__;s__	0.84	537	889	266	0	1	1	3	0	4	6	1	2	2	53	0	1	1	0	2	1	0	1	0
New.CleanUp.ReferenceOTU16189	k__Bacteria;p__Verrucomicrobia;c__[Spartobacteria];o__[Chthoniobacterales];f__[Chthoniobacteraceae]	0.8	6	5	1	92	343	829	314	7	21	25	400	1262	1349	905	129	539	97	222	100	49	7	15	57
4369011	k__Bacteria;p__Verrucomicrobia;c__[Pedosphaerae];o__[Pedosphaerales]	1	7	7	0	235	503	807	354	2	1	1	3	23	11	81	11	37	65	72	230	107	131	118	9
156381	k__Bacteria;p__Verrucomicrobia;c__[Spartobacteria];o__[Chthoniobacterales];f__[Chthoniobacteraceae];g__;s__	0.99	2186	984	554	0	1	5	1	10	39	45	32	79	151	49	21	30	4	4	4	1	0	0	0
534321	k__Bacteria;p__Nitrospirae;c__Nitrospira;o__Nitrospirales;f__;g__;s__	1	0	0	0	0	8	0	0	0	0	0	0	0	0	0	0	0	0	0	0	0	0	0	0
New.CleanUp.ReferenceOTU14225	k__Bacteria;p__OD1;c__ZB2;o__;f__;g__;s__	1	0	9	0	7	3	8	9	2	0	1	0	1	0	0	0	0	1	6	2	0	0	1	0
New.ReferenceOTU277	k__Bacteria;p__Verrucomicrobia;c__[Pedosphaerae];o__[Pedosphaerales];f__;g__;s__	0.97	2	1	2	3	53	105	9	4	91	20	194	425	455	79	8	43	58	200	54	3	3	1	87
New.CleanUp.ReferenceOTU12377	k__Bacteria;p__Verrucomicrobia;c__[Pedosphaerae];o__[Pedosphaerales]	1	5	2	2	16	33	81	29	11	17	27	346	1234	641	55	6	20	103	121	95	22	11	6	0
New.CleanUp.ReferenceOTU16102	k__Archaea;p__Crenarchaeota;c__Thaumarchaeota;o__Cenarchaeales;f__SAGMA-X;g__;s__	0.96	7	13	3	1	3	15	2	3	5	4	1	7	4	5726	1213	9322	5199	5991	5600	1	1	0	0
New.CleanUp.ReferenceOTU16476	k__Bacteria;p__Verrucomicrobia;c__[Pedosphaerae];o__[Pedosphaerales]	1	1	2	0	2	1	5	3	281	52	159	134	530	129	4	0	1	0	0	1	1	1	0	0
New.CleanUp.ReferenceOTU14771	k__Bacteria;p__Verrucomicrobia	0.99	0	1	0	2	6	9	7	0	6	1	0	3	0	4	0	2	1	0	0	0	0	0	1
New.CleanUp.ReferenceOTU12939	k__Bacteria;p__Verrucomicrobia;c__[Spartobacteria];o__[Chthoniobacterales];f__[Chthoniobacteraceae];g__Chthoniobacter;s__	0.94	1309	215	61	1	1	2	4	2	3	11	10	2	1	2	0	1	0	2	0	0	0	1	0
New.CleanUp.ReferenceOTU10066	k__Bacteria;p__Verrucomicrobia;c__[Pedosphaerae];o__[Pedosphaerales]	0.99	3	2	0	2	276	557	307	1	0	0	1	8	3	104	14	67	8	5	49	2	0	0	0
New.CleanUp.ReferenceOTU13431	k__Bacteria;p__Verrucomicrobia;c__[Pedosphaerae];o__[Pedosphaerales];f__;g__;s__	0.82	0	0	0	23	0	4	1	0	0	0	1	0	1	1	0	0	3	1	3	2	1	0	0
New.CleanUp.ReferenceOTU12292	k__Bacteria;p__Verrucomicrobia;c__[Spartobacteria];o__[Chthoniobacterales];f__[Chthoniobacteraceae]	1	4	6	0	0	0	1	1	0	2	0	1	0	0	1	0	1	0	0	0	0	0	0	0
New.CleanUp.ReferenceOTU10034	k__Bacteria;p__Verrucomicrobia;c__[Pedosphaerae];o__[Pedosphaerales]	0.97	1	0	0	1	6	13	1	0	1	0	4	19	5	2	0	0	4	6	7	0	0	0	0
New.CleanUp.ReferenceOTU11483	k__Bacteria;p__Verrucomicrobia;c__[Spartobacteria];o__[Chthoniobacterales];f__[Chthoniobacteraceae]	0.93	1	0	0	0	0	0	0	2	2	0	0	0	0	0	0	0	1	1	0	0	0	0	0
New.CleanUp.ReferenceOTU11035	k__Bacteria;p__Verrucomicrobia;c__[Spartobacteria];o__[Chthoniobacterales];f__[Chthoniobacteraceae]	1	100	47	10	3	0	2	5	46	89	68	9	4	5	37	0	20	1	9	10	0	0	0	0
New.CleanUp.ReferenceOTU11667	k__Bacteria;p__Verrucomicrobia;c__[Pedosphaerae];o__[Pedosphaerales]	1	1	1	0	0	0	2	1	2	2	0	0	1	1	2	0	1	3	1	2	0	0	0	0
New.CleanUp.ReferenceOTU11915	k__Bacteria;p__Verrucomicrobia;c__[Pedosphaerae];o__[Pedosphaerales];f__;g__;s__	0.88	3	2	1	13	20	17	27	1	2	0	172	543	540	0	0	1	1	13	3	0	0	0	0
New.CleanUp.ReferenceOTU11088	k__Bacteria;p__Verrucomicrobia;c__[Pedosphaerae];o__[Pedosphaerales]	1	0	0	0	0	0	2	1	51	55	27	6	15	5	15	3	10	4	5	0	0	0	0	0
New.CleanUp.ReferenceOTU14218	k__Bacteria;p__Verrucomicrobia	1	7	13	5	7	3	11	5	6	14	8	5	6	8	17	2	4	6	8	6	3	2	1	5
2195967	k__Bacteria;p__Verrucomicrobia;c__[Pedosphaerae];o__[Pedosphaerales]	1	1	2	1	4	377	528	207	156	392	276	22	176	131	514	55	399	199	153	190	5	1	0	2
New.CleanUp.ReferenceOTU12500	k__Bacteria;p__Verrucomicrobia;c__[Spartobacteria];o__[Chthoniobacterales];f__[Chthoniobacteraceae];g__DA101;s__	0.81	0	1	0	0	5	15	9	0	17	4	2	7	4	6	0	2	13	4	9	0	0	0	0
New.CleanUp.ReferenceOTU10365	k__Bacteria;p__Verrucomicrobia;c__[Pedosphaerae];o__[Pedosphaerales]	1	2	1	1	1372	0	4	1	1	3	2	3	10	5	2	0	2	1	0	3	141	233	101	198
New.ReferenceOTU108	k__Bacteria;p__Verrucomicrobia;c__[Pedosphaerae];o__[Pedosphaerales]	1	0	1	0	22	46	87	277	0	2	0	0	1	0	9	0	3	0	1	41	0	1	0	0
New.CleanUp.ReferenceOTU13722	k__Bacteria;p__Verrucomicrobia;c__[Spartobacteria];o__[Chthoniobacterales];f__[Chthoniobacteraceae]	0.8	0	1	0	4	3	20	7	0	3	1	21	31	13	8	0	10	4	0	1	0	0	0	0
819786	k__Bacteria;p__Verrucomicrobia;c__Verrucomicrobiae;o__Verrucomicrobiales;f__Verrucomicrobiaceae;g__Prosthecobacter;s__debontii	0.9	2	0	0	0	1	1	590	2	2	0	1	1	0	3	0	0	1	1	0	0	0	1	0
New.ReferenceOTU74	k__Bacteria;p__Verrucomicrobia;c__[Pedosphaerae];o__[Pedosphaerales];f__R4-41B;g__;s__	1	1	0	0	1	1	0	12	0	0	0	0	14	0	77	0	6	1	4	0	9	2	0	0
New.ReferenceOTU67	k__Bacteria;p__Verrucomicrobia;c__[Spartobacteria];o__[Chthoniobacterales];f__[Chthoniobacteraceae]	1	7	7	1	14	106	146	103	160	214	279	217	171	491	578	64	375	515	359	116	4	0	0	1
New.CleanUp.ReferenceOTU15154	k__Bacteria	0.99	1	0	7	0	1	1	0	2	94	84	0	1	0	113	7	34	0	0	0	0	0	0	0
2391398	k__Bacteria;p__Verrucomicrobia;c__[Spartobacteria];o__[Chthoniobacterales];f__[Chthoniobacteraceae];g__Ellin506;s__	0.99	0	0	0	0	0	0	1	0	0	0	0	0	0	1	0	0	0	7	1	0	0	0	0
New.ReferenceOTU202	k__Archaea;p__Crenarchaeota;c__MBGA;o__NRP-J;f__;g__;s__	0.95	4634	3756	1395	0	1	2	1	4	5	29	2	1	0	4	4	4	3	6	6	0	0	0	0
New.CleanUp.ReferenceOTU11046	k__Bacteria;p__Verrucomicrobia;c__[Pedosphaerae];o__[Pedosphaerales];f__auto67_4W;g__;s__	0.83	4583	5754	1780	10	23	21	15	863	734	286	562	722	831	816	89	556	21	18	73	11	3	3	2
1106817	k__Bacteria;p__Verrucomicrobia;c__[Spartobacteria];o__[Chthoniobacterales];f__[Chthoniobacteraceae];g__DA101;s__	1	6	44	2	8	1245	1972	846	284	1280	207	8	64	34	29	12	102	216	275	227	2	1	1	183
New.CleanUp.ReferenceOTU11986	k__Bacteria;p__Verrucomicrobia;c__[Spartobacteria];o__[Chthoniobacterales]	0.84	1	0	0	1	11	8	9	0	1	0	1	2	0	1	0	0	1	4	4	0	0	0	0
New.CleanUp.ReferenceOTU12154	k__Archaea;p__Crenarchaeota;c__Thaumarchaeota	1	1	1	0	0	6	11	0	0	0	1	0	0	2	89	5	23	69	56	116	0	0	0	0
New.CleanUp.ReferenceOTU10064	k__Bacteria;p__Verrucomicrobia;c__[Spartobacteria];o__[Chthoniobacterales];f__[Chthoniobacteraceae]	0.97	0	0	0	0	2	3	1	2	15	1	1	3	1	4	0	2	14	9	12	0	0	0	0
New.ReferenceOTU176	k__Bacteria;p__Verrucomicrobia;c__[Pedosphaerae];o__[Pedosphaerales]	1	17929	18666	6550	12	36	67	41	2082	1211	1505	493	659	734	322	36	249	30	41	29	9	4	3	4
New.ReferenceOTU403	k__Bacteria;p__Verrucomicrobia;c__[Pedosphaerae];o__[Pedosphaerales]	0.97	0	0	0	5	3	9	7	13	11	1	10	28	16	8	1	2	9	1	5	1	1	0	0
New.ReferenceOTU195	k__Archaea;p__Crenarchaeota;c__Thaumarchaeota;o__Cenarchaeales;f__SAGMA-X;g__;s__	1	3	1	2	0	4	3	1	0	2	0	0	4	2	10	2	6	2429	2182	2526	0	0	0	0
New.CleanUp.ReferenceOTU13049	k__Bacteria;p__Verrucomicrobia;c__[Pedosphaerae];o__[Pedosphaerales];f__;g__;s__	0.86	3	5	0	0	0	1	0	0	0	1	0	2	0	0	0	0	0	0	0	0	0	0	0
New.CleanUp.ReferenceOTU12926	k__Bacteria;p__Verrucomicrobia;c__[Pedosphaerae];o__[Pedosphaerales]	0.97	9	10	3	7	853	1047	497	202	345	549	143	534	315	835	70	664	1013	1421	1156	6	2	0	2
4318356	k__Bacteria;p__Verrucomicrobia;c__[Spartobacteria];o__[Chthoniobacterales];f__[Chthoniobacteraceae];g__;s__	0.99	0	2	0	41	0	0	0	2	5	1	9	1	25	1	0	0	0	9	0	0	0	0	28
New.CleanUp.ReferenceOTU12705	k__Bacteria;p__Verrucomicrobia;c__[Spartobacteria];o__[Chthoniobacterales];f__[Chthoniobacteraceae]	1	8	113	4	0	0	0	0	0	0	0	0	2	0	1	0	0	1	1	0	0	0	0	0
979643	k__Bacteria;p__Planctomycetes;c__Planctomycetia;o__Pirellulales;f__Pirellulaceae;g__;s__	0.88	0	0	0	0	0	0	0	0	0	0	0	0	0	0	3	0	0	0	0	0	0	0	0
New.CleanUp.ReferenceOTU165	k__Bacteria;p__Verrucomicrobia;c__[Pedosphaerae];o__[Pedosphaerales]	1	0	0	0	0	28	43	11	31	31	3	57	168	169	87	8	53	29	21	17	1	1	0	0
New.CleanUp.ReferenceOTU15217	k__Bacteria;p__Verrucomicrobia;c__[Pedosphaerae];o__[Pedosphaerales];f__Ellin515;g__;s__	0.91	8	6	1	343	103	315	133	699	705	504	212	511	266	458	75	308	121	80	220	121	183	133	24
New.CleanUp.ReferenceOTU14048	k__Archaea;p__Crenarchaeota	1	1	2	1	0	0	2	0	0	2	0	0	3	0	112	19	150	45	53	74	0	0	1	0
New.ReferenceOTU327	k__Archaea;p__Euryarchaeota;c__[Parvarchaea];o__YLA114;f__;g__;s__	1	0	1	0	2	2	0	0	10	6	18	823	305	394	694	51	82	0	0	1	0	0	0	0
New.CleanUp.ReferenceOTU14893	k__Archaea;p__Euryarchaeota;c__[Parvarchaea];o__YLA114;f__;g__;s__	0.84	0	0	0	0	0	0	0	0	0	0	0	1	0	0	7	46	0	0	31	0	0	0	0
New.CleanUp.ReferenceOTU15909	k__Bacteria;p__Verrucomicrobia;c__[Spartobacteria];o__[Chthoniobacterales];f__[Chthoniobacteraceae];g__Chthoniobacter;s__	0.99	1485	365	154	3	1	4	4	2	4	12	13	2	1	2	0	0	1	2	0	0	0	1	0
New.CleanUp.ReferenceOTU13425	k__Bacteria;p__Verrucomicrobia	1	1	0	0	0	0	1	0	1	0	0	1	2	31	121	2	67	0	0	1	0	0	0	0
New.CleanUp.ReferenceOTU1633	k__Bacteria;p__Verrucomicrobia;c__[Spartobacteria];o__[Chthoniobacterales];f__[Chthoniobacteraceae];g__;s__	0.9	0	3	0	306	1	0	9	0	3	0	0	4	1	3	0	0	0	0	1	93	42	10	0
New.ReferenceOTU479	k__Bacteria;p__Verrucomicrobia;c__[Spartobacteria];o__[Chthoniobacterales];f__[Chthoniobacteraceae];g__Chthoniobacter;s__	1	0	0	0	14	0	61	136	43	0	2	28	142	133	90	9	42	54	30	42	15	12	2	0
New.ReferenceOTU8	k__Archaea;p__Crenarchaeota;c__Thaumarchaeota;o__Cenarchaeales;f__SAGMA-X;g__;s__	1	5	4	1	1	2	13	7	1	1634	747	2	1136	1315	1423	386	1044	861	901	1005	1	0	0	1
New.CleanUp.ReferenceOTU13151	k__Bacteria;p__Verrucomicrobia	0.99	2	5	0	3	15	56	20	1	6	0	7	23	7	3	2	5	4	1	5	1	0	1	2
New.ReferenceOTU18	k__Bacteria;p__Planctomycetes;c__C6;o__MVS-107;f__;g__;s__	1	0	1	0	103	226	175	445	1	5	0	0	39	5	28	1	10	107	171	165	138	48	14	6
New.CleanUp.ReferenceOTU11082	k__Bacteria;p__Verrucomicrobia;c__[Methylacidiphilae];o__Methylacidiphilales;f__;g__;s__	1	0	0	0	0	1	1	1	25	12	18	1	1	1	11	0	7	2	1	5	0	0	0	0
New.ReferenceOTU488	k__Bacteria;p__Verrucomicrobia;c__[Pedosphaerae];o__[Pedosphaerales];f__Ellin515;g__;s__	0.88	2	7	0	349	224	190	301	5	11	5	156	286	227	207	11	64	112	144	171	647	220	168	204
New.CleanUp.ReferenceOTU11267	k__Bacteria;p__Verrucomicrobia;c__[Pedosphaerae];o__[Pedosphaerales]	0.88	0	0	0	1	0	2	1	0	0	0	1	3	1	1	0	0	1	1	2	0	0	0	0
New.CleanUp.ReferenceOTU13500	k__Bacteria;p__Verrucomicrobia;c__[Pedosphaerae];o__[Pedosphaerales]	1	2	7	0	180	151	274	265	7	2	3	5	27	23	133	23	80	91	132	196	161	95	53	4
New.CleanUp.ReferenceOTU123	k__Archaea;p__Crenarchaeota;c__Thaumarchaeota;o__Nitrososphaerales;f__Nitrososphaeraceae;g__Candidatus Nitrososphaera	1	0	0	1	14	21	102	15	1	1	0	13	45	0	0	0	1	76	59	37	3	0	0	12
New.CleanUp.ReferenceOTU14996	k__Archaea;p__Euryarchaeota;c__[Parvarchaea];o__YLA114;f__;g__;s__	1	0	0	0	0	0	0	0	82	0	0	0	0	0	0	3	38	0	0	0	0	0	0	0
722776	k__Bacteria;p__Planctomycetes;c__Planctomycetia;o__Pirellulales;f__Pirellulaceae;g__Pirellula;s__	1	2	1	0	69	12	90	39	9	29	20	8	122	46	52	8	9	72	24	14	44	12	8	0
221568	k__Bacteria;p__Verrucomicrobia;c__[Pedosphaerae];o__[Pedosphaerales];f__;g__;s__	0.91	2	1	0	0	0	12	67	0	2	1	0	2	1	45	0	15	1	11	43	28	0	0	6
New.CleanUp.ReferenceOTU14923	k__Bacteria;p__Verrucomicrobia	0.99	1	2	1	0	0	2	1	5	5	4	6	18	14	10	2	7	2	4	2	0	0	0	0
New.ReferenceOTU338	k__Bacteria;p__Verrucomicrobia;c__[Spartobacteria];o__[Chthoniobacterales];f__[Chthoniobacteraceae];g__DA101;s__	0.97	1	2	0	0	17	38	43	13	108	11	349	1486	1136	107	16	105	372	382	204	1	0	0	0
270180	k__Bacteria;p__Verrucomicrobia;c__[Spartobacteria];o__[Chthoniobacterales];f__[Chthoniobacteraceae];g__Chthoniobacter;s__	1	0	1	0	10	1	0	141	0	353	16	22	2	33	46	4	95	2	8	1	0	4	5	0
515684	k__Bacteria;p__Verrucomicrobia;c__[Spartobacteria];o__[Chthoniobacterales];f__[Chthoniobacteraceae];g__DA101;s__	0.98	15	9	2	9	585	1131	663	92	83	20	114	652	338	993	176	665	1297	744	342	10	33	11	2
709345	k__Bacteria;p__Planctomycetes;c__Planctomycetia;o__Gemmatales;f__Isosphaeraceae;g__;s__	0.99	139	8	5	1	1	9	5	1	32	3	3	1	4	4	0	3	9	2	12	1	1	0	0
New.CleanUp.ReferenceOTU13960	k__Bacteria;p__Verrucomicrobia;c__[Spartobacteria];o__[Chthoniobacterales];f__[Chthoniobacteraceae];g__;s__	0.83	0	2	0	0	0	0	0	0	0	0	0	1	0	1	2	1	0	0	0	0	0	0	0
993509	k__Bacteria;p__Planctomycetes;c__C6;o__d113;f__;g__;s__	1	0	0	0	0	0	6	0	0	0	0	0	0	0	0	0	0	0	0	0	0	0	0	0
New.ReferenceOTU353	k__Archaea;p__Crenarchaeota;c__Thaumarchaeota;o__Nitrososphaerales;f__Nitrososphaeraceae;g__Candidatus Nitrososphaera;s__SCA1170	0.96	117	109	36	14790	19700	33052	8008	15	44	214	7395	19331	3913	198	41	117	20143	21838	18135	1726	203	209	11988
542734	k__Bacteria;p__Proteobacteria;c__Deltaproteobacteria;o__Myxococcales	1	0	0	0	0	3	0	0	0	0	1	0	0	0	0	0	0	0	0	0	0	0	0	0
New.CleanUp.ReferenceOTU12955	k__Archaea;p__Crenarchaeota;c__MBGA;o__NRP-J;f__;g__;s__	0.99	225	64	63	1	0	2	1	1660	1825	2174	1	2	0	49	17	133	160	345	516	0	0	0	0
New.CleanUp.ReferenceOTU12394	k__Archaea;p__Crenarchaeota;c__MBGA;o__NRP-J;f__;g__;s__	0.99	11	13	5	1	4	1	1	483	4902	1280	1	3	0	5	0	5	0	3	2	0	0	1	0
248401	k__Bacteria;p__Verrucomicrobia;c__[Pedosphaerae];o__[Pedosphaerales]	1	0	3	0	1	1	16	2	0	0	0	6	3	23	7	0	14	8	0	0	0	2	1	34
979941	k__Bacteria;p__Verrucomicrobia;c__Verrucomicrobiae;o__Verrucomicrobiales;f__Verrucomicrobiaceae;g__;s__	1	0	0	0	0	0	0	0	0	0	0	0	0	0	0	0	0	0	0	0	0	6	0	0
New.CleanUp.ReferenceOTU13340	k__Bacteria;p__Verrucomicrobia;c__[Pedosphaerae];o__[Pedosphaerales]	0.99	9	5	2	0	0	0	0	6	2	5	9	5	4	2	0	0	1	3	0	0	0	0	0
New.CleanUp.ReferenceOTU13108	k__Bacteria;p__Verrucomicrobia;c__[Spartobacteria];o__[Chthoniobacterales];f__[Chthoniobacteraceae];g__;s__	0.99	6	22	12	1	0	0	0	0	1	0	1	1	11	0	0	0	1	0	0	0	0	0	0
New.CleanUp.ReferenceOTU10308	k__Bacteria;p__OD1;c__ZB2;o__;f__;g__;s__	1	0	0	0	0	0	0	0	0	0	0	0	0	1	22	0	2	0	0	0	0	0	0	0
4481553	k__Archaea;p__Crenarchaeota;c__Thaumarchaeota;o__Cenarchaeales;f__Cenarchaeaceae;g__;s__	1	7	7	4	0	2	2	1	1	1	2	3	9	3	2373	241	744	4258	2352	5735	1	0	0	2
New.CleanUp.ReferenceOTU13050	k__Bacteria;p__Verrucomicrobia;c__[Pedosphaerae];o__[Pedosphaerales]	1	2	16	1	0	1	3	1	21	2	11	0	1	2	1	0	0	3	1	2	0	0	0	0
583508	k__Bacteria;p__Verrucomicrobia;c__[Spartobacteria];o__[Chthoniobacterales];f__[Chthoniobacteraceae];g__DA101;s__	1	4	266	64	4	9	18	33	959	756	245	940	2322	1750	333	35	140	281	148	133	0	1	2	1
New.CleanUp.ReferenceOTU15536	k__Bacteria;p__OD1;c__ZB2;o__;f__;g__;s__	0.97	0	0	0	0	0	0	0	0	1	0	0	58	1	0	0	0	0	0	0	0	0	0	0
New.CleanUp.ReferenceOTU10347	k__Archaea;p__Crenarchaeota;c__MBGA;o__NRP-J;f__;g__;s__	1	27	37	16	0	0	0	0	1	46	4	0	1	0	106	19	123	0	0	0	0	0	0	0
New.CleanUp.ReferenceOTU13848	k__Archaea;p__Crenarchaeota;c__Thaumarchaeota;o__Nitrososphaerales;f__Nitrososphaeraceae;g__Candidatus Nitrososphaera	1	1	2	0	53	0	4	1	1	0	0	0	1	0	1	0	1	0	1	2	9	15	1	1422
246713	k__Bacteria;p__Verrucomicrobia;c__[Pedosphaerae];o__[Pedosphaerales];f__;g__;s__	1	5	8	2	2098	848	864	639	7	4	2	3	20	21	6	2	8	240	203	316	32	19	23	927
New.CleanUp.ReferenceOTU11931	k__Archaea;p__Crenarchaeota	0.96	0	6	0	246	3	0	0	0	30	22	0	0	0	9	4	1	40	16	36	0	0	0	1
607006	k__Bacteria;p__Acidobacteria;c__Chloracidobacteria;o__;f__;g__;s__	1	0	0	0	0	0	1	0	0	0	0	15	0	0	0	0	0	0	0	0	0	0	0	0
267819	k__Bacteria;p__Planctomycetes;c__Planctomycetia;o__Planctomycetales;f__Planctomycetaceae;g__Planctomyces;s__	1	1	0	0	0	1	2	8	5	292	10	0	24	6	142	1	19	86	6	10	0	0	1	0
4480705	k__Bacteria;p__Verrucomicrobia;c__[Pedosphaerae];o__[Pedosphaerales]	1	650	359	131	5	72	75	86	153	293	118	1257	2348	1905	24	7	23	497	444	683	3	1	1	0
New.CleanUp.ReferenceOTU16146	k__Bacteria;p__Verrucomicrobia;c__[Pedosphaerae];o__[Pedosphaerales]	0.99	1033	1720	757	11	88	99	53	2181	1655	1334	1043	1574	1383	355	44	190	167	252	196	6	3	18	1
151895	k__Bacteria;p__Planctomycetes;c__Planctomycetia;o__Pirellulales;f__Pirellulaceae;g__;s__	0.94	0	0	0	0	0	1	0	1	0	0	0	0	0	1	1	4	0	0	0	0	0	0	0
New.CleanUp.ReferenceOTU13321	k__Bacteria;p__Verrucomicrobia	0.97	0	0	0	0	4	11	4	2	34	9	2	14	8	13	0	7	9	6	4	0	0	0	0
New.CleanUp.ReferenceOTU1614	k__Bacteria;p__Verrucomicrobia;c__[Pedosphaerae];o__[Pedosphaerales]	0.99	0	1	0	11	6	9	10	0	0	0	0	5	1	0	0	0	1	2	7	10	0	0	0
New.CleanUp.ReferenceOTU11341	k__Bacteria;p__Verrucomicrobia;c__[Pedosphaerae];o__[Pedosphaerales]	0.93	5	2	0	1	344	592	427	0	3	1	2	3	3	5	0	2	3	8	28	2	0	0	1
New.CleanUp.ReferenceOTU12116	k__Bacteria;p__Verrucomicrobia;c__[Spartobacteria];o__[Chthoniobacterales];f__[Chthoniobacteraceae];g__;s__	0.9	896	1228	301	0	2	4	3	0	2	6	2	1	2	5	0	1	13	16	2	2	0	1	0
New.CleanUp.ReferenceOTU13255	k__Bacteria;p__Chlamydiae;c__Chlamydiia;o__Chlamydiales	0.84	0	0	0	0	0	0	0	0	0	0	0	0	0	0	0	4	0	0	0	0	0	0	0
New.CleanUp.ReferenceOTU14832	k__Archaea;p__Euryarchaeota	0.94	0	0	0	0	12	0	0	0	0	0	22	135	6	2	4	5	12	15	62	0	0	0	0
New.CleanUp.ReferenceOTU16463	Unclassified	1	177	79	20	0	0	0	0	0	0	0	0	1	0	0	0	0	0	0	0	0	0	0	0
New.CleanUp.ReferenceOTU15486	k__Bacteria	0.99	0	0	0	0	0	0	44	0	0	0	0	0	0	4	0	13	0	0	0	0	0	0	0
New.CleanUp.ReferenceOTU12102	k__Bacteria;p__Verrucomicrobia;c__[Spartobacteria];o__[Chthoniobacterales];f__[Chthoniobacteraceae];g__OR-59;s__	0.95	0	1	0	547	15	77	323	4	2	0	0	4	1	9	0	7	60	35	12	288	93	49	0
New.CleanUp.ReferenceOTU13409	k__Bacteria;p__Chlamydiae;c__Chlamydiia;o__Chlamydiales	0.98	0	0	0	0	0	0	2	0	0	0	0	0	0	0	0	0	0	0	0	0	0	0	0
110756	k__Bacteria;p__Verrucomicrobia;c__[Pedosphaerae];o__[Pedosphaerales];f__;g__;s__	0.93	24	26	6	1127	1296	3372	3164	21	10	9	133	1029	289	150	23	54	638	1038	1337	971	603	275	44
New.CleanUp.ReferenceOTU13718	k__Bacteria;p__Verrucomicrobia;c__[Pedosphaerae];o__[Pedosphaerales]	1	0	1	1	4	3	9	0	10	14	2	12	39	15	11	0	4	6	3	6	0	3	1	0
New.CleanUp.ReferenceOTU16005	k__Bacteria;p__Verrucomicrobia;c__[Pedosphaerae];o__[Pedosphaerales]	0.94	4	1	1	0	2	63	88	5	3	2	3	32	13	162	6	31	28	77	1	2	0	0	0
New.CleanUp.ReferenceOTU13929	k__Bacteria;p__Chlamydiae;c__Chlamydiia;o__Chlamydiales;f__;g__;s__	0.86	2	0	0	0	0	0	0	10	34	2	0	0	0	1	0	0	0	0	0	0	0	0	0
820987	k__Bacteria;p__Acidobacteria;c__Chloracidobacteria;o__;f__;g__;s__	1	0	0	0	70	80	225	65	5	41	38	278	58	143	8	2	9	21	37	72	0	0	0	2
New.CleanUp.ReferenceOTU1652	k__Bacteria;p__Verrucomicrobia;c__[Pedosphaerae];o__[Pedosphaerales];f__;g__;s__	0.91	0	0	0	2	0	2	0	0	4	3	28	54	68	1	0	9	11	4	2	0	0	0	1
New.CleanUp.ReferenceOTU16345	k__Bacteria;p__Verrucomicrobia;c__[Pedosphaerae];o__[Pedosphaerales]	0.83	0	0	0	44	2	5	10	1	1	0	0	0	1	1	0	0	9	9	7	6	5	1	0
New.CleanUp.ReferenceOTU14169	k__Bacteria;p__Verrucomicrobia;c__[Pedosphaerae];o__[Pedosphaerales]	0.88	0	0	0	0	0	6	0	1	7	1	5	26	7	4	0	1	3	2	2	0	0	0	0
New.CleanUp.ReferenceOTU13746	k__Bacteria;p__Verrucomicrobia;c__[Spartobacteria];o__[Chthoniobacterales];f__[Chthoniobacteraceae]	0.88	263	350	92	0	0	2	0	2	5	1	0	2	4	0	0	2	0	0	0	0	0	0	0
New.CleanUp.ReferenceOTU1581	k__Bacteria;p__Verrucomicrobia;c__[Pedosphaerae];o__[Pedosphaerales]	0.99	9	11	0	2578	182	216	553	5	6	1	5	13	12	14	0	3	119	148	344	222	64	111	3
New.CleanUp.ReferenceOTU14666	Unclassified	1	0	1	0	0	1	0	1	0	2	0	1	7	3	3	0	1	0	5	1	0	0	0	0
New.CleanUp.ReferenceOTU11821	k__Bacteria;p__Verrucomicrobia;c__[Pedosphaerae];o__[Pedosphaerales]	0.99	42	29	8	18	50	134	94	315	143	176	1977	3911	3004	30	7	36	729	603	1142	5	1	2	0
New.CleanUp.ReferenceOTU1155	k__Bacteria;p__OD1;c__ZB2;o__;f__;g__;s__	1	0	0	0	0	1	15	5	0	2	0	0	0	0	0	0	0	0	17	2	0	0	0	0
New.CleanUp.ReferenceOTU10363	k__Bacteria;p__Verrucomicrobia;c__[Pedosphaerae];o__[Pedosphaerales];f__;g__;s__	0.83	3	4	0	2	2	6	2	0	0	0	2	7	3	3	1	1	2	2	4	1	0	0	2
New.CleanUp.ReferenceOTU15205	k__Bacteria	0.99	0	0	5	0	0	1	0	1	23	36	0	0	1	28	0	58	1	6	82	0	0	0	0
New.CleanUp.ReferenceOTU12	k__Bacteria;p__Verrucomicrobia;c__[Pedosphaerae];o__[Pedosphaerales];f__Ellin515;g__;s__	0.99	33	43	10	90	1269	2310	1152	5049	4792	3099	6504	13553	11175	3597	460	2572	1060	1415	1424	44	29	6	6
New.CleanUp.ReferenceOTU12782	k__Bacteria;p__Verrucomicrobia;c__[Pedosphaerae];o__[Pedosphaerales]	1	4	107	19	0	0	6	1	4	2	1	0	1	1	1	0	0	2	1	3	0	0	0	0
New.CleanUp.ReferenceOTU15949	k__Archaea;p__Crenarchaeota;c__Thaumarchaeota;o__Nitrososphaerales;f__Nitrososphaeraceae;g__Candidatus Nitrososphaera;s__SCA1170	0.99	9	9	2	38	3319	5698	1198	2	5	1	59	178	38	17	1	5	1183	885	778	2	0	0	14
New.CleanUp.ReferenceOTU13948	k__Bacteria;p__Verrucomicrobia;c__[Pedosphaerae];o__[Pedosphaerales]	1	1	3	0	2	5	3	7	3	5	2	10	34	9	4	0	3	4	0	0	2	0	1	0
New.CleanUp.ReferenceOTU1108624	k__Bacteria;p__Verrucomicrobia;c__[Spartobacteria];o__[Chthoniobacterales];f__[Chthoniobacteraceae];g__DA101;s__	1	12	12	4	4	497	791	370	1917	3837	1099	217	895	318	101	9	66	674	308	505	26	4	0	0
New.CleanUp.ReferenceOTU13152	k__Bacteria;p__Planctomycetes;c__Planctomycetia;o__Gemmatales;f__Isosphaeraceae;g__;s__	0.94	1	140	1	0	0	3	0	0	4	0	0	5	1	2	0	0	2	0	0	0	1	0	0
New.ReferenceOTU88	k__Archaea;p__Euryarchaeota;c__Thermoplasmata;o__E2;f__WCHD3-02;g__;s__	1	23361	18088	5154	0	5	8	4	9	11	95	4	7	7	50	39	162	490	309	746	1	1	0	1
New.CleanUp.ReferenceOTU14454	k__Bacteria;p__Verrucomicrobia;c__[Spartobacteria];o__[Chthoniobacterales];f__[Chthoniobacteraceae]	0.99	0	2	0	0	0	0	0	0	5	3	1	1	1	2	0	1	0	0	0	0	0	0	0
New.CleanUp.ReferenceOTU13012	Unclassified	1	22102	20232	7624	4	8	8	1	15	43	94	4	5	7	2761	302	1210	463	331	798	2	0	1	1
New.CleanUp.ReferenceOTU11240	Unclassified	1	22	21	1	0	1	0	0	1	24	4	0	0	0	1	1	2	0	1	0	0	0	0	0
New.CleanUp.ReferenceOTU12960	k__Archaea;p__Crenarchaeota;c__MBGA;o__NRP-J;f__;g__;s__	0.99	7335	6987	2461	3	1	2	2	499	1807	665	3	4	3	184	12	30	10	16	14	2	0	0	0
New.CleanUp.ReferenceOTU14260	k__Bacteria;p__Verrucomicrobia;c__[Pedosphaerae];o__[Pedosphaerales];f__Ellin515;g__;s__	0.88	2	0	0	0	143	154	62	3	4	2	111	433	224	213	23	177	155	68	129	1	0	1	0
New.CleanUp.ReferenceOTU1653	k__Bacteria	0.95	0	0	0	0	0	5	82	1	7	2	5	21	5	109	16	84	62	61	14	1	0	0	0
New.CleanUp.ReferenceOTU10779	k__Bacteria;p__Verrucomicrobia;c__[Spartobacteria];o__[Chthoniobacterales];f__[Chthoniobacteraceae];g__Chthoniobacter;s__	0.86	0	0	0	0	0	0	0	0	0	0	0	0	0	32	8	2	0	0	0	0	0	0	0
New.CleanUp.ReferenceOTU11627	k__Bacteria;p__Verrucomicrobia;c__[Pedosphaerae];o__[Pedosphaerales];f__;g__;s__	0.81	417	152	61	0	3	3	5	636	280	151	15	18	30	270	3	102	79	26	39	3	1	0	0
New.CleanUp.ReferenceOTU12024	k__Bacteria;p__Verrucomicrobia;c__[Spartobacteria];o__[Chthoniobacterales];f__[Chthoniobacteraceae];g__DA101;s__	0.99	7	11	4	75	1038	2467	974	26	46	8	37	272	118	18	9	17	197	92	52	2	5	0	67
New.CleanUp.ReferenceOTU15899	k__Bacteria;p__Verrucomicrobia;c__[Pedosphaerae];o__[Pedosphaerales]	1	0	1	0	0	6	12	6	0	0	0	0	0	1	1	0	3	3	2	4	0	0	0	0
New.CleanUp.ReferenceOTU10670	k__Bacteria;p__Verrucomicrobia;c__[Pedosphaerae];o__[Pedosphaerales]	1	14	15	6	0	0	13	0	20	79	5	189	303	487	29	3	34	1	0	0	0	0	0	0
New.CleanUp.ReferenceOTU13078	k__Bacteria;p__Verrucomicrobia;c__[Pedosphaerae];o__[Pedosphaerales]	1	0	1	0	1	192	228	368	10	6	11	56	50	14	46	7	60	5	3	3	0	0	0	1
New.CleanUp.ReferenceOTU13690	k__Bacteria	1	0	0	0	0	2	11	3	0	15	7	0	3	4	5	0	2	6	2	6	0	0	0	0
New.ReferenceOTU443	k__Archaea;p__Crenarchaeota;c__Thaumarchaeota;o__Nitrososphaerales;f__Nitrososphaeraceae;g__Candidatus Nitrososphaera;s__gargensis	0.97	1	2	0	132	233	383	41	0	1	0	44	195	85	2	0	2	205	105	67	10	3	0	243
New.CleanUp.ReferenceOTU15464	k__Bacteria;p__Verrucomicrobia;c__[Pedosphaerae];o__[Pedosphaerales];f__auto67_4W;g__;s__	0.88	3	2	1	0	0	1	2	4	3	1	17	21	27	36	1	3	0	0	2	0	0	0	0
New.CleanUp.ReferenceOTU1031581	Unassignable	1	0	1	0	1	5	15	0	1	9	0	2	3	0	1	0	0	7	4	3	0	0	0	0
New.CleanUp.ReferenceOTU1011	k__Bacteria;p__Verrucomicrobia;c__[Pedosphaerae];o__[Pedosphaerales]	1	54	43	10	0	1	2	3	20	14	2	8	19	13	4	0	3	3	1	2	0	0	0	0
New.CleanUp.ReferenceOTU16321	k__Bacteria;p__Planctomycetes;c__BD7-11;o__;f__;g__;s__	0.99	0	0	0	0	0	0	0	0	0	2	0	0	0	0	0	1	0	3	18	0	0	0	0
New.CleanUp.ReferenceOTU1313	k__Bacteria;p__Verrucomicrobia;c__[Pedosphaerae];o__[Pedosphaerales]	1	3150	2765	1188	2	3	13	6	107	53	68	56	135	124	201	11	103	20	4	9	0	2	0	1
New.CleanUp.ReferenceOTU11611	k__Archaea;p__Crenarchaeota;c__Thaumarchaeota;o__Nitrososphaerales;f__Nitrososphaeraceae;g__Candidatus Nitrososphaera;s__SCA1145	0.84	0	1	0	2	154	320	37	0	1	0	18	58	7	3	0	6	266	322	206	3	1	0	11
New.CleanUp.ReferenceOTU14934	k__Bacteria;p__Verrucomicrobia;c__[Spartobacteria];o__[Chthoniobacterales];f__[Chthoniobacteraceae]	1	0	3	0	0	0	0	1	4	9	1	0	8	7	9	2	10	13	10	11	0	0	0	0
New.CleanUp.ReferenceOTU14421	k__Bacteria;p__Verrucomicrobia;c__[Spartobacteria];o__[Chthoniobacterales];f__[Chthoniobacteraceae]	1	2	3	0	0	2	3	0	3	9	3	98	361	143	19	1	17	9	3	1	0	0	0	0
New.CleanUp.ReferenceOTU10533	k__Bacteria;p__Verrucomicrobia;c__[Spartobacteria];o__[Chthoniobacterales];f__[Chthoniobacteraceae]	0.89	2	2	0	1	1	0	3	0	1	0	4	18	8	83	8	45	0	0	2	0	0	0	0
New.CleanUp.ReferenceOTU14569	k__Archaea;p__Crenarchaeota;c__Thaumarchaeota;o__Cenarchaeales	0.83	0	0	0	0	0	0	0	0	0	0	0	0	0	6	1	1	3	3	4	0	0	0	0
New.CleanUp.ReferenceOTU11413	k__Bacteria;p__Verrucomicrobia;c__[Pedosphaerae];o__[Pedosphaerales]	1	6	2	3	0	1	3	2	6	6	3	23	59	33	3	0	1	14	4	9	0	0	1	0
New.CleanUp.ReferenceOTU10562	k__Bacteria;p__Verrucomicrobia;c__[Pedosphaerae];o__[Pedosphaerales]	1	14	21	6	3759	881	916	946	14	20	7	56	234	162	181	48	154	895	1027	2128	1256	1004	624	378
New.CleanUp.ReferenceOTU16199	k__Bacteria;p__Verrucomicrobia;c__[Methylacidiphilae];o__Methylacidiphilales	0.89	0	0	0	1	0	2	2	0	0	0	0	1	0	0	0	0	1	0	1	0	20	0	0
New.CleanUp.ReferenceOTU10079	k__Bacteria;p__Verrucomicrobia	0.99	4	0	0	0	0	4	1	375	287	205	1	23	17	101	15	239	0	2	0	0	0	0	0
New.CleanUp.ReferenceOTU11380	k__Bacteria;p__Planctomycetes;c__Planctomycetia;o__Gemmatales;f__Isosphaeraceae;g__;s__	0.92	0	0	0	1	1	0	11	0	0	0	0	0	0	0	0	0	0	0	1	0	0	0	0
New.CleanUp.ReferenceOTU10009	k__Bacteria;p__OD1;c__ZB2;o__;f__;g__;s__	1	0	0	0	0	1	0	0	0	0	0	0	0	0	3	0	11	0	0	0	0	0	0	0
New.CleanUp.ReferenceOTU1553	k__Bacteria;p__Verrucomicrobia;c__[Pedosphaerae];o__[Pedosphaerales]	1	1	5	0	3	85	263	58	2	1	0	2	5	3	3	0	1	2	1	0	0	0	0	0
New.ReferenceOTU268	k__Bacteria;p__Verrucomicrobia;c__[Methylacidiphilae];o__S-BQ2-57;f__;g__;s__	0.99	0	2	0	0	0	0	13	1	0	2	0	20	0	165	4	2	0	1	1	1	0	0	0
New.ReferenceOTU213	k__Bacteria;p__Verrucomicrobia;c__[Pedosphaerae];o__[Pedosphaerales];f__[Pedosphaeraceae];g__Pedosphaera;s__	0.92	830	660	199	0	2	8	8	995	474	595	483	434	524	56	10	19	86	16	9	0	0	0	0
New.CleanUp.ReferenceOTU11331	k__Bacteria;p__Verrucomicrobia;c__[Pedosphaerae];o__[Pedosphaerales]	1	20	14	6	5	517	491	167	675	369	427	94	231	150	2195	211	1268	48	73	66	2	3	0	2
New.CleanUp.ReferenceOTU16091	k__Archaea;p__Crenarchaeota;c__MBGA;o__NRP-J;f__;g__;s__	0.99	789	804	318	1	0	2	0	8	82	7	0	0	0	12	0	3	1	3	2	0	0	0	0
New.CleanUp.ReferenceOTU1045	k__Archaea;p__Crenarchaeota;c__Thaumarchaeota;o__Cenarchaeales;f__SAGMA-X;g__;s__	1	26	13	3	6	12	29	5	2	249	76	0	22	9	28928	5009	26383	1137	1251	3752	2	1	2	3
New.CleanUp.ReferenceOTU15711	k__Bacteria;p__Verrucomicrobia;c__[Pedosphaerae];o__[Pedosphaerales];f__[Pedosphaeraceae];g__Pedosphaera;s__	0.83	1	1	0	0	0	1	1	3	1	4	0	0	1	1	0	0	3	1	2	0	0	0	0
New.CleanUp.ReferenceOTU14268	Unassignable	1	0	0	0	0	2	3	0	0	2	1	0	1	0	0	0	0	0	0	1	0	0	0	0
New.CleanUp.ReferenceOTU11561	k__Bacteria;p__Verrucomicrobia;c__[Methylacidiphilae];o__Methylacidiphilales;f__;g__;s__	0.84	1	1	1	0	1	33	49	2	0	0	0	0	0	0	0	0	1	0	0	0	4	0	252
New.CleanUp.ReferenceOTU13720	k__Archaea;p__Euryarchaeota;c__Thermoplasmata;o__E2;f__WCHD3-02;g__;s__	1	9	5	0	3	0	0	0	18	0	0	0	0	0	1014	101	195	0	0	72	0	0	0	1
New.CleanUp.ReferenceOTU818005	k__Bacteria;p__Verrucomicrobia;c__[Pedosphaerae];o__[Pedosphaerales];f__auto67_4W;g__;s__	0.98	287	485	93	7	40	74	29	1007	359	211	1494	2560	2807	1006	112	736	98	477	472	4	0	1	1
New.CleanUp.ReferenceOTU12225	k__Bacteria;p__Verrucomicrobia;c__[Pedosphaerae];o__[Pedosphaerales]	1	3	2	1	1	23	30	51	11	2	25	115	99	152	4	0	1	108	168	101	0	0	0	1
New.CleanUp.ReferenceOTU14804	k__Bacteria;p__Verrucomicrobia;c__[Pedosphaerae];o__[Pedosphaerales];f__Ellin515;g__;s__	0.99	41	50	12	16	267	402	194	1469	1258	787	3040	6113	5410	1197	164	1057	377	546	324	31	18	5	4
New.CleanUp.ReferenceOTU4313359	k__Bacteria;p__Acidobacteria;c__Chloracidobacteria;o__;f__;g__;s__	1	0	0	0	11	3	0	0	0	0	0	130	4	52	0	0	0	1	0	0	0	0	1	1
New.CleanUp.ReferenceOTU10830	k__Bacteria;p__Planctomycetes;c__Planctomycetia;o__Pirellulales;f__Pirellulaceae;g__;s__	1	0	0	0	0	5	4	2	0	7	0	1	0	13	0	0	1	19	2	13	0	0	0	0
New.CleanUp.ReferenceOTU11034	k__Archaea;p__Crenarchaeota;c__Thaumarchaeota;o__Nitrososphaerales;f__Nitrososphaeraceae;g__Candidatus Nitrososphaera;s__SCA1170	0.96	83	73	26	2100	16436	28680	6982	13	33	161	7318	19147	3856	151	25	91	18774	20699	17091	122	9	26	10771
New.CleanUp.ReferenceOTU15165	k__Bacteria;p__Verrucomicrobia;c__[Pedosphaerae];o__[Pedosphaerales];f__auto67_4W;g__;s__	0.91	722	752	166	1	12	8	1	49	36	28	13	33	32	64	13	45	6	1	20	1	0	0	0
New.CleanUp.ReferenceOTU970541	k__Bacteria;p__Verrucomicrobia;c__[Spartobacteria];o__[Chthoniobacterales];f__[Chthoniobacteraceae];g__Chthoniobacter;s__	1	3	17	33	51	2	133	260	114	191	12	26	32	77	81	12	64	25	12	39	5	7	0	0
New.ReferenceOTU271	k__Bacteria;p__Verrucomicrobia;c__[Pedosphaerae];o__[Pedosphaerales]	1	2	4	2	58	36	79	63	58	56	32	119	295	172	431	43	275	47	28	28	20	8	8	0
New.ReferenceOTU441	k__Bacteria	1	0	0	0	0	1	0	0	7	105	47	0	0	0	0	0	0	38	24	202	0	0	0	0
New.CleanUp.ReferenceOTU12709	k__Bacteria;p__Verrucomicrobia;c__[Spartobacteria];o__[Chthoniobacterales];f__[Chthoniobacteraceae]	0.9	0	0	0	1	0	3	4	5	15	2	2	13	4	3	0	3	3	1	2	0	0	0	1
New.CleanUp.ReferenceOTU1103	k__Bacteria;p__Verrucomicrobia;c__[Spartobacteria];o__[Chthoniobacterales];f__[Chthoniobacteraceae]	1	0	5	0	0	0	0	0	9	10	2	0	1	1	1	0	1	0	4	1	0	0	0	0
New.CleanUp.ReferenceOTU812396	k__Bacteria;p__Verrucomicrobia;c__[Methylacidiphilae];o__S-BQ2-57;f__;g__;s__	1	0	19	0	0	0	0	0	0	0	0	0	0	0	0	0	1	1	1	0	0	0	0	0
New.CleanUp.ReferenceOTU1577	k__Bacteria;p__Planctomycetes;c__Planctomycetia;o__Pirellulales;f__Pirellulaceae	1	0	0	0	0	0	1	0	1	0	0	1	0	13	0	0	0	15	0	0	0	5	0	0
New.CleanUp.ReferenceOTU1507	k__Bacteria;p__Verrucomicrobia;c__[Spartobacteria];o__[Chthoniobacterales];f__[Chthoniobacteraceae]	0.84	0	1	0	0	2	7	1	0	8	1	0	1	0	2	0	0	1	0	2	0	0	0	2
New.CleanUp.ReferenceOTU537115	k__Bacteria;p__Verrucomicrobia;c__[Pedosphaerae];o__[Pedosphaerales]	1	9	179	4	1	4	13	1	6	3	6	11	51	42	78	4	28	1	12	8	12	1	0	0
New.ReferenceOTU520	k__Bacteria;p__Verrucomicrobia;c__[Pedosphaerae];o__[Pedosphaerales]	0.99	0	2	2	1	15	84	251	1	2	1	4	7	8	2	0	17	218	169	221	0	1	0	0
New.CleanUp.ReferenceOTU11212	k__Bacteria;p__Verrucomicrobia;c__[Spartobacteria];o__[Chthoniobacterales];f__[Chthoniobacteraceae]	0.93	1	4	0	80	585	1359	673	1	12	0	20	17	32	13	1	23	4	5	5	0	0	0	237
New.CleanUp.ReferenceOTU15847	k__Bacteria;p__Verrucomicrobia;c__[Spartobacteria];o__[Chthoniobacterales];f__[Chthoniobacteraceae];g__DA101;s__	0.84	0	3	0	0	11	39	12	9	182	4	3	16	4	78	30	169	7	3	7	1	0	1	1
New.CleanUp.ReferenceOTU12232	k__Archaea;p__Crenarchaeota;c__Thaumarchaeota;o__Cenarchaeales;f__SAGMA-X;g__;s__	1	0	0	0	0	0	1	1	0	1	0	0	2	0	8	2	16	4	37	16	1	0	0	0
New.CleanUp.ReferenceOTU10531	k__Archaea;p__Euryarchaeota	0.94	0	0	0	0	0	0	49	0	0	0	0	0	0	21	0	0	0	13	0	0	1	0	0
New.CleanUp.ReferenceOTU15991	k__Bacteria;p__Verrucomicrobia;c__[Pedosphaerae];o__[Pedosphaerales]	1	913	1464	661	7	22	23	18	2066	1567	1219	882	1387	1303	332	41	194	90	182	122	7	3	16	1
240687	k__Bacteria;p__Verrucomicrobia;c__[Spartobacteria];o__[Chthoniobacterales];f__[Chthoniobacteraceae];g__DA101;s__	1	33	81	9	260	5130	11705	5281	1615	1733	912	492	1483	1289	3549	441	2788	1329	796	1115	156	48	149	566
New.CleanUp.ReferenceOTU13054	k__Bacteria;p__Verrucomicrobia;c__[Pedosphaerae];o__[Pedosphaerales];f__auto67_4W;g__;s__	0.97	100	237	76	0	1	0	0	6	7	5	5	11	13	7	2	6	1	2	3	0	0	0	0
New.CleanUp.ReferenceOTU13840	k__Bacteria;p__Verrucomicrobia;c__[Pedosphaerae];o__[Pedosphaerales]	1	1	0	0	36	0	3	0	0	1	0	0	1	0	0	0	1	10	2	20	2	2	0	0
New.CleanUp.ReferenceOTU1387	k__Bacteria;p__Verrucomicrobia;c__[Spartobacteria];o__[Chthoniobacterales];f__[Chthoniobacteraceae]	0.95	1	3	0	1	4	19	6	0	5	3	1	7	1	13	0	12	2	0	1	0	0	0	0
New.CleanUp.ReferenceOTU16200	k__Bacteria;p__Verrucomicrobia;c__[Spartobacteria];o__[Chthoniobacterales];f__[Chthoniobacteraceae]	1	0	0	0	0	1	2	0	0	33	0	4	10	5	1	0	1	47	3	0	0	0	0	0
New.CleanUp.ReferenceOTU15664	k__Bacteria;p__Verrucomicrobia;c__[Spartobacteria];o__[Chthoniobacterales];f__[Chthoniobacteraceae]	0.82	2	3	0	0	2	5	3	4	10	0	1	5	1	6	0	5	11	5	2	0	0	0	0
New.ReferenceOTU273	k__Archaea;p__Euryarchaeota;c__[Parvarchaea];o__YLA114;f__;g__;s__	0.96	0	0	0	0	0	0	25	0	0	0	0	0	0	85	9	10	0	0	0	0	0	0	0
New.CleanUp.ReferenceOTU15506	k__Bacteria;p__Verrucomicrobia;c__[Spartobacteria];o__[Chthoniobacterales];f__[Chthoniobacteraceae];g__;s__	0.94	4	4	3	2	1	7	0	3	10	1	7	56	8	33	16	23	1	2	3	0	0	0	0
New.CleanUp.ReferenceOTU15260	k__Bacteria;p__Verrucomicrobia;c__[Pedosphaerae];o__[Pedosphaerales];f__Ellin515;g__;s__	0.99	22	12	8	54	474	813	420	788	804	525	1561	3794	2747	654	76	457	1048	937	997	29	15	6	2
New.ReferenceOTU501	k__Bacteria	0.99	730	54	11	0	0	0	0	13	22	82	1	1	0	113	7	34	0	0	0	0	0	0	0
1020633	k__Bacteria;p__Planctomycetes;c__Planctomycetia;o__Gemmatales;f__Isosphaeraceae;g__;s__	1	0	0	0	0	1	0	0	0	0	0	0	0	0	0	0	2	0	0	1	0	0	0	0
New.CleanUp.ReferenceOTU12632	k__Bacteria;p__Verrucomicrobia;c__[Pedosphaerae];o__[Pedosphaerales]	1	0	0	0	0	7	17	5	22	23	8	61	182	173	45	3	18	9	12	9	1	0	0	0
New.CleanUp.ReferenceOTU1052	k__Archaea;p__Crenarchaeota;c__Thaumarchaeota;o__Nitrososphaerales;f__Nitrososphaeraceae;g__Candidatus Nitrososphaera;s__SCA1170	0.95	11	8	2	31	3350	5707	1205	3	5	1	76	250	37	18	1	2	1190	936	789	1	0	1	14
New.ReferenceOTU382	k__Bacteria;p__Verrucomicrobia;c__[Spartobacteria];o__[Chthoniobacterales];f__[Chthoniobacteraceae]	0.94	0	0	0	0	0	0	0	0	2	2	2	24	60	0	11	23	0	0	0	0	0	0	0
New.CleanUp.ReferenceOTU11078	k__Bacteria;p__Verrucomicrobia;c__[Spartobacteria];o__[Chthoniobacterales];f__[Chthoniobacteraceae]	0.95	8	2	2	1	0	1	0	4	9	5	0	1	1	1	0	0	0	0	0	0	0	0	0
New.CleanUp.ReferenceOTU116	k__Bacteria;p__Verrucomicrobia;c__[Pedosphaerae];o__[Pedosphaerales];f__;g__;s__	0.9	0	0	0	1	1	3	0	1	6	3	0	4	4	2	0	2	1	0	2	0	0	0	0
New.CleanUp.ReferenceOTU10470	k__Bacteria;p__Verrucomicrobia;c__[Spartobacteria];o__[Chthoniobacterales];f__[Chthoniobacteraceae]	0.92	3	8	1	3	10	38	16	3	23	5	2	9	4	2	0	9	4	3	3	0	0	0	12
New.CleanUp.ReferenceOTU1429	k__Bacteria;p__Verrucomicrobia;c__[Spartobacteria];o__[Chthoniobacterales];f__[Chthoniobacteraceae]	1	0	2	0	0	0	0	1	2	6	0	0	9	48	78	6	55	2	4	1	0	0	0	0
New.CleanUp.ReferenceOTU15083	k__Bacteria;p__Verrucomicrobia;c__[Pedosphaerae];o__[Pedosphaerales]	1	59	65	44	1	1	2	2	186	59	90	230	331	410	6	1	3	3	3	4	0	0	0	0
New.CleanUp.ReferenceOTU10345	k__Bacteria;p__Verrucomicrobia;c__[Pedosphaerae];o__[Pedosphaerales]	1	8880	10129	3449	25	42	42	67	898	527	611	181	263	177	246	32	189	40	41	37	8	6	4	4
New.CleanUp.ReferenceOTU15920	k__Bacteria;p__Chlamydiae;c__Chlamydiia;o__Chlamydiales	0.91	0	0	0	7	0	0	1	0	27	0	6	33	0	0	0	0	3	0	11	2	0	0	0
New.CleanUp.ReferenceOTU10144	k__Bacteria;p__Verrucomicrobia;c__[Pedosphaerae];o__[Pedosphaerales]	0.87	0	0	0	4	1	8	7	11	9	4	14	46	17	11	5	4	8	6	2	1	1	0	0
New.CleanUp.ReferenceOTU14087	k__Bacteria;p__Verrucomicrobia;c__[Pedosphaerae];o__[Pedosphaerales]	0.99	589	712	131	6	18	46	21	1360	664	737	127	257	328	1356	238	1201	49	38	68	11	2	1	0
New.CleanUp.ReferenceOTU12754	Unclassified	1	0	1	0	0	5	34	10	2	7	1	1	8	4	2	0	6	2	1	3	0	1	0	0
New.ReferenceOTU245	k__Bacteria;p__Verrucomicrobia;c__[Pedosphaerae];o__[Pedosphaerales]	1	24	50	29	13	597	964	620	991	473	564	87	426	372	1758	86	530	360	379	320	7	3	0	0
New.ReferenceOTU314	k__Bacteria;p__Planctomycetes	0.88	1	3	1	1	0	10	2	0	0	0	1	0	1	2	0	13	223	432	118	0	11	0	0
New.CleanUp.ReferenceOTU14684	k__Bacteria;p__Verrucomicrobia;c__[Pedosphaerae];o__[Pedosphaerales];f__;g__;s__	0.91	0	0	0	0	0	1	0	1	2	0	65	203	214	2	0	0	1	15	1	0	0	0	0
New.ReferenceOTU476	k__Archaea;p__Euryarchaeota;c__Thermoplasmata;o__E2;f__WCHD3-02;g__;s__	1	9496	4696	3054	2	0	2	0	0	3	45	1	3	2	1366	178	1937	3	2	5	1	0	1	1
New.CleanUp.ReferenceOTU16169	k__Bacteria;p__Verrucomicrobia;c__[Pedosphaerae];o__[Pedosphaerales]	1	6596	6700	2407	5	10	17	9	407	130	121	185	313	361	40	8	21	7	9	3	3	1	2	0
New.CleanUp.ReferenceOTU11662	k__Bacteria;p__Verrucomicrobia;c__[Pedosphaerae];o__[Pedosphaerales];f__Ellin515;g__;s__	0.85	1	0	0	0	13	3	1	0	1	0	0	2	0	1	0	0	0	0	2	0	0	0	0
New.ReferenceOTU212	k__Bacteria;p__Verrucomicrobia;c__[Spartobacteria];o__[Chthoniobacterales];f__[Chthoniobacteraceae];g__DA101;s__	0.95	2	3	0	1	206	52	43	250	241	147	81	537	337	361	67	281	267	193	21	2	0	0	1
593400	k__Bacteria;p__Acidobacteria;c__Chloracidobacteria;o__;f__;g__;s__	1	0	0	0	0	2	3	0	0	0	0	4	0	6	0	1	0	25	2	0	1	13	0	0
New.CleanUp.ReferenceOTU12321	k__Bacteria;p__Verrucomicrobia;c__[Pedosphaerae];o__[Pedosphaerales]	0.87	1	1	1	25	174	288	230	1	3	2	60	173	155	66	9	37	122	252	299	28	9	2	1
New.CleanUp.ReferenceOTU11597	k__Bacteria;p__Verrucomicrobia	1	3	1	1	4	6	8	4	2	3	0	2	2	2	1	1	6	1	5	2	1	1	0	3
New.CleanUp.ReferenceOTU14724	k__Bacteria;p__Verrucomicrobia;c__[Spartobacteria];o__[Chthoniobacterales];f__[Chthoniobacteraceae]	0.98	1	5	0	0	1	1	0	11	25	2	2	3	3	3	0	3	0	1	0	0	0	0	0
53180	k__Bacteria;p__Planctomycetes;c__Planctomycetia;o__Gemmatales;f__Isosphaeraceae;g__;s__	0.99	30	1	0	0	1	3	0	3	3	5	0	0	11	0	0	4	9	0	0	0	0	0	0
New.CleanUp.ReferenceOTU15031	k__Bacteria;p__Verrucomicrobia;c__[Pedosphaerae];o__[Pedosphaerales]	1	6	3	2	3	498	745	639	150	176	154	643	1330	964	433	26	107	517	499	392	3	2	4	26
172675	k__Bacteria;p__Planctomycetes;c__Planctomycetia;o__Pirellulales;f__Pirellulaceae;g__Pirellula;s__	1	0	0	0	0	0	0	0	0	20	7	0	0	0	0	0	1	0	7	0	6	3	2	0
New.CleanUp.ReferenceOTU101	k__Bacteria;p__Verrucomicrobia;c__[Pedosphaerae];o__[Pedosphaerales]	1	26	20	11	13	198	328	313	143	42	127	680	1174	719	636	58	247	74	53	66	11	4	6	1
1138147	Unassignable	1	0	1	0	0	0	1	0	0	1	0	1	0	0	0	0	0	2	0	0	0	0	0	0
New.CleanUp.ReferenceOTU13619	k__Bacteria;p__OD1;c__ZB2;o__;f__;g__;s__	1	0	0	0	0	0	0	1	0	0	0	1	1	0	0	0	0	1	1	21	0	0	0	0
New.ReferenceOTU475	k__Bacteria;p__Verrucomicrobia;c__[Pedosphaerae];o__[Pedosphaerales]	1	4	5	2	177	636	686	527	3	9	3	35	414	298	16	2	12	314	218	348	75	30	14	46
New.ReferenceOTU228	k__Bacteria;p__Verrucomicrobia;c__[Spartobacteria];o__[Chthoniobacterales];f__[Chthoniobacteraceae]	0.98	8	13	4	182	768	1946	1210	14	26	29	278	836	880	539	76	333	272	254	108	44	7	13	52
New.ReferenceOTU39	k__Bacteria;p__Planctomycetes;c__Planctomycetia;o__Pirellulales;f__Pirellulaceae;g__Pirellula;s__	1	0	0	0	0	0	0	1	0	0	0	0	0	0	0	0	0	0	2	0	0	5	2	9
545290	k__Bacteria;p__Verrucomicrobia;c__[Spartobacteria];o__[Chthoniobacterales];f__[Chthoniobacteraceae];g__DA101;s__	1	3	6	1	1	18	54	40	13	73	12	7	21	11	5	1	5	72	15	8	1	0	0	0
New.ReferenceOTU337	k__Bacteria	1	0	1	0	0	0	0	0	0	237	0	0	0	0	2	0	0	0	0	0	0	0	0	0
New.CleanUp.ReferenceOTU14352	k__Bacteria;p__Verrucomicrobia;c__[Pedosphaerae];o__[Pedosphaerales]	0.99	0	0	1	2	77	98	164	2	1	2	4	4	7	16	1	22	8	6	1	0	0	0	0
New.ReferenceOTU206	k__Bacteria;p__Verrucomicrobia;c__[Spartobacteria];o__[Chthoniobacterales];f__[Chthoniobacteraceae];g__DA101;s__	0.9	1215	1711	545	3	0	5	3	102	92	33	15	8	25	53	3	33	5	6	6	1	0	1	2
New.CleanUp.ReferenceOTU13514	k__Archaea;p__Crenarchaeota;c__Thaumarchaeota	1	9	3	2	3	12	30	4	1	1697	797	7	1131	1420	1588	380	1285	2039	1988	3444	0	0	0	1
New.CleanUp.ReferenceOTU1532	k__Archaea;p__Euryarchaeota	0.95	0	0	0	0	0	0	0	0	0	0	0	0	0	69	4	0	0	0	0	0	0	0	0
694995	k__Archaea;p__Crenarchaeota;c__Thaumarchaeota;o__Nitrososphaerales;f__Nitrososphaeraceae;g__Candidatus Nitrososphaera;s__	0.96	2	2	0	412	3	14	3	0	0	0	0	1	0	0	0	1	6	28	1	0	0	31	29
New.CleanUp.ReferenceOTU16111	k__Archaea;p__Euryarchaeota;c__[Parvarchaea];o__YLA114;f__;g__;s__	0.99	0	0	0	0	0	0	0	0	0	0	0	0	0	122	11	39	0	0	0	0	0	0	0
New.CleanUp.ReferenceOTU12120	k__Bacteria;p__Verrucomicrobia;c__[Pedosphaerae];o__[Pedosphaerales];f__Ellin517;g__;s__	0.9	4	4	1	2	110	259	282	2	3	0	45	22	17	14	0	1	67	106	40	1	0	0	16
New.CleanUp.ReferenceOTU16152	k__Bacteria;p__Verrucomicrobia;c__[Pedosphaerae];o__[Pedosphaerales]	0.99	2	1	1	67	330	571	476	3	2	1	0	5	5	5	0	0	4	18	6	0	0	0	0
New.CleanUp.ReferenceOTU13301	k__Bacteria;p__Verrucomicrobia;c__[Pedosphaerae];o__[Pedosphaerales]	0.99	0	0	0	0	0	0	0	0	0	0	0	0	0	0	0	0	9	4	6	0	0	0	0
New.CleanUp.ReferenceOTU15443	k__Archaea;p__Euryarchaeota;c__Thermoplasmata;o__E2;f__WCHD3-02;g__;s__	0.98	5772	4464	1416	1	1	2	0	3	4	19	2	0	4	3	1	8	3	2	0	1	0	0	0
New.CleanUp.ReferenceOTU15413	k__Bacteria	1	0	0	0	0	0	31	0	0	2	25	0	1	0	231	14	66	0	0	0	0	0	0	0
New.CleanUp.ReferenceOTU13034	k__Archaea;p__Crenarchaeota;c__Thaumarchaeota;o__Cenarchaeales;f__SAGMA-X;g__;s__	0.97	1	0	1	0	0	0	0	0	1	0	0	3	0	9	4	16	10	11	20	0	0	0	0
New.ReferenceOTU248	k__Bacteria;p__Verrucomicrobia;c__[Pedosphaerae];o__[Pedosphaerales];f__auto67_4W;g__;s__	0.99	2524	2402	970	9	9	15	12	758	501	111	15	79	22	127	28	135	4	8	6	3	1	2	0
New.CleanUp.ReferenceOTU13534	k__Bacteria;p__Verrucomicrobia;c__[Pedosphaerae];o__[Pedosphaerales];f__;g__;s__	0.9	1	3	0	1	0	2	0	0	1	0	7	21	12	6	1	3	1	3	1	0	0	0	0
576238	Unassignable	1	0	0	0	0	0	0	0	0	0	0	0	0	0	0	0	0	0	0	0	0	0	0	0
New.CleanUp.ReferenceOTU14181	k__Archaea;p__Euryarchaeota;c__Thermoplasmata;o__E2;f__WCHD3-02;g__;s__	0.99	5605	4411	1388	0	1	2	0	3	3	19	0	0	5	4	1	8	3	2	1	1	0	0	0
New.CleanUp.ReferenceOTU10444	k__Bacteria;p__Verrucomicrobia;c__[Pedosphaerae];o__[Pedosphaerales]	1	1	16	1	0	0	1	5	1	1	0	1	4	1	1	1	1	0	1	3	0	0	1	0
New.CleanUp.ReferenceOTU14238	k__Bacteria;p__Verrucomicrobia;c__[Spartobacteria];o__[Chthoniobacterales];f__[Chthoniobacteraceae]	0.91	1	1	0	0	3	4	0	3	15	1	0	10	1	7	1	3	4	3	5	0	0	0	0
New.CleanUp.ReferenceOTU15340	k__Bacteria;p__Verrucomicrobia;c__[Pedosphaerae];o__[Pedosphaerales]	1	0	1	1	0	0	0	0	0	1	0	0	0	0	0	0	1	0	0	0	0	0	0	0
4405640	k__Bacteria;p__Verrucomicrobia;c__[Pedosphaerae];o__[Pedosphaerales];f__Ellin517;g__;s__	1	0	0	0	157	0	3	0	1	3	4	1	2	1	1	0	0	36	54	130	86	82	53	0
New.CleanUp.ReferenceOTU12114	k__Bacteria;p__Verrucomicrobia;c__[Spartobacteria];o__[Chthoniobacterales]	0.83	0	0	0	0	5	28	6	2	1	0	0	5	5	0	0	1	2	1	1	0	1	0	1
New.CleanUp.ReferenceOTU10082	k__Bacteria;p__Verrucomicrobia;c__[Pedosphaerae];o__[Pedosphaerales]	1	0	0	0	643	66	125	361	1	4	1	16	54	10	4	0	5	64	2	3	149	133	41	0
New.CleanUp.ReferenceOTU1221	k__Bacteria;p__Verrucomicrobia;c__[Spartobacteria];o__[Chthoniobacterales];f__[Chthoniobacteraceae]	0.84	5	5	2	0	0	1	1	1	3	0	0	3	0	1	0	1	0	0	0	0	0	0	0
New.ReferenceOTU218	k__Bacteria;p__Verrucomicrobia;c__[Pedosphaerae];o__[Pedosphaerales];f__auto67_4W;g__;s__	0.94	891	675	309	0	0	3	3	30	14	8	6	8	13	6	1	7	2	2	2	1	0	0	0
New.CleanUp.ReferenceOTU15820	k__Bacteria;p__Verrucomicrobia;c__[Pedosphaerae];o__[Pedosphaerales];f__auto67_4W;g__;s__	1	2156	1989	403	172	456	496	363	4640	2032	1368	5636	9844	10598	3313	647	2363	621	407	485	108	306	159	6
New.CleanUp.ReferenceOTU1152	k__Bacteria;p__Verrucomicrobia;c__[Pedosphaerae];o__[Pedosphaerales]	1	0	0	0	2	9	17	6	9	16	5	13	70	19	15	1	7	10	9	8	3	1	1	0
236694	k__Bacteria;p__Verrucomicrobia;c__Verrucomicrobiae;o__Verrucomicrobiales;f__Verrucomicrobiaceae;g__;s__	1	0	1	1	170	9	48	320	0	0	0	0	4	3	21	0	14	359	83	64	185	71	17	0
New.CleanUp.ReferenceOTU10354	k__Archaea;p__Euryarchaeota;c__Thermoplasmata;o__E2;f__WCHD3-02;g__;s__	0.99	12010	11274	2672	0	4	3	4	4	1	56	1	3	4	394	15	146	4	9	4	1	1	0	1
New.CleanUp.ReferenceOTU11899	k__Archaea;p__Crenarchaeota;c__MBGA;o__NRP-J;f__;g__;s__	1	910	432	163	0	0	0	0	0	3	7	0	0	1	4	0	2	1	0	0	0	0	0	0
220177	k__Bacteria;p__Verrucomicrobia;c__[Spartobacteria];o__[Chthoniobacterales];f__[Chthoniobacteraceae];g__DA101;s__	1	144	200	37	45	6540	14516	5851	2168	30354	11868	3068	9225	5856	6627	837	4722	8364	4449	5390	87	14	26	9
224266	k__Bacteria;p__Planctomycetes;c__Planctomycetia;o__Pirellulales;f__Pirellulaceae;g__;s__	1	0	0	0	0	1	14	14	0	0	0	0	1	7	1	0	0	1	0	0	0	0	0	0
New.ReferenceOTU278	k__Bacteria;p__Verrucomicrobia;c__[Pedosphaerae];o__[Pedosphaerales];f__auto67_4W;g__;s__	0.99	207	180	60	22	450	495	315	2451	1649	1134	3225	6721	6581	3826	585	1986	711	535	844	15	5	5	4
New.CleanUp.ReferenceOTU11542	k__Bacteria;p__OD1;c__ZB2;o__;f__;g__;s__	0.94	0	3	0	0	5	0	0	0	0	3	0	0	0	0	0	0	0	1	0	0	0	0	0
New.CleanUp.ReferenceOTU14591	k__Bacteria;p__Verrucomicrobia	1	6	16	2	0	0	1	1	6	17	2	0	4	1	1	0	1	0	0	0	0	0	0	0
25116	k__Archaea;p__Crenarchaeota;c__Thaumarchaeota;o__Nitrososphaerales;f__Nitrososphaeraceae;g__Candidatus Nitrososphaera;s__gargensis	0.91	2	0	0	47	65	110	9	1	0	1	455	304	135	17	1	2	345	444	197	2	0	0	425
New.CleanUp.ReferenceOTU15364	k__Bacteria;p__Verrucomicrobia;c__[Spartobacteria];o__[Chthoniobacterales];f__[Chthoniobacteraceae]	0.99	0	0	0	1	59	145	107	14	22	5	50	134	79	22	7	19	11	7	7	0	0	0	1
New.CleanUp.ReferenceOTU14251	k__Bacteria;p__Verrucomicrobia;c__[Pedosphaerae];o__[Pedosphaerales]	1	1	1	0	5	0	1	2	1	1	0	0	0	1	1	0	0	3	1	0	0	0	0	0
New.CleanUp.ReferenceOTU1542	k__Bacteria;p__Planctomycetes;c__Planctomycetia;o__Pirellulales;f__Pirellulaceae	0.98	0	0	0	0	0	0	0	0	0	0	1	1	2	43	0	0	0	0	2	0	0	0	0
339025	k__Archaea;p__Euryarchaeota;c__Thermoplasmata;o__E2;f__WCHD3-02;g__;s__	1	29737	23873	6448	0	11	12	6	8	5	121	6	8	9	1224	85	381	21	32	39	3	1	0	1
1109646	k__Bacteria;p__Verrucomicrobia;c__[Spartobacteria];o__[Chthoniobacterales];f__[Chthoniobacteraceae];g__DA101;s__	1	51	49	16	29	4624	11037	4318	953	23428	9175	1875	5723	3826	3885	475	2828	6238	3355	4195	47	8	26	6
New.CleanUp.ReferenceOTU15635	k__Bacteria;p__Verrucomicrobia	0.99	0	1	0	7	2	4	4	2	4	0	0	4	0	6	0	3	4	4	7	7	1	5	0
New.CleanUp.ReferenceOTU14600	k__Bacteria;p__Verrucomicrobia;c__[Pedosphaerae];o__[Pedosphaerales]	1	0	0	0	4	5	30	23	6	16	3	11	45	28	9	2	4	26	17	13	2	3	0	0
New.CleanUp.ReferenceOTU13001	k__Bacteria;p__Verrucomicrobia;c__[Pedosphaerae];o__[Pedosphaerales]	1	0	1	0	7	103	56	28	1	0	0	36	38	30	1	0	0	27	19	33	12	4	1	0
New.CleanUp.ReferenceOTU12250	k__Archaea;p__Crenarchaeota;c__Thaumarchaeota;o__Cenarchaeales;f__SAGMA-X;g__;s__	0.92	1	0	0	0	1	2	1	0	5	1	0	9	4	60	17	61	60	61	100	1	0	0	0
New.CleanUp.ReferenceOTU10430	k__Bacteria;p__Verrucomicrobia;c__[Pedosphaerae];o__[Pedosphaerales]	1	0	1	0	57	7	24	18	2	1	1	1	13	7	1	0	2	10	6	3	40	23	5	0
869850	k__Bacteria;p__Verrucomicrobia;c__Verrucomicrobiae;o__Verrucomicrobiales;f__Verrucomicrobiaceae;g__Luteolibacter;s__	1	5	4	1	1108	968	171	299	11	7	22	335	150	96	1882	220	650	523	576	167	508	157	1307	2
New.CleanUp.ReferenceOTU10145	k__Bacteria;p__Verrucomicrobia;c__[Spartobacteria];o__[Chthoniobacterales];f__[Chthoniobacteraceae]	1	73	91	21	0	0	3	1	74	183	42	3	11	4	4	1	4	1	1	0	1	1	0	0
2951283	k__Bacteria;p__Planctomycetes;c__Planctomycetia;o__Planctomycetales;f__Planctomycetaceae;g__Planctomyces;s__	1	0	0	0	32	0	2	23	1	41	2	0	6	0	6	0	7	9	39	0	8	8	8	0
New.CleanUp.ReferenceOTU14061	k__Archaea;p__Crenarchaeota;c__Thaumarchaeota;o__Cenarchaeales;f__SAGMA-X;g__;s__	1	3	6	0	0	2	5	2	3	6	1	0	6	2	5445	1647	4838	1753	2608	3456	1	0	0	2
New.CleanUp.ReferenceOTU15086	k__Bacteria;p__Verrucomicrobia;c__[Pedosphaerae];o__[Pedosphaerales]	0.96	2	5	0	1143	128	164	97	4	3	1	1	4	4	0	1	4	32	20	60	2	0	1	651
New.ReferenceOTU427	k__Bacteria;p__Verrucomicrobia;c__[Pedosphaerae];o__[Pedosphaerales];f__;g__;s__	0.83	7	4	3	1	534	752	742	2	3	2	4	58	76	55	22	56	343	417	424	2	0	0	0
New.CleanUp.ReferenceOTU13912	k__Bacteria;p__Verrucomicrobia;c__[Spartobacteria];o__[Chthoniobacterales]	0.97	0	0	0	2	2	6	5	0	1	0	0	3	0	0	1	0	1	7	2	0	0	0	0
New.CleanUp.ReferenceOTU14264	k__Bacteria;p__Verrucomicrobia;c__[Pedosphaerae];o__[Pedosphaerales];f__Ellin517;g__;s__	0.99	0	2	0	12	17	85	131	0	3	0	0	1	0	16	0	0	53	62	66	1	0	0	12
New.CleanUp.ReferenceOTU14170	k__Archaea;p__Crenarchaeota;c__Thaumarchaeota;o__Nitrososphaerales;f__Nitrososphaeraceae;g__Candidatus Nitrososphaera;s__gargensis	0.86	2	2	0	2	4	27	2	0	1	0	5	16	2	39	6	48	162	185	116	0	0	1	2
New.ReferenceOTU355	k__Bacteria	0.95	0	0	0	1	1	2	0	6	275	962	1	3	1	193	2	59	1	24	43	0	0	0	0
New.CleanUp.ReferenceOTU15240	k__Bacteria;p__Verrucomicrobia;c__[Methylacidiphilae];o__Methylacidiphilales;f__;g__;s__	0.94	2	2	0	0	51	112	86	36	90	19	76	57	40	131	0	42	20	9	23	1	0	0	0
New.CleanUp.ReferenceOTU10568	k__Bacteria;p__Verrucomicrobia;c__[Spartobacteria];o__[Chthoniobacterales];f__[Chthoniobacteraceae];g__DA101;s__	0.8	2	3	0	58	65	189	49	1	7	31	2	30	60	4	0	4	325	288	26	0	0	1	939
819061	k__Bacteria;p__Verrucomicrobia;c__[Pedosphaerae];o__[Pedosphaerales];f__auto67_4W;g__;s__	0.8	11	16	3	48	1113	1130	1555	47	136	40	586	932	996	232	45	258	675	870	1249	222	147	77	3
New.CleanUp.ReferenceOTU10062	k__Bacteria;p__Verrucomicrobia;c__[Spartobacteria];o__[Chthoniobacterales];f__[Chthoniobacteraceae];g__;s__	0.9	0	0	0	0	7	11	7	0	0	0	2	3	1	5	1	2	12	9	6	1	1	0	0
New.ReferenceOTU558	k__Bacteria;p__Verrucomicrobia;c__[Spartobacteria];o__[Chthoniobacterales];f__[Chthoniobacteraceae]	0.96	0	1	0	66	26	65	32	39	51	8	1	10	7	22	1	13	3	4	4	13	0	11	247
New.CleanUp.ReferenceOTU13686	k__Bacteria;p__Verrucomicrobia;c__[Pedosphaerae];o__[Pedosphaerales]	0.99	6	3	1	0	2	2	1	18	15	12	0	3	0	3	0	3	2	2	5	1	0	0	0
New.CleanUp.ReferenceOTU16407	k__Bacteria;p__Verrucomicrobia;c__[Pedosphaerae];o__[Pedosphaerales]	1	194	131	17	4	9	14	5	712	167	371	14	27	31	4	1	7	5	3	15	5	0	0	1
New.CleanUp.ReferenceOTU14210	k__Bacteria;p__Planctomycetes;c__OM190;o__CL500-15;f__;g__;s__	0.99	0	0	0	243	115	190	388	1	2	0	0	3	4	3	0	13	51	76	255	57	34	5	0
New.CleanUp.ReferenceOTU12853	k__Bacteria	1	1	0	7	0	0	0	0	4	40	138	0	0	0	105	6	81	1	1	65	3	0	0	0
New.CleanUp.ReferenceOTU10836	k__Bacteria;p__Verrucomicrobia;c__[Pedosphaerae];o__[Pedosphaerales]	1	11	6	2	19	232	335	123	34	38	63	1035	3006	1858	392	27	220	281	317	244	13	11	5	1
New.CleanUp.ReferenceOTU12449	k__Bacteria;p__Verrucomicrobia;c__[Spartobacteria];o__[Chthoniobacterales];f__[Chthoniobacteraceae];g__DA101;s__	0.95	18	15	3	703	5007	11551	5022	158	1652	757	443	1291	1202	141	11	87	487	385	372	17	9	1	122
New.CleanUp.ReferenceOTU12432	k__Bacteria;p__Verrucomicrobia;c__[Pedosphaerae];o__[Pedosphaerales]	0.84	3	0	0	0	0	1	1	1	1	0	0	1	1	1	0	4	2	0	1	0	0	0	0
New.CleanUp.ReferenceOTU11283	Unclassified	1	0	0	0	1	0	0	0	0	2	0	0	6	1	1	0	0	1	1	2	0	0	0	0
New.CleanUp.ReferenceOTU13438	k__Bacteria;p__Verrucomicrobia;c__[Spartobacteria];o__[Chthoniobacterales];f__[Chthoniobacteraceae];g__DA101;s__	0.84	8	8	1	211	984	1625	904	245	3604	2020	167	383	225	117	20	87	986	744	336	2	1	1	2224
New.CleanUp.ReferenceOTU1038	k__Bacteria;p__Verrucomicrobia;c__[Spartobacteria];o__[Chthoniobacterales];f__[Chthoniobacteraceae];g__;s__	0.87	0	1	0	0	0	1	3	1	5	0	0	2	2	1	0	0	0	3	2	0	0	0	0
582611	k__Bacteria;p__Acidobacteria;c__Chloracidobacteria;o__;f__;g__;s__	1	0	0	0	1	14	77	11	0	0	0	46	38	50	0	0	1	5	15	6	0	0	0	0
New.ReferenceOTU356	k__Bacteria;p__Verrucomicrobia;c__[Pedosphaerae];o__[Pedosphaerales];f__Ellin515;g__;s__	0.93	5	6	1	485	194	435	500	17	11	10	498	1745	710	24	3	13	28	77	10	106	10	0	209
New.CleanUp.ReferenceOTU11023	k__Bacteria;p__Planctomycetes;c__Phycisphaerae;o__Phycisphaerales;f__Phycisphaeraceae;g__;s__	0.94	3	0	0	0	0	0	0	0	0	0	0	0	0	0	0	0	0	0	0	0	0	0	0
New.CleanUp.ReferenceOTU16192	k__Bacteria;p__Verrucomicrobia;c__[Pedosphaerae];o__[Pedosphaerales];f__R4-41B;g__;s__	0.82	1	1	0	373	7	4	9	0	3	1	0	2	1	2	1	2	57	13	0	43	46	40	0
New.CleanUp.ReferenceOTU14971	k__Bacteria;p__Verrucomicrobia;c__[Pedosphaerae];o__[Pedosphaerales]	1	5	6	2	0	0	0	0	1	0	1	0	1	1	0	0	1	0	0	1	0	0	0	0
New.CleanUp.ReferenceOTU14992	k__Bacteria;p__OD1;c__ABY1;o__;f__;g__;s__	0.99	0	0	0	0	0	0	1	0	0	0	0	0	0	0	2	1	2	0	11	0	1	0	0
New.CleanUp.ReferenceOTU12669	k__Bacteria;p__Verrucomicrobia;c__[Spartobacteria];o__[Chthoniobacterales];f__[Chthoniobacteraceae];g__DA101;s__	0.98	7	6	2	2	116	166	165	1605	3224	2188	185	888	514	91	15	34	233	425	164	4	2	0	1
New.CleanUp.ReferenceOTU15401	k__Bacteria;p__Verrucomicrobia;c__[Pedosphaerae];o__[Pedosphaerales]	1	7	3	0	4	17	57	22	1	6	0	2	34	12	4	4	1	10	11	18	43	8	4	2
New.CleanUp.ReferenceOTU16284	k__Bacteria;p__Verrucomicrobia;c__[Pedosphaerae];o__[Pedosphaerales];f__Ellin515;g__;s__	0.84	2	1	1	1	5	23	75	6	8	3	70	218	126	41	6	6	38	43	37	1	0	0	0
New.ReferenceOTU342	k__Bacteria;p__Verrucomicrobia;c__[Spartobacteria];o__[Chthoniobacterales];f__[Chthoniobacteraceae]	0.84	3	5	1	0	0	2	0	3	8	1	5	26	12	6	0	5	2	3	2	0	0	0	0
New.CleanUp.ReferenceOTU1622	k__Bacteria;p__Verrucomicrobia;c__[Pedosphaerae];o__[Pedosphaerales]	0.99	0	0	0	2	3	13	6	9	7	3	8	33	14	6	2	3	6	2	4	0	1	0	0
New.CleanUp.ReferenceOTU14070	k__Bacteria;p__Verrucomicrobia;c__[Pedosphaerae];o__[Pedosphaerales];f__auto67_4W;g__;s__	0.99	2586	2438	995	4	9	9	11	779	505	109	19	80	17	134	30	146	2	5	5	3	0	1	0
New.CleanUp.ReferenceOTU10872	k__Archaea;p__Crenarchaeota;c__MBGA;o__NRP-J;f__;g__;s__	1	109	109	22	0	0	1	0	47	115	52	0	5	1	26	6	32	8	11	23	0	0	0	0
New.CleanUp.ReferenceOTU12974	k__Bacteria;p__Verrucomicrobia;c__[Methylacidiphilae];o__Methylacidiphilales;f__;g__;s__	0.98	214	6	18	0	3	1	36	68	30	30	39	1	124	10	0	6	1	1	6	0	0	0	0
New.CleanUp.ReferenceOTU13581	k__Bacteria;p__Verrucomicrobia;c__[Spartobacteria];o__[Chthoniobacterales];f__[Chthoniobacteraceae]	0.97	0	2	0	3	10	58	27	3	24	6	2	4	9	1	0	4	1	6	1	2	0	1	9
3850831	k__Bacteria;p__Planctomycetes;c__Planctomycetia;o__Pirellulales;f__Pirellulaceae;g__;s__	1	0	0	0	0	0	0	0	0	0	0	0	0	0	0	0	0	0	0	0	0	0	4	0
New.CleanUp.ReferenceOTU14004	k__Bacteria;p__Verrucomicrobia;c__[Pedosphaerae];o__[Pedosphaerales]	0.99	1310	1262	591	13	17	16	30	20	33	13	29	70	47	17	8	44	16	12	17	2	3	3	3
New.CleanUp.ReferenceOTU12903	k__Bacteria;p__Verrucomicrobia;c__[Spartobacteria];o__[Chthoniobacterales];f__[Chthoniobacteraceae];g__DA101;s__	0.9	0	1	0	0	4	6	1	0	4	0	0	1	1	0	0	1	1	0	0	0	0	0	2
New.CleanUp.ReferenceOTU12269	k__Bacteria;p__Verrucomicrobia;c__[Pedosphaerae];o__[Pedosphaerales];f__Ellin515;g__;s__	0.95	6	4	3	58	503	768	618	42	56	26	499	1399	801	301	30	140	309	201	307	25	8	5	1
New.CleanUp.ReferenceOTU11087	k__Bacteria;p__Verrucomicrobia;c__[Pedosphaerae];o__[Pedosphaerales];f__[Pedosphaeraceae]	0.87	203	95	40	0	0	3	1	6	7	5	30	21	17	4	2	4	10	2	5	1	0	0	0
New.CleanUp.ReferenceOTU14081	k__Bacteria;p__Verrucomicrobia	1	2	5	3	2	4	10	7	5	11	3	10	25	11	11	2	2	7	7	5	2	2	0	0
New.ReferenceOTU197	k__Bacteria;p__Verrucomicrobia;c__[Spartobacteria];o__[Chthoniobacterales];f__[Chthoniobacteraceae];g__;s__	0.97	956	741	162	1	4	4	2	312	402	291	30	16	46	258	36	258	17	52	3	1	0	0	0
New.CleanUp.ReferenceOTU10657	k__Bacteria;p__Verrucomicrobia;c__[Pedosphaerae];o__[Pedosphaerales]	1	128	67	11	19	2	6	1	42	56	27	609	875	1104	71	5	52	24	7	5	10	19	8	2
New.CleanUp.ReferenceOTU1072	k__Bacteria;p__Verrucomicrobia;c__[Pedosphaerae];o__[Pedosphaerales]	1	1	2	0	30	12	35	32	7	15	3	17	85	33	12	1	6	17	18	18	12	7	3	1
New.CleanUp.ReferenceOTU15416	k__Archaea;p__Crenarchaeota;c__MBGA;o__NRP-J;f__;g__;s__	1	2387	1116	583	1	1	2	0	249	1134	732	0	2	0	85	14	95	0	5	3	0	0	0	0
New.CleanUp.ReferenceOTU13289	k__Bacteria;p__Verrucomicrobia	0.95	2	0	0	2	68	94	44	36	948	340	80	210	130	470	58	329	139	104	65	0	0	0	0
New.CleanUp.ReferenceOTU11973	k__Bacteria;p__Verrucomicrobia	0.99	2	1	1	0	1	11	9	3	4	0	3	1	1	2	1	4	19	7	4	2	0	0	0
New.CleanUp.ReferenceOTU13867	k__Bacteria;p__Verrucomicrobia;c__[Pedosphaerae];o__[Pedosphaerales];f__Ellin517;g__;s__	0.92	0	1	2	12	5	27	33	1	1	3	1	3	8	0	1	0	440	352	467	26	6	3	0
New.CleanUp.ReferenceOTU10418	k__Bacteria;p__Verrucomicrobia;c__[Spartobacteria];o__[Chthoniobacterales];f__[Chthoniobacteraceae];g__Candidatus Xiphinematobacter;s__	0.86	539	299	144	2	70	143	144	1350	1274	1053	1	2	6	161	26	89	438	386	174	3	0	1	1
313004	k__Bacteria;p__Verrucomicrobia;c__[Spartobacteria];o__[Chthoniobacterales];f__[Chthoniobacteraceae];g__DA101;s__	1	3	2	0	148	1086	1332	1137	8	22	4	24	230	38	23	1	7	82	4	30	1	6	9	1
New.ReferenceOTU210	k__Bacteria;p__Verrucomicrobia;c__[Pedosphaerae];o__[Pedosphaerales];f__;g__;s__	0.94	9	7	2	150	891	1336	1434	4	15	8	576	1292	1272	427	70	240	659	518	606	35	14	5	12
New.CleanUp.ReferenceOTU14584	k__Bacteria;p__Verrucomicrobia;c__[Pedosphaerae];o__[Pedosphaerales];f__Ellin515;g__;s__	0.87	0	0	0	2	37	22	46	9	21	3	124	123	61	23	7	11	23	9	11	1	1	0	0
New.CleanUp.ReferenceOTU14647	k__Bacteria;p__Verrucomicrobia;c__[Spartobacteria];o__[Chthoniobacterales];f__[Chthoniobacteraceae];g__DA101;s__	0.96	0	1	0	0	19	25	9	19	930	185	10	11	6	9	0	7	221	64	38	0	0	0	0
New.CleanUp.ReferenceOTU16386	k__Bacteria;p__Verrucomicrobia;c__[Spartobacteria];o__[Chthoniobacterales];f__[Chthoniobacteraceae]	0.91	1	2	0	2	1	1	0	5	9	2	0	5	0	5	0	3	0	1	4	0	0	0	0
692745	k__Bacteria;p__Planctomycetes;c__Planctomycetia;o__Pirellulales;f__Pirellulaceae;g__;s__	0.98	0	0	0	11	4	0	1	0	0	0	0	0	0	0	0	0	2	2	22	37	6	1	0
555955	Unassignable	1	0	0	0	4	6	9	0	0	4	0	3	2	0	2	1	0	4	1	1	3	1	0	1
New.CleanUp.ReferenceOTU14471	k__Bacteria;p__Verrucomicrobia;c__[Spartobacteria];o__[Chthoniobacterales];f__[Chthoniobacteraceae];g__DA101;s__	1	68	67	18	38	5461	12670	4885	973	26330	10497	2727	7595	5182	6389	811	4472	7407	4125	4814	58	10	26	9
New.ReferenceOTU254	k__Bacteria;p__Verrucomicrobia;c__[Spartobacteria];o__[Chthoniobacterales];f__[Chthoniobacteraceae];g__DA101;s__	0.98	10	19	4	177	12	26	13	58	908	564	19	117	34	5195	773	4235	12	18	9	1	2	1	1
New.CleanUp.ReferenceOTU12293	k__Bacteria;p__Verrucomicrobia;c__[Spartobacteria];o__[Chthoniobacterales];f__[Chthoniobacteraceae];g__OR-59;s__	0.8	4	5	1	405	119	574	297	7	7	1	2	7	3	9	1	7	113	28	129	274	32	33	0
New.CleanUp.ReferenceOTU13329	k__Archaea;p__Crenarchaeota;c__Thaumarchaeota;o__Nitrososphaerales;f__Nitrososphaeraceae;g__Candidatus Nitrososphaera;s__SCA1170	0.94	5	7	2	867	2520	3981	752	3	4	18	6	36	0	5	1	2	813	517	531	1	0	0	996
New.ReferenceOTU281	k__Bacteria;p__Verrucomicrobia;c__[Spartobacteria];o__[Chthoniobacterales];f__[Chthoniobacteraceae]	0.99	171	2	0	1	0	0	3	273	359	140	2	2	2	1	0	0	2	2	0	0	0	0	1
New.CleanUp.ReferenceOTU1437	k__Bacteria;p__Verrucomicrobia;c__[Pedosphaerae];o__[Pedosphaerales]	1	13	9	1	0	1	1	0	866	142	114	2	5	7	10	2	89	3	1	2	0	0	0	0
511817	k__Bacteria;p__Verrucomicrobia;c__[Spartobacteria];o__[Chthoniobacterales];f__[Chthoniobacteraceae];g__OR-59;s__	1	9	9	3	3232	29	140	695	12	14	5	1	31	11	27	0	45	353	134	187	1020	357	371	0
New.CleanUp.ReferenceOTU10667	k__Bacteria;p__Verrucomicrobia;c__[Spartobacteria];o__[Chthoniobacterales];f__[Chthoniobacteraceae]	1	92	288	39	1	4	9	5	1038	1238	500	92	378	202	848	117	622	5	3	3	0	0	0	1
New.CleanUp.ReferenceOTU3222177	k__Bacteria;p__Planctomycetes;c__vadinHA49;o__DH61;f__;g__;s__	1	0	0	0	0	0	0	0	0	0	0	0	0	86	1	0	0	0	0	0	0	0	0	0
New.CleanUp.ReferenceOTU1466	k__Bacteria;p__Verrucomicrobia;c__[Spartobacteria];o__[Chthoniobacterales];f__[Chthoniobacteraceae]	1	3	1	1	0	0	0	0	3	8	1	1	0	0	0	0	0	0	0	0	0	0	0	0
New.CleanUp.ReferenceOTU15288	k__Bacteria;p__Verrucomicrobia;c__[Pedosphaerae];o__[Pedosphaerales]	1	0	0	0	1	3	11	2	0	0	0	0	4	3	0	0	0	1	1	1	1	0	0	0
New.CleanUp.ReferenceOTU10447	k__Bacteria	0.93	0	0	0	0	0	0	0	0	0	0	0	0	0	0	0	0	4	0	0	0	0	0	0
New.ReferenceOTU361	k__Bacteria;p__Verrucomicrobia;c__[Spartobacteria];o__[Chthoniobacterales];f__[Chthoniobacteraceae];g__DA101;s__	0.96	40	32	8	1441	7709	18447	8675	5190	5346	1930	1446	5221	3406	2368	468	1990	943	844	748	240	65	46	1144
New.CleanUp.ReferenceOTU1415	k__Bacteria;p__Verrucomicrobia;c__[Pedosphaerae];o__[Pedosphaerales]	1	350	245	82	1	4	10	5	413	310	249	12	36	16	13	3	17	68	76	92	0	1	0	0
New.CleanUp.ReferenceOTU10325	k__Bacteria;p__Verrucomicrobia;c__[Spartobacteria];o__[Chthoniobacterales];f__[Chthoniobacteraceae]	0.99	7186	6674	2049	4	19	50	17	4131	6237	2416	186	391	432	280	22	200	38	52	20	96	27	38	4
New.CleanUp.ReferenceOTU15329	k__Bacteria;p__Verrucomicrobia;c__[Pedosphaerae];o__[Pedosphaerales];f__auto67_4W;g__;s__	1	136	126	41	5	293	164	159	1132	688	364	1217	2557	2317	1105	211	824	228	112	165	2	2	1	1
New.CleanUp.ReferenceOTU31253	k__Bacteria;p__Verrucomicrobia;c__[Pedosphaerae];o__[Pedosphaerales]	0.95	0	1	0	1	3	3	0	2	3	0	0	3	0	2	0	2	2	2	4	1	0	0	0
New.CleanUp.ReferenceOTU16182	k__Bacteria;p__Verrucomicrobia;c__[Spartobacteria];o__[Chthoniobacterales]	0.81	0	3	1	1	1	1	1	2	6	0	0	5	0	10	0	3	2	0	1	0	0	0	0
New.CleanUp.ReferenceOTU13015	k__Bacteria;p__Verrucomicrobia;c__[Spartobacteria];o__[Chthoniobacterales];f__[Chthoniobacteraceae]	0.92	7	7	2	87	464	903	391	9	25	28	427	1333	1522	1084	149	623	247	322	163	49	7	15	57
New.ReferenceOTU522	k__Bacteria	1	0	75	3	0	1	1	0	0	1	16	1	54	87	19	1	42	0	6	0	0	0	0	0
New.CleanUp.ReferenceOTU15628	k__Bacteria;p__Verrucomicrobia	1	2	1	1	1	3	12	1	1	3	0	1	14	3	2	1	0	5	8	7	0	0	0	0
New.CleanUp.ReferenceOTU11330	k__Bacteria	0.97	1	0	5	0	0	0	0	1	7	32	0	1	0	102	6	60	0	30	30	0	0	0	0
New.CleanUp.ReferenceOTU1478	k__Bacteria;p__Verrucomicrobia;c__[Spartobacteria];o__[Chthoniobacterales];f__[Chthoniobacteraceae];g__DA101;s__	0.86	1	3	0	0	1	18	6	3	17	1	1	3	1	6	0	7	13	5	3	0	1	0	0
New.CleanUp.ReferenceOTU10715	k__Bacteria;p__Verrucomicrobia;c__[Pedosphaerae];o__[Pedosphaerales];f__Ellin517;g__;s__	0.96	0	0	1	0	0	2	1	0	1	0	0	0	0	3	0	0	16	22	0	4	5	0	0
New.CleanUp.ReferenceOTU14970	k__Bacteria;p__Verrucomicrobia;c__[Pedosphaerae];o__[Pedosphaerales];f__;g__;s__	0.92	0	1	0	2	1	3	1	0	0	0	1	5	1	1	0	0	2	0	2	0	0	1	0
New.CleanUp.ReferenceOTU15905	k__Bacteria;p__Verrucomicrobia;c__[Pedosphaerae];o__[Pedosphaerales];f__;g__;s__	0.84	0	1	0	0	2	2	0	2	3	0	0	11	0	2	0	2	2	2	4	1	0	0	0
New.CleanUp.ReferenceOTU11144	k__Bacteria;p__Verrucomicrobia;c__[Pedosphaerae];o__[Pedosphaerales];f__;g__;s__	0.86	0	0	0	1	7	4	3	2	5	3	1	4	2	4	0	2	11	10	4	0	0	0	0
New.ReferenceOTU310	k__Bacteria;p__Verrucomicrobia;c__[Pedosphaerae];o__[Pedosphaerales];f__auto67_4W;g__;s__	0.97	96	87	20	14	341	179	201	2069	1192	933	2023	3768	3622	1493	274	975	545	350	331	3	2	3	1
New.CleanUp.ReferenceOTU1630	k__Bacteria;p__Verrucomicrobia;c__[Pedosphaerae];o__[Pedosphaerales];f__;g__;s__	0.8	4	4	0	7	29	31	11	3	4	2	88	417	107	10	3	3	4	1	8	4	4	2	1
New.CleanUp.ReferenceOTU16434	k__Bacteria;p__Verrucomicrobia;c__[Pedosphaerae];o__[Pedosphaerales]	1	11	7	1	0	0	0	1	5	2	3	1	6	2	5	0	0	3	3	0	0	1	0	0
New.CleanUp.ReferenceOTU1485	k__Bacteria;p__Verrucomicrobia;c__[Spartobacteria];o__[Chthoniobacterales];f__[Chthoniobacteraceae];g__DA101;s__	0.99	2	222	59	2	7	10	27	613	426	145	642	1733	1186	153	5	18	253	140	124	0	1	2	1
New.CleanUp.ReferenceOTU10371	k__Bacteria;p__Verrucomicrobia;c__[Spartobacteria];o__[Chthoniobacterales];f__[Chthoniobacteraceae]	0.98	1	0	0	2	7	39	14	3	6	3	3	18	8	3	0	2	3	1	2	0	1	0	0
New.CleanUp.ReferenceOTU204874	k__Bacteria;p__Planctomycetes;c__Planctomycetia;o__Pirellulales;f__Pirellulaceae;g__A17;s__	1	9	166	29	0	0	0	2	5	163	0	0	1	5	2	0	5	0	1	1	0	0	0	0
New.CleanUp.ReferenceOTU15009	k__Bacteria;p__Verrucomicrobia;c__[Pedosphaerae];o__[Pedosphaerales]	1	1	0	0	0	2	1	0	2	1	0	0	2	0	1	0	0	1	1	3	0	0	0	12
New.CleanUp.ReferenceOTU783003	k__Bacteria;p__Planctomycetes;c__Planctomycetia;o__Planctomycetales;f__Planctomycetaceae;g__Planctomyces;s__	1	0	0	0	31	0	2	16	1	43	2	0	5	0	6	0	7	2	38	0	6	4	5	0
New.CleanUp.ReferenceOTU1127955	k__Bacteria;p__Planctomycetes;c__;o__;f__;g__;s__	0.83	0	1	0	2	55	8	1	5	5	1	0	0	0	22	1	55	2	0	1	0	0	0	5
New.CleanUp.ReferenceOTU14588	k__Bacteria;p__Chlamydiae;c__Chlamydiia;o__Chlamydiales	0.81	0	0	0	0	0	0	0	0	0	0	0	0	1	0	0	22	68	1	0	0	0	0	0
New.CleanUp.ReferenceOTU11197	k__Bacteria;p__Verrucomicrobia;c__[Spartobacteria];o__[Chthoniobacterales];f__[Chthoniobacteraceae]	1	4	1	1	0	0	1	1	5	12	1	1	0	0	1	1	1	1	3	0	1	0	0	0
New.CleanUp.ReferenceOTU15045	k__Bacteria;p__Verrucomicrobia	0.99	0	0	0	0	1	0	0	0	0	0	1	1	2	0	0	1	1	1	1	0	0	0	0
New.CleanUp.ReferenceOTU1572	k__Bacteria;p__OD1;c__ZB2;o__;f__;g__;s__	0.98	0	0	0	0	0	2	5	0	0	0	0	0	0	0	0	0	0	1	0	0	0	0	0
New.CleanUp.ReferenceOTU12392	k__Bacteria;p__Verrucomicrobia;c__[Spartobacteria];o__[Chthoniobacterales];f__[Chthoniobacteraceae]	0.84	7	13	3	2	1	1	0	70	83	18	0	0	3	1	0	0	1	2	1	0	0	0	0
New.ReferenceOTU380	k__Bacteria;p__Verrucomicrobia;c__[Pedosphaerae];o__[Pedosphaerales]	1	2	1	0	125	37	55	58	0	1	3	1	2	1	0	1	1	1	3	1	0	0	1	628
New.ReferenceOTU296	k__Bacteria;p__Verrucomicrobia;c__[Pedosphaerae];o__[Pedosphaerales];f__;g__;s__	0.89	0	1	1	1	205	220	395	1	3	1	1	7	6	4	1	0	2	0	0	2	1	0	0
New.CleanUp.ReferenceOTU1011958	k__Bacteria;p__Verrucomicrobia;c__[Spartobacteria];o__[Chthoniobacterales];f__[Chthoniobacteraceae];g__;s__	0.98	1	0	0	0	0	1	5	0	2	1	1	0	7	55	0	33	0	1	0	0	0	1	14
New.ReferenceOTU85	k__Archaea;p__Euryarchaeota;c__Thermoplasmata;o__E2;f__WCHD3-02;g__;s__	1	3159	2322	1333	2	0	2	0	0	0	16	4	0	0	1524	153	937	1	1	0	0	0	0	1
New.CleanUp.ReferenceOTU13470	k__Bacteria;p__Verrucomicrobia;c__[Pedosphaerae];o__[Pedosphaerales]	1	2	2	0	0	14	36	7	3	18	18	2	15	8	28	1	18	5	5	12	0	1	0	0
New.ReferenceOTU93	k__Bacteria;p__Verrucomicrobia;c__[Spartobacteria];o__[Chthoniobacterales];f__[Chthoniobacteraceae];g__Candidatus Xiphinematobacter;s__	0.97	11388	10456	3295	15	37	101	47	9651	13838	5014	369	948	908	533	64	429	72	91	30	181	43	54	9
New.CleanUp.ReferenceOTU13242	k__Archaea;p__Crenarchaeota;c__Thaumarchaeota;o__Cenarchaeales	0.8	1	0	0	0	0	1	0	0	2	0	0	3	0	35	8	47	14	18	39	0	0	0	0
New.CleanUp.ReferenceOTU13225	k__Archaea;p__Euryarchaeota;c__Thermoplasmata;o__E2;f__WCHD3-02;g__;s__	1	12	15	0	0	0	0	0	0	0	0	0	0	0	19	22	32	3	7	7	0	0	0	0
New.CleanUp.ReferenceOTU13436	k__Bacteria;p__Verrucomicrobia;c__[Spartobacteria];o__[Chthoniobacterales];f__[Chthoniobacteraceae]	0.99	187	33	2	0	0	0	0	24	1	0	7	26	11	2	0	1	0	0	0	0	0	1	0
New.CleanUp.ReferenceOTU4423990	k__Bacteria;p__Planctomycetes;c__;o__;f__;g__;s__	0.99	0	0	0	1	0	1	0	0	2	1	0	0	0	2	6	36	40	16	2	0	4	3	0
New.CleanUp.ReferenceOTU13576	k__Bacteria;p__OD1;c__ZB2;o__;f__;g__;s__	0.9	0	0	0	0	1	0	0	0	0	1	0	0	0	30	0	29	0	0	0	0	0	0	0
New.ReferenceOTU369	k__Archaea;p__Euryarchaeota;c__[Parvarchaea];o__YLA114;f__;g__;s__	1	1	1	0	1	0	1	0	542	770	1870	1	0	0	252	11	7	1	1	1	0	0	0	0
New.CleanUp.ReferenceOTU13095	k__Archaea;p__Crenarchaeota;c__MBGA;o__NRP-J;f__;g__;s__	0.97	879	318	200	1	0	2	1	2808	3293	2702	1	3	1	250	41	253	161	361	527	0	0	0	0
New.CleanUp.ReferenceOTU13455	k__Bacteria	1	0	0	0	0	1	8	4	4	4	0	0	1	1	4	0	0	0	0	0	0	0	0	0
647619	k__Archaea;p__Crenarchaeota;c__Thaumarchaeota;o__Nitrososphaerales;f__Nitrososphaeraceae;g__Candidatus Nitrososphaera;s__gargensis	0.99	2	0	0	52	87	146	10	1	0	1	471	324	148	19	1	2	403	543	267	1	0	0	492
New.CleanUp.ReferenceOTU16165	k__Bacteria;p__Verrucomicrobia;c__[Pedosphaerae];o__[Pedosphaerales]	0.86	6	3	1	2	140	157	36	1	3	3	42	548	777	2	2	7	142	99	204	1	0	0	0
New.ReferenceOTU36	k__Bacteria;p__Verrucomicrobia;c__[Spartobacteria];o__[Chthoniobacterales]	0.82	34	33	7	0	1	1	0	28	45	9	0	5	4	3	0	1	1	0	0	0	0	0	0
New.CleanUp.ReferenceOTU11243	k__Bacteria;p__Verrucomicrobia;c__[Pedosphaerae];o__[Pedosphaerales];f__R4-41B;g__;s__	1	0	1	0	70	5	2	12	3	3	0	0	3	1	4	1	3	26	8	3	20	20	37	0
New.CleanUp.ReferenceOTU11099	k__Bacteria;p__Verrucomicrobia;c__[Pedosphaerae];o__[Pedosphaerales]	0.98	1	0	0	1	0	1	0	0	0	0	13	66	74	89	5	35	24	2	2	0	0	0	0
New.CleanUp.ReferenceOTU11459	k__Bacteria;p__Verrucomicrobia;c__[Spartobacteria];o__[Chthoniobacterales];f__[Chthoniobacteraceae];g__DA101;s__	0.94	21	12	2	241	1217	2143	1270	215	436	238	754	1931	1213	382	70	364	1004	712	425	3	1	7	2170
New.CleanUp.ReferenceOTU16043	k__Bacteria;p__Verrucomicrobia	0.99	0	0	0	4	0	6	5	3	8	0	5	23	9	3	0	0	8	2	3	1	0	0	0
New.ReferenceOTU41	k__Bacteria;p__Verrucomicrobia;c__[Pedosphaerae];o__[Pedosphaerales];f__Ellin517;g__;s__	0.94	0	0	0	0	0	1	1	0	1	0	0	1	0	0	0	0	14	4	80	1	0	0	0
New.CleanUp.ReferenceOTU11003	k__Bacteria;p__Verrucomicrobia;c__[Spartobacteria];o__[Chthoniobacterales];f__[Chthoniobacteraceae];g__Candidatus Xiphinematobacter;s__	0.81	9897	9023	2850	10	23	75	35	6717	9801	3758	242	673	694	411	29	297	67	80	24	174	40	51	8
New.CleanUp.ReferenceOTU16174	k__Bacteria;p__Verrucomicrobia;c__[Pedosphaerae];o__[Pedosphaerales];f__;g__;s__	0.97	1	3	0	45	2	4	1	4	4	0	1	5	2	2	0	2	4	3	4	122	66	132	0
4362620	k__Archaea;p__Crenarchaeota;c__Thaumarchaeota;o__Nitrososphaerales;f__Nitrososphaeraceae;g__Candidatus Nitrososphaera;s__SCA1145	1	9	10	1	464	93	77	24	0	1	1	187	179	185	1	1	9	189	266	68	903	86	215	305
582066	k__Bacteria;p__Verrucomicrobia;c__[Pedosphaerae];o__[Pedosphaerales];f__auto67_4W;g__;s__	0.98	8	5	1	0	0	0	0	2	0	0	1	2	2	1	0	0	0	0	1	0	0	0	0
New.CleanUp.ReferenceOTU12075	k__Bacteria;p__Proteobacteria;c__Deltaproteobacteria;o__NB1-j;f__;g__;s__	0.99	0	1	0	0	5	3	3	0	0	0	0	0	0	0	0	0	1	2	0	0	1	0	6
New.CleanUp.ReferenceOTU1116	k__Bacteria;p__Verrucomicrobia;c__[Spartobacteria];o__[Chthoniobacterales];f__[Chthoniobacteraceae]	1	0	0	0	0	30	3	23	0	11	1	17	200	11	14	16	27	37	19	9	0	0	0	0
New.CleanUp.ReferenceOTU11038	k__Bacteria;p__Verrucomicrobia;c__[Pedosphaerae];o__[Pedosphaerales];f__;g__;s__	0.95	0	0	1	0	0	1	1	0	1	0	0	1	0	0	0	0	0	0	0	27	0	0	0
New.CleanUp.ReferenceOTU12442	k__Bacteria;p__Verrucomicrobia;c__Verrucomicrobiae;o__Verrucomicrobiales;f__Verrucomicrobiaceae;g__;s__	1	1	0	8	0	0	1	0	0	0	0	1	7	5	1	0	11	0	0	0	1	0	0	0
New.CleanUp.ReferenceOTU10273	k__Bacteria	0.97	1	0	0	1	2	4	1	2	15	2	2	3	1	6	0	2	5	6	9	0	1	0	0
New.CleanUp.ReferenceOTU14291	k__Archaea;p__Crenarchaeota;c__MBGA;o__NRP-J;f__;g__;s__	1	6403	4690	1674	5	21	3	0	1988	3858	1919	8	100	8	120	51	271	72	257	205	0	1	0	2
New.CleanUp.ReferenceOTU11312	k__Bacteria;p__Verrucomicrobia;c__[Pedosphaerae];o__[Pedosphaerales];f__[Pedosphaeraceae];g__Pedosphaera;s__	0.89	59	62	17	5	9	39	22	168	91	134	1346	2619	1924	13	3	21	461	360	737	3	1	1	0
New.CleanUp.ReferenceOTU10358	k__Bacteria;p__Verrucomicrobia;c__[Pedosphaerae];o__[Pedosphaerales]	1	3	0	1	2	25	67	9	760	199	181	226	187	150	156	7	34	75	178	51	1	2	0	0
New.ReferenceOTU505	k__Bacteria;p__Verrucomicrobia;c__[Spartobacteria];o__[Chthoniobacterales];f__[Chthoniobacteraceae]	0.99	749	741	262	0	1	4	2	1	4	9	3	2	2	3	0	3	2	0	1	1	0	0	0
New.CleanUp.ReferenceOTU11833	k__Bacteria;p__OD1;c__ZB2;o__;f__;g__;s__	1	0	0	0	11	13	13	30	0	0	0	0	0	1	0	0	0	29	30	23	28	11	10	0
New.CleanUp.ReferenceOTU12108	k__Bacteria;p__Verrucomicrobia	1	0	1	0	0	5	8	2	5	13	2	0	5	3	2	0	0	6	0	2	0	0	0	0
245203	k__Bacteria;p__Verrucomicrobia;c__[Spartobacteria];o__[Chthoniobacterales];f__[Chthoniobacteraceae];g__DA101;s__	1	163	228	41	35	5032	11669	4964	4390	19534	7426	2234	6836	3971	3169	459	2037	7212	3709	4090	73	14	1	7
New.CleanUp.ReferenceOTU10979	k__Bacteria;p__Verrucomicrobia;c__[Spartobacteria];o__[Chthoniobacterales];f__[Chthoniobacteraceae]	0.95	2	2	0	0	1	0	0	1	6	0	3	5	2	27	4	28	2	2	4	0	0	0	0
821237	k__Bacteria;p__Verrucomicrobia;c__[Spartobacteria];o__[Chthoniobacterales];f__[Chthoniobacteraceae];g__DA101;s__	1	1	3	0	0	2	4	3	5	22	6	63	90	147	359	64	540	83	77	10	0	0	7	0
257782	k__Bacteria;p__Verrucomicrobia;c__[Pedosphaerae];o__[Pedosphaerales]	1	10	29	5	2522	1909	3731	2948	100	52	78	585	1432	1035	148	19	84	667	985	971	1163	466	294	405
New.CleanUp.ReferenceOTU11033	k__Bacteria;p__Verrucomicrobia;c__[Spartobacteria];o__[Chthoniobacterales];f__[Chthoniobacteraceae]	0.88	8	15	5	0	0	1	0	1	7	0	0	2	2	3	0	0	1	2	1	0	0	0	0
New.ReferenceOTU554	k__Bacteria;p__Verrucomicrobia;c__[Pedosphaerae];o__[Pedosphaerales]	1	1383	1667	402	1	3	4	3	6	2	8	7	8	17	6	1	6	3	2	3	1	1	0	0
New.CleanUp.ReferenceOTU11334	k__Archaea;p__Crenarchaeota;c__Thaumarchaeota	0.91	3	2	1	0	0	1	1	1	4	1	0	2	1	94	16	146	180	204	196	1	0	0	0
New.CleanUp.ReferenceOTU11178	k__Archaea;p__Euryarchaeota	0.97	0	11	0	0	0	0	0	0	0	0	0	0	0	0	0	0	0	0	0	0	0	0	0
New.ReferenceOTU198	k__Bacteria;p__Verrucomicrobia;c__[Pedosphaerae];o__[Pedosphaerales];f__;g__;s__	0.93	3	1	0	80	341	493	135	1	2	0	81	430	346	4	4	0	40	107	38	0	3	4	59
812753	k__Bacteria;p__Planctomycetes;c__Planctomycetia;o__Planctomycetales;f__Planctomycetaceae;g__Planctomyces;s__	1	0	2	0	0	1	0	0	0	1	64	0	1	0	1	0	1	3	4	13	0	1	0	0
New.CleanUp.ReferenceOTU1413	k__Archaea;p__Crenarchaeota;c__Thaumarchaeota;o__Cenarchaeales;f__Cenarchaeaceae;g__;s__	0.95	3	0	0	0	0	0	0	0	2	0	0	0	0	1004	128	208	379	92	1048	0	0	0	1
New.ReferenceOTU133	k__Bacteria;p__Verrucomicrobia;c__[Spartobacteria];o__[Chthoniobacterales];f__[Chthoniobacteraceae];g__DA101;s__	0.97	149	365	50	5	11	22	16	2412	3113	1025	396	1508	1188	1510	241	1045	35	17	9	8	1	0	2
New.CleanUp.ReferenceOTU14092	k__Bacteria;p__Verrucomicrobia;c__[Spartobacteria];o__[Chthoniobacterales];f__[Chthoniobacteraceae];g__;s__	0.91	0	1	0	4	47	64	37	0	3	0	2	13	7	9	2	4	39	37	15	2	2	2	0
255052	k__Bacteria;p__Verrucomicrobia;c__[Pedosphaerae];o__[Pedosphaerales]	1	3	4	0	4	294	593	382	1	0	2	2	29	8	145	18	98	8	6	54	3	0	0	0
New.ReferenceOTU233	k__Bacteria;p__OD1;c__ZB2;o__;f__;g__;s__	0.94	0	0	0	0	0	0	0	0	16	0	2	46	3	62	1	12	4	34	8	0	0	0	0
New.CleanUp.ReferenceOTU14278	k__Bacteria;p__Verrucomicrobia;c__[Spartobacteria];o__[Chthoniobacterales];f__[Chthoniobacteraceae];g__;s__	0.93	0	1	0	0	0	0	0	0	0	0	0	1	1	0	0	3	3	0	1	0	0	0	0
304223	Unassignable	1	3	5	0	3	13	15	0	0	15	1	3	3	0	5	3	0	7	3	2	4	1	0	1
New.CleanUp.ReferenceOTU16310	k__Bacteria;p__Chlamydiae;c__Chlamydiia;o__Chlamydiales;f__;g__;s__	0.89	0	0	0	0	0	0	0	0	0	1	0	0	0	8	0	1	0	0	0	0	0	0	0
New.CleanUp.ReferenceOTU15850	k__Bacteria;p__Verrucomicrobia;c__[Spartobacteria];o__[Chthoniobacterales];f__[Chthoniobacteraceae]	1	5	4	0	7	85	161	136	6	74	21	7	15	14	4	1	6	10	4	8	3	1	5	15
New.CleanUp.ReferenceOTU16246	k__Bacteria;p__Verrucomicrobia;c__[Spartobacteria];o__[Chthoniobacterales];f__[Chthoniobacteraceae]	1	2	3	0	0	1	4	1	7	17	3	1	9	3	4	0	4	4	4	2	0	0	0	0
New.CleanUp.ReferenceOTU11101	k__Bacteria;p__Verrucomicrobia;c__[Pedosphaerae];o__[Pedosphaerales];f__auto67_4W;g__;s__	0.91	11	19	11	0	5	3	51	107	63	90	206	315	303	413	60	360	12	6	7	0	0	0	0
New.ReferenceOTU158	k__Bacteria;p__Verrucomicrobia;c__[Pedosphaerae];o__[Pedosphaerales]	1	2	3	1	101	7	21	27	3	4	1	5	61	55	122	8	99	271	192	296	44	19	11	1
131444	k__Bacteria;p__Verrucomicrobia;c__[Pedosphaerae];o__[Pedosphaerales];f__;g__;s__	0.98	3	7	1	1938	180	304	182	5	3	1	3	8	8	0	2	3	47	53	109	9	7	23	599
New.CleanUp.ReferenceOTU14592	k__Bacteria;p__Verrucomicrobia;c__[Pedosphaerae];o__[Pedosphaerales];f__auto67_4W;g__;s__	0.99	2	5	0	1	1	0	1	4	5	2	3	6	0	2	1	0	1	4	1	0	0	0	0
New.CleanUp.ReferenceOTU10869	k__Bacteria;p__Verrucomicrobia;c__[Pedosphaerae];o__[Pedosphaerales];f__auto67_4W;g__;s__	0.89	10	10	2	232	239	350	474	6	9	1	37	39	9	147	14	121	511	846	1939	719	519	220	2
New.CleanUp.ReferenceOTU12138	k__Archaea;p__Crenarchaeota;c__MBGA;o__NRP-J;f__;g__;s__	1	24	28	5	0	0	0	0	0	17	4	0	2	0	0	1	2	0	3	0	0	0	0	0
New.CleanUp.ReferenceOTU10521	k__Bacteria;p__OD1;c__ZB2;o__;f__;g__;s__	0.99	0	0	0	0	0	0	0	0	0	0	0	0	0	23	0	0	0	0	0	0	0	0	0
4362555	k__Bacteria;p__Verrucomicrobia;c__[Spartobacteria];o__[Chthoniobacterales];f__[Chthoniobacteraceae];g__DA101;s__	1	4	4	1	7	1222	2050	1006	8	16	1	1	18	7	21	2	54	4	2	3	1	0	1	208
New.CleanUp.ReferenceOTU15868	k__Bacteria;p__OD1;c__ZB2;o__;f__;g__;s__	0.99	0	0	0	0	0	0	0	0	0	0	0	0	2	0	0	4	0	0	0	0	0	0	0
226796	k__Bacteria;p__Verrucomicrobia;c__[Pedosphaerae];o__[Pedosphaerales]	1	8	6	9	148	1187	1924	1014	12	11	3	253	963	679	106	7	67	153	216	264	15	30	11	1
New.CleanUp.ReferenceOTU11773	k__Bacteria;p__Verrucomicrobia;c__[Pedosphaerae];o__[Pedosphaerales];f__;g__;s__	0.94	1036	1629	719	6	21	19	14	2308	1710	1413	1034	1588	1548	437	47	227	100	199	138	5	2	12	1
New.CleanUp.ReferenceOTU12347	k__Bacteria;p__Verrucomicrobia;c__[Pedosphaerae];o__[Pedosphaerales]	1	2	3	0	0	0	2	0	5	10	4	5	17	9	13	0	7	1	3	1	0	0	0	0
New.CleanUp.ReferenceOTU14945	k__Bacteria	1	0	0	0	0	0	0	0	0	0	0	0	0	0	1	0	1	0	0	0	0	0	0	0
New.CleanUp.ReferenceOTU10769	k__Archaea;p__Euryarchaeota	0.97	4	3	0	0	1	45	0	0	1	3	4	9	0	22	0	0	17	70	235	0	0	0	0
New.CleanUp.ReferenceOTU1521	k__Bacteria;p__Verrucomicrobia;c__[Pedosphaerae];o__[Pedosphaerales]	0.98	0	0	0	1	0	1	0	0	0	0	1	0	0	2	5	8	1	0	0	0	0	0	0
New.CleanUp.ReferenceOTU15697	k__Archaea;p__Crenarchaeota;c__Thaumarchaeota;o__Nitrososphaerales;f__Nitrososphaeraceae;g__Candidatus Nitrososphaera	0.92	15	20	4	3	7	20	6	0	0	1	6	8	3	77	23	97	116	161	221	1	0	0	13
New.CleanUp.ReferenceOTU14567	k__Bacteria;p__Verrucomicrobia;c__[Spartobacteria];o__[Chthoniobacterales];f__[Chthoniobacteraceae]	0.89	2	3	0	0	0	0	0	11	22	7	0	1	0	0	0	2	0	1	0	0	0	0	0
792574	k__Bacteria;p__Verrucomicrobia;c__[Pedosphaerae];o__[Pedosphaerales];f__;g__;s__	0.91	29	22	5	3	252	480	286	18	32	22	114	500	333	180	31	73	38	44	49	4	1	0	0
New.ReferenceOTU321	k__Archaea;p__Euryarchaeota;c__[Parvarchaea];o__YLA114;f__;g__;s__	0.96	0	0	0	0	624	511	0	1	0	0	2	0	0	0	0	2	9	14	25	0	0	0	0
New.CleanUp.ReferenceOTU15059	k__Bacteria;p__Verrucomicrobia;c__[Pedosphaerae];o__[Pedosphaerales]	1	0	1	1	2	3	3	0	5	8	0	0	3	0	2	0	3	3	2	4	1	0	0	0
New.ReferenceOTU477	k__Bacteria;p__Verrucomicrobia;c__[Spartobacteria];o__[Chthoniobacterales];f__[Chthoniobacteraceae];g__OR-59;s__	1	0	0	1	0	0	0	186	0	1	0	0	0	2	3	0	3	4	1	0	0	0	0	0
New.CleanUp.ReferenceOTU1398	k__Bacteria;p__Verrucomicrobia;c__[Pedosphaerae];o__[Pedosphaerales]	1	0	0	0	0	0	1	0	4	2	0	3	47	21	3	0	2	7	1	1	0	0	0	0
New.CleanUp.ReferenceOTU13253	k__Bacteria;p__Verrucomicrobia;c__[Pedosphaerae];o__[Pedosphaerales]	0.99	7	5	2	0	1	0	0	0	0	0	0	1	0	0	0	1	0	0	2	0	0	0	0
New.CleanUp.ReferenceOTU13260	k__Bacteria	0.98	0	0	1	0	1	2	0	0	68	14	9	11	7	1	0	0	0	18	94	0	0	0	0
1107044	k__Bacteria;p__Verrucomicrobia;c__[Pedosphaerae];o__[Pedosphaerales];f__auto67_4W;g__;s__	0.99	1365	1550	407	82	90	128	273	2910	1244	883	1668	2193	2169	576	105	416	314	107	293	78	278	149	0
New.CleanUp.ReferenceOTU15115	k__Archaea;p__Crenarchaeota;c__Thaumarchaeota;o__Cenarchaeales;f__SAGMA-X;g__;s__	0.94	10	17	3	1	5	21	4	4	5	7	3	9	5	5370	1128	8809	10081	9413	9395	3	2	0	1
New.CleanUp.ReferenceOTU14054	k__Bacteria;p__Verrucomicrobia;c__[Pedosphaerae];o__[Pedosphaerales]	1	4	7	1	0	1	3	1	2	2	1	0	1	2	1	0	0	3	1	3	0	0	0	0
725404	k__Archaea;p__Crenarchaeota;c__Thaumarchaeota;o__Nitrososphaerales;f__Nitrososphaeraceae;g__Candidatus Nitrososphaera;s__gargensis	1	2	0	0	51	83	134	9	1	0	1	470	309	139	19	1	2	395	536	270	1	0	0	388
New.CleanUp.ReferenceOTU13931	k__Bacteria;p__Verrucomicrobia;c__[Spartobacteria];o__[Chthoniobacterales];f__[Chthoniobacteraceae];g__DA101;s__	0.93	3	1	0	0	2	9	2	94	1818	1003	1	6	3	8	0	5	2	4	1	0	0	0	0
New.CleanUp.ReferenceOTU10849	k__Bacteria;p__Verrucomicrobia;c__[Pedosphaerae];o__[Pedosphaerales]	1	14	12	2	2	13	21	13	164	14	111	2466	3045	4397	1712	325	1327	22	121	38	0	2	0	2
580792	k__Bacteria;p__Planctomycetes;c__Planctomycetia;o__Gemmatales;f__Gemmataceae;g__;s__	0.99	0	0	0	0	0	0	0	0	0	0	0	0	0	0	0	0	0	0	0	1	1	5	0
512701	k__Bacteria;p__Planctomycetes;c__Planctomycetia;o__Planctomycetales;f__Planctomycetaceae;g__Planctomyces;s__	1	756	2107	166	1	3	4	1	20	339	13	4	23	26	11	1	2	35	14	2	1	0	0	0
New.CleanUp.ReferenceOTU12842	k__Bacteria;p__Verrucomicrobia;c__[Spartobacteria];o__[Chthoniobacterales];f__[Chthoniobacteraceae];g__;s__	0.88	0	0	0	1	0	0	1	0	0	0	0	4	1	0	0	4	4	3	2	1	0	0	0
New.CleanUp.ReferenceOTU13138	k__Bacteria;p__Verrucomicrobia;c__[Spartobacteria];o__[Chthoniobacterales]	0.8	0	0	0	0	2	5	1	2	13	0	2	6	3	4	0	2	2	2	3	0	0	0	0
New.CleanUp.ReferenceOTU11155	k__Bacteria;p__Verrucomicrobia;c__[Pedosphaerae];o__[Pedosphaerales]	1	0	1	0	3	0	3	3	1	1	0	0	5	1	1	1	0	3	1	3	0	1	0	0
New.ReferenceOTU44	k__Bacteria;p__Verrucomicrobia;c__[Pedosphaerae];o__[Pedosphaerales];f__auto67_4W;g__;s__	0.97	3537	3665	1312	10	28	22	65	2950	1296	466	416	586	818	233	51	389	69	10	17	6	2	1	0
4346961	k__Bacteria;p__Chloroflexi;c__Ellin6529;o__;f__;g__;s__	1	0	0	0	1	3	7	1	0	0	0	10	0	0	0	0	0	12	9	1	0	0	0	0
New.CleanUp.ReferenceOTU12527	k__Bacteria	0.97	0	0	0	0	0	1	0	1	0	0	0	2	1	4	0	0	0	0	1	0	0	0	0
New.CleanUp.ReferenceOTU16406	k__Archaea;p__Euryarchaeota;c__Thermoplasmata;o__E2;f__WCHD3-02;g__;s__	1	34	24	3	0	0	0	0	0	3	0	0	0	0	0	0	2	247	191	468	0	0	0	0
New.CleanUp.ReferenceOTU1549	k__Bacteria;p__Verrucomicrobia;c__[Pedosphaerae];o__[Pedosphaerales]	1	2	2	0	4	3	14	8	2	0	1	3	7	4	2	1	1	220	134	235	5	0	0	0
New.CleanUp.ReferenceOTU15472	k__Bacteria;p__OD1;c__ZB2;o__;f__;g__;s__	1	0	0	0	0	13	1	3	0	1	0	0	0	0	2	0	0	0	7	25	0	0	0	0
822571	k__Bacteria;p__Verrucomicrobia;c__[Pedosphaerae];o__[Pedosphaerales];f__;g__;s__	0.9	1	3	2	269	18	13	170	1	2	1	283	341	441	108	12	105	13	17	22	111	49	19	16
New.CleanUp.ReferenceOTU13504	k__Bacteria	1	0	0	0	0	0	3	0	11	8	0	0	0	1	0	0	1	0	3	0	0	0	0	0
4388003	k__Bacteria;p__Verrucomicrobia;c__[Pedosphaerae];o__[Pedosphaerales]	1	7	12	2	1562	421	858	1154	17	6	6	46	132	81	35	2	25	252	280	595	527	182	142	132
New.CleanUp.ReferenceOTU11771	k__Archaea;p__Crenarchaeota;c__Thaumarchaeota;o__Cenarchaeales;f__SAGMA-X;g__;s__	0.81	7	8	2	3	2	8	2	1	149	0	1	9	4	467	81	775	4047	6521	7443	1	0	0	6
245454	k__Bacteria;p__Planctomycetes;c__Planctomycetia;o__Gemmatales;f__Gemmataceae;g__;s__	1	0	0	0	0	0	0	0	2	0	0	0	0	0	0	0	0	0	0	0	0	0	0	0
New.CleanUp.ReferenceOTU1435	k__Bacteria;p__Verrucomicrobia;c__[Pedosphaerae];o__[Pedosphaerales];f__;g__;s__	0.89	15	9	7	0	0	3	1	8	7	35	6	35	20	10	1	9	1	11	5	0	0	0	0
New.CleanUp.ReferenceOTU15939	k__Archaea;p__Euryarchaeota	0.82	7940	6915	2023	1	1	3	3	1	0	44	2	1	1	4	1	4	2	2	0	0	0	0	0
New.CleanUp.ReferenceOTU11250	k__Bacteria;p__Verrucomicrobia;c__[Pedosphaerae];o__[Pedosphaerales];f__;g__;s__	0.92	17	21	5	0	0	3	2	288	10	9	4	7	1	8	0	13	4	3	3	0	0	0	0
4413536	k__Bacteria;p__Verrucomicrobia;c__[Spartobacteria];o__[Chthoniobacterales];f__[Chthoniobacteraceae]	1	0	1	0	0	2	1	68	0	6	1	0	4	1	0	1	4	12	92	92	2	65	8	0
224790	k__Bacteria;p__Planctomycetes;c__Planctomycetia;o__Pirellulales;f__Pirellulaceae;g__;s__	1	0	0	0	0	0	0	0	0	3	27	2	1	2	0	0	0	0	0	0	0	3	0	0
New.CleanUp.ReferenceOTU13361	k__Bacteria;p__Verrucomicrobia;c__[Pedosphaerae];o__[Pedosphaerales]	1	13	19	13	1	4	8	1	896	423	445	5	45	13	894	49	301	114	136	92	2	0	0	0
New.CleanUp.ReferenceOTU1247	k__Bacteria;p__Verrucomicrobia;c__[Spartobacteria];o__[Chthoniobacterales];f__[Chthoniobacteraceae];g__Chthoniobacter;s__	0.87	515	224	116	1	3	1	2	48	102	105	39	4	2	10	4	42	0	2	0	0	0	0	0
New.CleanUp.ReferenceOTU16163	k__Archaea;p__Euryarchaeota;c__[Parvarchaea];o__YLA114;f__;g__;s__	0.98	0	0	0	0	0	1	0	0	0	0	0	0	0	100	39	65	0	0	0	0	0	0	0
221946	k__Bacteria;p__Verrucomicrobia;c__[Spartobacteria];o__[Chthoniobacterales];f__[Chthoniobacteraceae];g__DA101;s__	0.98	126	188	3	256	1734	3311	1893	1778	8682	3624	855	2220	1382	515	93	539	1218	859	456	5	1	9	2255
New.CleanUp.ReferenceOTU16280	k__Bacteria;p__Verrucomicrobia;c__[Pedosphaerae];o__[Pedosphaerales]	1	8	6	0	214	99	168	226	10	11	3	7	39	13	46	16	25	126	184	238	197	102	42	14
New.CleanUp.ReferenceOTU13875	k__Bacteria;p__Verrucomicrobia;c__[Spartobacteria];o__[Chthoniobacterales];f__[Chthoniobacteraceae]	0.95	4	9	1	0	0	0	0	14	30	6	0	3	2	1	0	1	5	6	1	0	0	0	0
510406	k__Bacteria;p__Verrucomicrobia;c__[Spartobacteria];o__[Chthoniobacterales];f__[Chthoniobacteraceae];g__Candidatus Xiphinematobacter;s__	1	0	0	1	136	0	3	9	2	0	0	0	3	6	6	8	19	31	12	1	17	26	54	1
New.CleanUp.ReferenceOTU14875	k__Bacteria;p__Verrucomicrobia;c__[Spartobacteria];o__[Chthoniobacterales]	0.87	1	0	0	1	1	0	2	6	6	0	1	1	0	0	1	0	1	3	1	0	0	0	0
New.CleanUp.ReferenceOTU13064	k__Bacteria	1	0	0	0	1	0	0	0	0	2	33	0	0	1	3	0	0	0	1	0	0	0	0	0
New.CleanUp.ReferenceOTU11736	k__Bacteria;p__Verrucomicrobia;c__[Pedosphaerae];o__[Pedosphaerales]	0.99	0	1	0	0	82	39	2	7	1	1	56	57	45	4	0	5	5	2	7	0	0	0	0
New.CleanUp.ReferenceOTU11094	k__Bacteria;p__Verrucomicrobia;c__[Pedosphaerae];o__[Pedosphaerales];f__auto67_4W;g__;s__	0.94	338	392	106	2	169	106	82	733	187	248	699	1111	1115	120	20	101	126	37	25	6	0	0	0
New.CleanUp.ReferenceOTU11309	k__Bacteria;p__Verrucomicrobia;c__[Pedosphaerae];o__[Pedosphaerales];f__Ellin515;g__;s__	0.97	13	8	5	14	200	464	264	700	756	456	1428	3305	2494	431	55	254	928	906	891	8	2	2	2
New.CleanUp.ReferenceOTU1364	k__Bacteria;p__Verrucomicrobia;c__[Pedosphaerae];o__[Pedosphaerales];f__;g__;s__	0.99	3	1	0	0	8	65	19	1	3	1	2	3	12	2	1	0	96	93	128	0	0	1	0
979127	k__Bacteria;p__Planctomycetes;c__Planctomycetia;o__Gemmatales;f__Isosphaeraceae;g__;s__	1	64	107	5	0	12	82	13	6	130	6	1	10	15	18	0	10	3	9	15	1	1	0	0
New.CleanUp.ReferenceOTU15158	k__Bacteria;p__Verrucomicrobia;c__[Spartobacteria];o__[Chthoniobacterales]	0.8	1	2	0	0	0	0	0	1	12	1	0	2	0	3	0	1	0	0	1	0	0	0	0
New.CleanUp.ReferenceOTU14344	k__Bacteria;p__Verrucomicrobia;c__[Spartobacteria];o__[Chthoniobacterales];f__[Chthoniobacteraceae];g__Chthoniobacter;s__	0.97	439	573	161	5	19	72	4	244	232	144	112	141	175	104	4	15	3	23	42	0	1	0	0
New.CleanUp.ReferenceOTU12779	k__Bacteria	1	0	0	0	0	0	0	0	0	12	0	0	0	0	0	0	3	0	0	0	0	0	0	0
New.ReferenceOTU565	k__Bacteria;p__Verrucomicrobia;c__[Pedosphaerae];o__[Pedosphaerales]	0.98	4	3	1	133	270	121	232	1	3	2	11	176	24	3	2	2	51	37	68	64	1	0	6
1681404	k__Bacteria;p__Planctomycetes;c__Planctomycetia;o__Gemmatales;f__Isosphaeraceae;g__Singulisphaera;s__	0.88	0	0	0	0	3	0	0	0	0	0	0	5	1	1	0	0	1	0	1	0	0	0	0
New.ReferenceOTU378	k__Bacteria;p__Planctomycetes;c__Planctomycetia;o__Pirellulales;f__Pirellulaceae;g__Pirellula;s__	0.98	0	0	0	57	0	0	0	0	0	0	0	0	0	0	0	0	0	0	109	9	20	6	0
New.CleanUp.ReferenceOTU10690	k__Bacteria;p__Verrucomicrobia;c__[Pedosphaerae];o__[Pedosphaerales]	1	0	0	1	0	0	0	0	0	1	0	0	2	1	1	0	0	2	0	0	1	0	0	0
New.CleanUp.ReferenceOTU15442	k__Bacteria;p__Verrucomicrobia;c__[Spartobacteria];o__[Chthoniobacterales];f__[Chthoniobacteraceae];g__DA101;s__	0.97	0	3	1	2	65	73	98	438	1834	1161	32	336	190	45	4	11	93	214	66	1	1	0	0
New.CleanUp.ReferenceOTU12437	k__Bacteria;p__Verrucomicrobia;c__[Pedosphaerae];o__[Pedosphaerales];f__Ellin515;g__;s__	0.99	4	7	4	9	753	1037	859	106	221	171	1060	2498	1718	556	72	262	247	232	320	2	3	2	0
New.CleanUp.ReferenceOTU10138	k__Bacteria;p__Verrucomicrobia;c__[Pedosphaerae];o__[Pedosphaerales]	1	0	0	0	0	0	0	18	0	0	1	0	0	0	0	0	0	0	0	0	0	0	0	0
New.CleanUp.ReferenceOTU15573	k__Bacteria;p__Verrucomicrobia;c__[Pedosphaerae];o__[Pedosphaerales];f__Ellin515;g__;s__	1	12	13	2	10	317	480	239	1404	1086	629	1430	3732	3130	998	142	943	376	682	414	19	14	1	1
New.CleanUp.ReferenceOTU10628	k__Bacteria;p__Verrucomicrobia;c__[Pedosphaerae];o__[Pedosphaerales];f__auto67_4W;g__;s__	0.99	384	780	162	4	8	9	8	497	368	156	534	547	622	89	22	122	72	11	132	2	2	0	0
1107760	k__Archaea;p__Crenarchaeota;c__Thaumarchaeota;o__Nitrososphaerales;f__Nitrososphaeraceae;g__Candidatus Nitrososphaera;s__	1	1	1	3	780	182	113	9	1	1	104	0	1	0	2	0	1	69	90	5	81	6	33	389
New.CleanUp.ReferenceOTU14452	k__Bacteria;p__Verrucomicrobia;c__[Pedosphaerae];o__[Pedosphaerales]	1	2	0	2	57	55	148	128	79	26	83	80	253	96	43	1	14	15	20	19	23	12	9	0
New.CleanUp.ReferenceOTU12136	k__Bacteria;p__Verrucomicrobia;c__[Pedosphaerae];o__[Pedosphaerales]	1	79	140	42	0	1	0	2	19	74	19	0	2	0	0	0	1	1	0	1	0	0	0	0
New.CleanUp.ReferenceOTU13616	k__Bacteria	0.96	0	0	0	0	1	0	0	49	1	0	119	7	0	1	0	0	0	0	0	0	0	0	0
New.CleanUp.ReferenceOTU11171	k__Bacteria;p__Verrucomicrobia	0.99	1	3	0	1	2	1	0	1	1	0	0	0	1	0	0	0	2	2	0	0	0	0	2
New.ReferenceOTU89	k__Bacteria;p__Verrucomicrobia	0.83	1	0	0	1	18	35	13	3	11	5	14	77	25	3	2	7	3	3	12	0	0	2	1
New.CleanUp.ReferenceOTU11120	k__Bacteria;p__Verrucomicrobia;c__[Pedosphaerae];o__[Pedosphaerales]	1	97	192	98	0	3	0	0	1	3	1	0	2	2	2	0	0	0	0	0	1	0	0	0
New.CleanUp.ReferenceOTU14544	k__Bacteria;p__Verrucomicrobia;c__[Pedosphaerae];o__[Pedosphaerales];f__;g__;s__	0.92	1	1	0	12	51	130	123	1	1	0	4	124	7	1	0	2	21	33	66	51	20	6	1
New.CleanUp.ReferenceOTU12936	k__Bacteria	1	0	0	2	0	0	2	0	0	5	32	0	1	0	111	7	39	25	17	4	0	0	0	0
4349313	k__Bacteria;p__Verrucomicrobia;c__[Pedosphaerae];o__[Pedosphaerales];f__Ellin517;g__;s__	1	3	1	0	196	20	93	83	3	4	8	152	391	289	298	54	198	402	425	427	99	113	83	0
New.ReferenceOTU460	k__Bacteria	0.99	0	0	1	0	0	3	0	3	14	3	0	0	0	357	10	65	1	38	40	1	0	0	1
New.CleanUp.ReferenceOTU13981	k__Bacteria;p__Verrucomicrobia;c__[Pedosphaerae];o__[Pedosphaerales]	0.94	9	1	5	3	3	4	0	10	8	1	5	33	14	136	4	41	10	8	5	4	4	0	0
4310127	k__Bacteria;p__Verrucomicrobia;c__[Spartobacteria];o__[Chthoniobacterales];f__[Chthoniobacteraceae];g__DA101;s__	0.9	23	95	7	128	3121	7267	2631	1285	4878	1199	230	557	648	148	44	186	1205	1073	1703	160	93	107	765
New.CleanUp.ReferenceOTU14843	k__Bacteria;p__OD1;c__Mb-NB09;o__;f__;g__;s__	1	0	0	6	0	106	107	94	1	7	3	0	0	0	231	18	99	2	0	115	2	1	0	1
New.CleanUp.ReferenceOTU13975	k__Archaea;p__Crenarchaeota;c__Thaumarchaeota;o__Cenarchaeales;f__SAGMA-X;g__;s__	1	25	16	4	4	7	28	3	8	2664	1172	8	1600	1681	20556	6476	11664	3905	4420	5358	2	0	1	4
1141710	k__Bacteria;p__Acidobacteria;c__Chloracidobacteria;o__;f__;g__;s__	0.98	0	0	0	0	0	0	0	0	0	0	82	0	52	0	1	0	0	0	0	0	0	1	1
New.CleanUp.ReferenceOTU13891	k__Archaea;p__Crenarchaeota;c__MBGA;o__NRP-J;f__;g__;s__	0.87	3	1	1	0	1	0	0	0	4	6	0	0	0	0	0	1	0	0	4	0	0	0	0
New.CleanUp.ReferenceOTU13823	Unclassified	1	1	0	0	1	9	31	8	0	1	0	6	20	1	0	1	0	33	29	9	0	0	0	5
New.ReferenceOTU555	k__Bacteria;p__Verrucomicrobia;c__[Spartobacteria];o__[Chthoniobacterales];f__[Chthoniobacteraceae];g__DA101;s__	1	3	1	1	2	29	34	21	312	712	73	2	8	5	108	18	93	8	1	1	0	1	1	0
136502	k__Bacteria;p__Verrucomicrobia;c__[Spartobacteria];o__[Chthoniobacterales];f__[Chthoniobacteraceae];g__Candidatus Xiphinematobacter;s__	0.98	11163	10178	3259	12	25	78	36	6593	9667	3701	233	657	685	399	32	302	68	76	26	172	40	51	7
New.CleanUp.ReferenceOTU10532	k__Bacteria;p__Verrucomicrobia;c__[Pedosphaerae];o__[Pedosphaerales]	1	89	91	16	2	43	4	5	297	45	122	599	656	880	56	40	184	72	58	18	1	1	2	1
New.CleanUp.ReferenceOTU16316	k__Bacteria;p__Verrucomicrobia;c__[Spartobacteria];o__[Chthoniobacterales];f__[Chthoniobacteraceae];g__Ellin506;s__	1	0	0	0	0	35	0	2	0	1	0	2	17	0	0	2	1	0	17	2	0	0	0	0
New.CleanUp.ReferenceOTU10048	k__Bacteria;p__Verrucomicrobia;c__[Spartobacteria];o__[Chthoniobacterales];f__[Chthoniobacteraceae]	0.92	15	4	4	31	174	453	189	3364	3463	1374	354	1725	648	2196	388	1783	531	420	1152	72	36	3	114
New.CleanUp.ReferenceOTU13952	k__Bacteria;p__Verrucomicrobia;c__[Pedosphaerae];o__[Pedosphaerales];f__auto67_4W;g__;s__	0.99	13	16	4	2	5	2	24	9	2	26	120	228	219	12	8	24	37	12	34	4	4	15	0
New.CleanUp.ReferenceOTU14717	k__Bacteria;p__Verrucomicrobia	0.99	0	4	0	1	0	0	0	5	13	2	9	15	11	3	0	3	2	1	0	0	0	0	0
New.CleanUp.ReferenceOTU12380	k__Archaea;p__Crenarchaeota;c__Thaumarchaeota;o__Cenarchaeales;f__SAGMA-X;g__;s__	0.8	55	44	15	5	7	20	5	8	30	14	6	440	53	6033	1696	4807	10324	14607	13311	1	1	0	2
New.CleanUp.ReferenceOTU13828	k__Bacteria;p__Verrucomicrobia;c__[Pedosphaerae];o__[Pedosphaerales]	0.99	2	3	2	3	10	103	9	22	4	5	82	263	240	1715	191	768	51	1	3	1	0	1	0
745021	k__Bacteria;p__Proteobacteria;c__Deltaproteobacteria;o__Syntrophobacterales;f__Syntrophobacteraceae;g__;s__	0.98	0	0	0	0	0	0	0	1	4	1	2	1	0	0	0	0	0	0	0	0	0	0	0
New.CleanUp.ReferenceOTU10221	k__Archaea;p__Crenarchaeota;c__MBGA;o__NRP-J;f__;g__;s__	0.87	0	1	0	0	3	1	0	0	3	0	1	0	1	712	24	211	12	26	22	21	0	0	1
New.CleanUp.ReferenceOTU16273	k__Bacteria;p__Verrucomicrobia;c__[Methylacidiphilae];o__Methylacidiphilales	0.92	0	0	0	0	0	1	0	0	0	0	9	0	0	0	0	0	1	0	0	0	0	0	0
New.CleanUp.ReferenceOTU13826	k__Bacteria;p__Verrucomicrobia;c__[Pedosphaerae];o__[Pedosphaerales];f__Ellin515;g__;s__	0.89	0	0	0	0	1	8	5	3	2	0	91	216	248	125	42	206	4	2	5	0	0	0	0
New.ReferenceOTU23	k__Bacteria;p__Verrucomicrobia;c__Verrucomicrobiae;o__Verrucomicrobiales;f__Verrucomicrobiaceae	0.87	887	2	0	0	5	6	4	481	661	210	85	208	168	401	45	295	0	4	0	1	0	0	0
218032	k__Bacteria;p__Verrucomicrobia;c__[Pedosphaerae];o__[Pedosphaerales]	1	72	15	2	4	37	127	102	819	574	189	655	1083	1120	313	98	426	31	68	95	2	0	2	1
New.CleanUp.ReferenceOTU11407	k__Bacteria;p__Verrucomicrobia;c__[Pedosphaerae];o__[Pedosphaerales];f__;g__;s__	0.93	0	0	0	55	40	120	57	0	1	0	0	1	0	0	0	0	8	30	34	1	0	0	32
New.CleanUp.ReferenceOTU15429	k__Archaea;p__Crenarchaeota	1	1	0	0	0	0	1	0	0	2	0	0	3	0	61	9	77	21	29	52	0	0	0	0
New.CleanUp.ReferenceOTU12002	k__Bacteria;p__Verrucomicrobia;c__[Pedosphaerae];o__[Pedosphaerales];f__auto67_4W;g__;s__	0.83	14	3	1	80	2	7	6	20	78	15	32	59	63	45	2	23	14	1	3	33	86	45	0
946344	k__Bacteria;p__Actinobacteria;c__Thermoleophilia;o__Solirubrobacterales;f__Solirubrobacteraceae;g__;s__	0.85	0	0	0	0	1	64	0	0	0	0	0	0	0	0	0	0	0	2	0	0	0	0	0
New.CleanUp.ReferenceOTU11722	k__Bacteria;p__Verrucomicrobia;c__[Spartobacteria];o__[Chthoniobacterales];f__[Chthoniobacteraceae];g__DA101;s__	0.98	9	6	2	6	562	1095	659	13	16	8	42	160	125	719	147	502	1146	640	274	11	32	10	1
1546868	k__Bacteria;p__Acidobacteria;c__Chloracidobacteria;o__;f__;g__;s__	1	0	0	0	1	0	0	0	0	0	0	115	2	52	0	1	0	1	0	0	0	0	1	1
222914	k__Bacteria;p__Verrucomicrobia;c__[Pedosphaerae];o__[Pedosphaerales];f__Ellin515;g__;s__	0.97	37	28	16	88	971	1983	1547	1867	2069	1255	2193	5881	4766	716	114	414	893	1340	1308	96	31	25	4
New.CleanUp.ReferenceOTU15098	k__Archaea;p__Euryarchaeota;c__[Parvarchaea]	0.8	0	0	0	0	0	0	0	0	0	1	0	0	0	59	0	1	0	0	0	0	0	0	0
New.CleanUp.ReferenceOTU12803	k__Bacteria;p__Verrucomicrobia;c__[Spartobacteria];o__[Chthoniobacterales];f__[Chthoniobacteraceae]	1	0	2	1	0	0	1	2	0	0	0	0	1	0	1	3	1	2	4	3	2	1	5	0
New.CleanUp.ReferenceOTU11203	k__Bacteria;p__Verrucomicrobia;c__[Pedosphaerae];o__[Pedosphaerales];f__;g__;s__	0.91	5	5	0	2	4	2	1	1	0	0	0	9	2	0	0	0	0	0	0	0	0	0	0
New.CleanUp.ReferenceOTU15234	k__Bacteria;p__Verrucomicrobia;c__[Pedosphaerae];o__[Pedosphaerales]	1	2	1	0	2	32	169	51	1	2	2	60	158	112	4	10	30	1	3	0	0	0	0	0
543327	k__Bacteria;p__Verrucomicrobia;c__[Pedosphaerae];o__[Pedosphaerales];f__auto67_4W;g__;s__	1	5057	4918	1720	138	525	802	583	1931	1139	964	1851	2008	2426	1066	169	823	418	231	560	84	245	122	1
New.CleanUp.ReferenceOTU13640	k__Bacteria;p__Verrucomicrobia;c__[Spartobacteria];o__[Chthoniobacterales];f__[Chthoniobacteraceae]	0.99	31	17	8	391	4999	11946	5599	2846	3386	1194	1193	3922	3160	1287	237	1127	505	375	491	77	44	5	201
New.ReferenceOTU21	k__Bacteria;p__Verrucomicrobia;c__[Spartobacteria];o__[Chthoniobacterales];f__[Chthoniobacteraceae];g__;s__	0.94	9	6	1	23	1254	1589	877	7	12	9	38	230	95	302	48	113	358	306	149	12	2	6	2
New.CleanUp.ReferenceOTU10775	k__Archaea;p__Crenarchaeota	1	4	4	2	0	0	0	0	0	0	0	0	0	0	0	0	0	1	0	0	0	0	0	0
New.ReferenceOTU141	k__Bacteria;p__Verrucomicrobia;c__[Pedosphaerae];o__[Pedosphaerales];f__R4-41B;g__;s__	0.86	0	0	0	275	7	3	145	0	0	0	1	1	0	1	1	1	8	13	59	1	5	0	0
New.CleanUp.ReferenceOTU14284	k__Bacteria;p__Planctomycetes;c__Planctomycetia	1	0	0	0	0	11	0	4	0	0	0	0	3	0	0	0	0	6	9	0	0	0	0	0
New.CleanUp.ReferenceOTU1442	k__Archaea;p__Crenarchaeota;c__Thaumarchaeota;o__Nitrososphaerales;f__Nitrososphaeraceae;g__Candidatus Nitrososphaera;s__SCA1170	0.99	48	45	13	1476	8605	15460	3915	8	22	34	5803	15977	3095	58	13	38	11187	11898	9906	77	1	16	9007
New.CleanUp.ReferenceOTU10388	k__Bacteria;p__Verrucomicrobia	1	0	0	0	1	0	0	2	0	1	0	0	0	0	0	0	0	0	1	0	3	4	1	0
New.ReferenceOTU215	k__Bacteria;p__OD1;c__Mb-NB09;o__;f__;g__;s__	1	1	1	0	0	6	2	0	2	6	3	0	1	2	928	89	886	1	0	38	0	2	0	0
New.CleanUp.ReferenceOTU15179	k__Bacteria;p__Verrucomicrobia;c__[Pedosphaerae];o__[Pedosphaerales]	1	2	0	0	1	3	7	5	0	1	0	11	23	10	3	0	1	2	9	4	0	0	0	0
214730	k__Bacteria;p__Verrucomicrobia;c__[Spartobacteria];o__[Chthoniobacterales];f__[Chthoniobacteraceae];g__DA101;s__	0.97	0	0	0	0	1	4	3	83	620	45	8	6	6	311	41	193	1	1	0	1	1	0	0
New.CleanUp.ReferenceOTU11050	k__Bacteria;p__Verrucomicrobia;c__[Pedosphaerae];o__[Pedosphaerales]	0.99	1	1	2	1136	41	51	504	4	5	2	5	12	11	11	0	4	16	9	13	215	174	64	0
New.CleanUp.ReferenceOTU12564	k__Bacteria;p__Verrucomicrobia;c__[Spartobacteria];o__[Chthoniobacterales];f__[Chthoniobacteraceae];g__;s__	0.97	450	898	214	1	0	7	0	0	3	6	0	3	3	1	0	1	0	1	0	1	0	0	0
New.CleanUp.ReferenceOTU11175	k__Bacteria;p__Verrucomicrobia;c__[Pedosphaerae];o__[Pedosphaerales]	1	10	10	1	113	1193	997	695	9	14	4	159	855	615	16	1	8	294	236	340	119	73	111	1
New.CleanUp.ReferenceOTU11162	k__Bacteria;p__Verrucomicrobia;c__[Pedosphaerae];o__[Pedosphaerales]	0.99	17	15	4	1	0	0	0	1	1	0	0	1	0	0	0	0	0	0	0	0	0	0	0
New.CleanUp.ReferenceOTU15774	k__Bacteria;p__Verrucomicrobia;c__[Pedosphaerae];o__[Pedosphaerales];f__Ellin515;g__;s__	0.86	8	6	4	66	210	385	260	278	274	146	690	1844	1377	157	21	86	335	372	287	7	5	7	0
New.CleanUp.ReferenceOTU1327	k__Bacteria;p__Verrucomicrobia;c__[Pedosphaerae];o__[Pedosphaerales];f__;g__;s__	0.86	0	0	1	7	4	15	4	1	0	0	2	11	10	2	0	1	3	1	3	0	0	0	1
New.CleanUp.ReferenceOTU13322	k__Bacteria;p__Verrucomicrobia;c__[Pedosphaerae];o__[Pedosphaerales]	0.88	47	50	15	0	0	0	2	12	17	3	4	8	4	4	0	2	3	0	1	0	0	0	0
New.CleanUp.ReferenceOTU12768	Unassignable	1	0	0	0	1	0	2	0	0	0	0	0	0	0	0	0	0	1	1	0	0	0	0	0
New.CleanUp.ReferenceOTU13131	k__Archaea;p__Crenarchaeota;c__Thaumarchaeota;o__Cenarchaeales;f__SAGMA-X;g__;s__	1	10	5	2	2	8	16	2	2	6	8	4	323	169	8239	2286	4035	2314	2941	3286	1	0	1	3
New.CleanUp.ReferenceOTU12025	k__Bacteria;p__Verrucomicrobia;c__[Pedosphaerae];o__[Pedosphaerales]	0.99	0	0	0	1	0	0	1	12	10	14	81	73	18	17	5	13	11	55	23	0	0	0	0
New.CleanUp.ReferenceOTU11119	k__Bacteria;p__Verrucomicrobia;c__[Pedosphaerae];o__[Pedosphaerales]	1	90	57	24	0	0	1	1	2	0	0	1	1	0	72	0	0	0	0	0	0	0	0	0
New.CleanUp.ReferenceOTU1056	k__Bacteria;p__Verrucomicrobia	1	6	2	0	2	0	1	1	0	2	0	1	1	0	2	0	0	2	0	0	1	0	0	0
New.CleanUp.ReferenceOTU14585	k__Bacteria;p__Verrucomicrobia;c__[Methylacidiphilae];o__S-BQ2-57;f__;g__;s__	0.85	2	0	0	0	35	40	12	1	2	0	1	12	4	0	0	0	9	5	3	1	0	0	0
New.CleanUp.ReferenceOTU16526	k__Bacteria;p__Verrucomicrobia;c__[Pedosphaerae];o__[Pedosphaerales]	1	0	0	1	3	6	12	10	6	11	6	17	70	27	8	1	5	8	7	6	1	0	0	0
217322	k__Bacteria;p__Verrucomicrobia;c__[Spartobacteria];o__[Chthoniobacterales];f__[Chthoniobacteraceae];g__DA101;s__	0.89	10	78	4	5	7	31	9	1036	2027	416	3	19	9	12	0	9	683	773	1393	2	0	0	1
New.CleanUp.ReferenceOTU10712	k__Bacteria;p__Verrucomicrobia;c__[Methylacidiphilae];o__S-BQ2-57;f__;g__;s__	0.87	0	2	0	0	299	372	85	1	5	0	1	6	24	4	0	2	0	7	3	9	1	0	0
New.CleanUp.ReferenceOTU11403	k__Bacteria;p__Verrucomicrobia;c__[Spartobacteria];o__[Chthoniobacterales];f__[Chthoniobacteraceae]	1	0	1	0	0	0	3	0	5	11	1	0	10	3	4	0	4	7	3	1	0	0	0	0
New.CleanUp.ReferenceOTU15722	k__Bacteria;p__Chlamydiae;c__Chlamydiia;o__Chlamydiales	0.85	0	0	0	0	0	0	0	2	0	0	0	0	0	0	1	0	0	1	0	0	0	0	0
New.CleanUp.ReferenceOTU13077	k__Bacteria;p__Verrucomicrobia;c__[Spartobacteria];o__[Chthoniobacterales];f__[Chthoniobacteraceae]	0.97	6	10	2	4	9	14	10	8	23	9	15	105	26	5006	745	4087	11	13	7	1	1	1	1
New.CleanUp.ReferenceOTU1271	k__Bacteria;p__Verrucomicrobia	0.98	0	0	0	1	0	2	2	0	1	1	3	13	0	4	1	1	1	0	1	1	0	0	0
1939008	k__Bacteria;p__Verrucomicrobia;c__[Pedosphaerae];o__[Pedosphaerales];f__Ellin517;g__;s__	1	1	0	0	47	14	26	37	1	2	3	34	51	36	93	12	57	174	207	122	20	22	37	0
New.CleanUp.ReferenceOTU10677	k__Bacteria;p__Verrucomicrobia;c__[Spartobacteria];o__[Chthoniobacterales];f__[Chthoniobacteraceae]	1	1	0	1	0	34	1	1	81	134	21	41	8	45	90	22	4	1	14	0	0	0	0	0
New.CleanUp.ReferenceOTU11685	k__Archaea;p__Crenarchaeota;c__MBGA;o__NRP-J;f__;g__;s__	0.96	14024	11230	4984	5	5	5	3	3586	5397	3237	4	9	8	494	47	632	172	373	540	0	0	0	3
847644	k__Bacteria;p__Planctomycetes;c__Planctomycetia;o__Gemmatales;f__Isosphaeraceae;g__;s__	0.99	0	0	0	0	0	2	1	2	0	0	0	0	1	0	0	0	3	1	3	0	0	0	0
New.ReferenceOTU545	k__Archaea;p__Crenarchaeota;c__MBGA;o__NRP-J;f__;g__;s__	1	2	1	0	0	0	0	0	0	55	19	0	0	0	6	0	0	0	0	0	0	0	0	0
New.CleanUp.ReferenceOTU1287	k__Bacteria;p__Verrucomicrobia;c__[Pedosphaerae];o__[Pedosphaerales];f__[Pedosphaeraceae]	0.94	138	85	10	0	1	0	0	2	0	2	1	1	1	0	0	1	0	0	1	0	0	0	0
New.ReferenceOTU339	k__Archaea;p__Crenarchaeota;c__Thaumarchaeota	1	32	29	11	112	5764	10103	2389	3	13	27	4118	11350	2197	71	19	55	7415	9057	7831	65	1	5	60
New.CleanUp.ReferenceOTU12861	k__Bacteria;p__Verrucomicrobia;c__[Pedosphaerae];o__[Pedosphaerales]	0.99	0	3	0	96	71	167	61	2	4	0	1	9	8	11	4	10	74	83	212	198	41	37	10
New.CleanUp.ReferenceOTU10801	k__Bacteria;p__Acidobacteria;c__Chloracidobacteria;o__;f__;g__;s__	0.96	0	0	0	2	0	0	0	0	0	0	0	0	0	0	0	0	0	0	0	0	0	0	0
New.CleanUp.ReferenceOTU13589	k__Bacteria;p__Verrucomicrobia;c__[Pedosphaerae];o__[Pedosphaerales]	0.95	4	3	0	1	2	2	2	3	5	0	1	6	0	4	3	5	1	1	3	2	1	1	0
New.CleanUp.ReferenceOTU16298	k__Bacteria;p__Verrucomicrobia;c__[Spartobacteria];o__[Chthoniobacterales];f__[Chthoniobacteraceae]	1	0	1	0	29	0	46	8	0	2	0	0	1	0	1	0	0	0	0	1	0	0	0	0
New.ReferenceOTU246	k__Bacteria;p__Verrucomicrobia;c__[Pedosphaerae];o__[Pedosphaerales]	1	2	0	0	15	5	38	105	0	6	1	34	582	190	5	0	3	26	5	45	24	13	2	0
[truncated: 16,348 more rows]
