# Supplementary material for: Relations of microbiome characteristics to edaphic properties of tropical soils from Trinidad
Source: Front Microbiol. 2015 Sep 30;6:1045. doi: 10.3389/fmicb.2015.01045 (PMC4588118; doi:10.3389/fmicb.2015.01045)
Supplement: Table S4 — Bacterial taxa abundance as a function of soil properties. [file Table4.XLSX]

## Sheet: Table S4
		Table S4: Bacterial taxa as a function of soil properties
					Bacterial Taxa
		Soil Properties	Acidobacteria	Alphaproteobacteria	Deltaproteobacteria	Nitrospiraea	Chloroflexi	Actinobacteria	Verrucomicrobia
		pH	p= 0.0168, r=- 0.2080, fdr= 0.0700	ns	ns	ns	p= < 0.0001, r= 0.5495, fdr= 0.004	p= 0.0005, r= 0. 3913, fdr= 0.006	p= 0.0001, r= 0.4519, fdr= 0.001
		OC	p= 0.016, r= -0.4241, fdr= 0.0699	p= < 0.0001, r= - 0.6517, fdr= 0.0008	p= < 0.0001, r= 0.6259, fdr= 0.0004	p= < 0.0001, r= 0.6615, fdr= 0.000	ns	ns	p= 0.0071, r= 0.2562, fdr= 0.006
		BD	p= < 0.0001, r= 0.6482, fdr= 0.0000	p= 0.0002, r= 0.4430, fdr= 0.0002	p= 0.0003, r = - 0.416, fdr= 0.003	p= 0.0164, r= -0.209, fdr= 0.007	p= < 0.0001, r= 0.794, fdr= 0.000	p= 0.001, r= - 0.3582, fdr= 0.004	p= 0.0071, r= 0.2562, fdr= 0.041
		TOC	p= 0.0002, r= 0.424, fdr= 0.0008	p= < 0.0001, r= -0.651, fdr=	p= < 0.0001, r= 0.6259, fdr= 0.0004	p= < 0.0001, r= 0.661, fdr= 0.000	ns	ns	ns
		TC	p= 0.007, r= 0.257, fdr= 0.0774	p= 0.0594, r= 0.442, fdr= 0.000	p= 0.0379, r= 0.1613, fdr= 0.009	ns	p= 0.0008, r= 0.365, fdr= 0.002	ns	p= 0.0145, r= -0.2165, fdr= 0.000
		TN	p= <0.001, r = -0.5002, fdr= 0.0154	p= < 0.0001, r= - 0.6490, fdr= 0.001	p= < 0.0001, r= 0.6888, fdr= 0.0001	p= 0.001, r= 0.537, fdr= 0.000	ns	ns	ns
		NH4	ns	ns	ns	ns	ns	ns	ns
		NO3	p= <0.0001, r = -0.5073, fdr= 0.0006	p= <0.0001, r= - 0.621, fdr= 0.000	p= < 0.0001, r= 0.6381, fdr= 0.000	p= < 0.0001, r= 0.5675, fdr= 0.000	p= 0.0200, r=0.1982, fdr= 0.07	ns	p= 0.0229, r= -0.1904, fdr= 0.088
		Sand	p= <0.0001, r= 0.759, fdr= 0.0308	<0.0001, r=0.641, fdr= 0.000	p= < 0.0001, r= 0.5470, fdr= 0.000	p= 0.0037, r= -0.2906, fdr= 0.002	p= <0.0001,r=- 0.631, fdr= 0.000	p= 0.0051, r=-0.2734, fdr= 0.030	ns
		Silt	ns	ns	ns	ns	ns	ns	p= 0.0007, r= 0.3710, fdr= 0.004
		Clay	p= <0.0001, r= -0.551, fdr= 0.0170	p= <0.0001,r= -0.469, fdr= 0.005	p= 0.0008, r= 0.3669, fdr= 0.019	p= 0.0151, r= 0.2140, fdr= 0.000	p= <0.0001,r=0.799, fdr= 0.000	p= 0.0002, r= 0.4392, fdr= 0.017	p= 0.0006, r= -0.3843, fdr= 0.000
		Na	p= <0.0001, r= -0.690, fdr= 0.0000	p= <0.0001, r= -0.657, fdr= 0.000	p= < 0.0001, r=0.5565, fdr= 0.000	p= 0.002, r= 0.3218, fdr= 0.001	p= 0.0004, r= 0.396, fdr= 0.004	p= 0.0206, r= 0.1964, fdr= 0.018	p= < 0.0001, r= 0.5098, fdr= 0.005
		Mg	p= 0.0005, r= - 0.3875, fdr= 0.0054	p= 0.0003, r= - 0.4086, fdr= 0.003	p= 0.0139, r= 0.2185, fdr= 0.060	p= 0.0058, r= 0.2669, fdr= 0.03	p= < 0.0001, r= 0.8145, fdr= 0.000	p= < 0.0001, r= 0.7183, fdr= 0.000	p= 0.0006, r= -0.3798, fdr= 0.006
		Zn	p= <0.0001, r= -0.594, fdr= 0.000	ns	p= < 0.0001, r= 0.5446, fdr= 0.000	p= < 0.0001, r= 0.4847, fdr= 0.000	p= < 0.0001, r= 0.4847, fdr= 0.000	p= < 0.0001, r= 0.4624, fdr= 0.011	p= < 0.0001,r= 0.4986, fdr= 0.0003
		K	p = 0.0168, r = -0.214, fdr= 0.000	ns	ns	ns	ns	ns	ns
		Cu	p= 0.001, r= -0.3561, fdr= 0.008	ns	p= 0.0072, r= 0.2554, fdr= 0.033	p= 0.0072, r= 0.2554, fdr= 0.000	p= 0.0002, r= 0.4417, fdr= 0.002	p= 0.0111, r= 0.2314, fdr= 0.120	ns
		Ca	p= 0.0001, r= -0.447, fdr= 0.003	ns	p= 0.0067, r= 0.2590, fdr= 0.005	p= 0.0097, r= 0.2386, fdr= 0.05	p= < 0.0001, r= 0.8740, fdr= 0.000	p= < 0.0001, r= 0.7152, fdr= 0.000	p= 0.0001, r= 0.4450, fdr= 0.001
		Abbreviations: ns, not significant; BD, Bulk Density; OC, Organic Carbon; TOC, Total Organic Carbon; TC, Total Carbon; TN, Total Nitrogen;
		Na, Sodium; P, Phosphorus; Zn, Zinc; K, Potassium; Mg, Magnesium; fdr, false discovery rate
