# Supplementary material for: Relations of microbiome characteristics to edaphic properties of tropical soils from Trinidad
Source: Front Microbiol. 2015 Sep 30;6:1045. doi: 10.3389/fmicb.2015.01045 (PMC4588118; doi:10.3389/fmicb.2015.01045)
Supplement: Table S5 — Fungal taxa abundance as a function of soil properties. [file Table5.XLSX]

## Sheet: Table S5
					Table S5: Fungal taxa as a function of soil properties
									Fungal Taxa
					Soil Properties	Trichoderma	Trichosporon	Chaetomella	Hypocreales	Nectriaceae	Bionectria	Petrakia
					pH	ns	ns	ns	ns	ns	ns	ns
					OC	ns	ns	ns	ns	ns	ns	ns
					Clay	p = 0.0427, r = -0.154, fdr= 0.02	ns	ns	ns	ns	ns	ns
					BD	p = 0.0047, r = 0.278, fdr= 0.001	ns	ns	ns	ns	ns	ns
					TOC	p = 0.0147, r = -0.215, fdr= 0.002	ns	ns	ns	ns	ns	ns
					TC	ns	ns	ns	ns	p= 0.005, r= - 0.274, fdr= 0.003	ns	ns
					TN	p = 0.028, r = -0.177, fdr= 0.004	ns	ns	ns	ns	ns	ns
					NH4	ns	ns	ns	ns	ns	ns	ns
					NO3	ns	ns	ns	ns	ns	ns	ns
					Sand	p = 0.001, r = 0.351, fdr= 0.000	ns	ns	ns	ns	ns	ns
					Silt	p = 0.026, r = -0.182, fdr= 0.002	ns	ns	p= 0.0333, r= + 0.169, fdr= 0.003	ns	ns	ns
					Na	p= 0.006, r= - 0.264, fdr= 0.001	ns	ns	ns	ns	ns	ns
					Mg	ns	p= 0.019, r= 0.199, fdr= 0.002	p= 0.0296, r= +0.1756, fdr= 0.002	ns	ns	ns	p= 0.007, r=+ 0.251, fdr= 0.003
					P	p= 0.026, r= - 0.182, fdr= 0.001	ns	ns	ns	ns	ns	ns
					Zn	p= 0.0399, r= -0.1583, fdr= 0.000	ns	ns	ns	ns	p= 0.007, r= - 0.251, fdr= 0.000	ns
					K	p= 0.0246, r= - 0.186, fdr= 0.001	ns	ns	ns	ns	ns	ns
					S	p = 0.05, r = -0.145, fdr= 0.04	ns	ns	ns	ns	ns	ns
					Abbreviations: ns, not significant; BD, Bulk Density; OC, Organic Carbon; TOC, Total Organic Carbon; TC, Total Carbon; TN, Total Nitrogen;
					S, Sulphur; Na, Sodium; P, Phosphorus; Zn, Zinc; K, Potassium; Mg, Magnesium; fdr,false discovery rate
