# Supplementary material for: Relations of microbiome characteristics to edaphic properties of tropical soils from Trinidad
Source: Front Microbiol. 2015 Sep 30;6:1045. doi: 10.3389/fmicb.2015.01045 (PMC4588118; doi:10.3389/fmicb.2015.01045)
Supplement: Table S6 — Archaeal taxa abundance as a function of soil properties. [file Table6.XLSX]

## Sheet: Table S6
		Table S6: Archaeal taxa as a function of soil properties
		Archaeal Taxa
		Soil Properties	NRP-J	Nitrososphaerales	YLA114	E2
		pH	ns	p=0.0227, r=- 0.191, fdr= 0.0002	ns	ns
		OC	p= 0.0452, r= - 0.151, fdr= 0.004	p=0.0494, r= + 0.146, fdr= 0.004	ns	ns
		Clay	p=0.0452, r = -0.1510, fdr= 0.021	ns	p=0.0175, r = - 0.205, fdr= 0.022	ns
		BD	ns	ns	p=0.0057, r=+0.2681, fdr= 0.002	p=0.0046, r= 0.403, fdr= 0.004
		TOC	ns	p=0.042, r= +0.154, fdr= 0.006	p=0.0403, r= - 0.157, fdr= 0.004	p=0.0109, r= - 0.341, fdr= 0.002
		TC	ns	ns	ns	ns
		TN	ns	p=0.026, r= + 0.181, fdr= 0.0008	ns	p=0.0196, r= - 0.296, fdr= 0.000
		NH4	p=0.0318, r= 0.171, fdr= 0.028	ns	ns	ns
		NO3	p=0.0321,r= -0.170, fdr= 0.031	ns	ns	ns
		Sand	p=0.0258, r= 0.183, fdr= 0.032	ns	p=0.0008, r= + 0.370, fdr= 0.002	p=0.0002, r= + 0.594, fdr= 0.033
		Silt	ns	p=0.0294, r= +0.1760, fdr= 0.015	ns	p=0.0032, r= - 0.088, fdr= 0.001
		Na	p=0.0013, r= -0.345, fdr= 0.0003	ns	p=0.0003, r= - 0.416, fdr= 0.066	p=0.0037, r= - 0.418, fdr= 0.002
		Mg	ns	ns	ns	ns
		P	ns	ns	ns	ns
		Zn	ns	ns	p=0.010, r= -0.232, fdr= 0.018	p=0.031, r= -0.259, fdr= 0.004
		K	p=0.0209, r= -0.195, fdr= 0.022	ns	ns	ns
		S	ns	ns	ns	p=0.0477, r=- 0.223, fdr= 0.003
		Abbreviations: ns, not significant; BD, Bulk Density; OC, Organic Carbon; TOC, Total Organic Carbon; TC, Total Carbon; TN, Total Nitrogen;
		S, Sulphur; Na, Sodium; P, Phosphorus; Zn, Zinc; K, Potassium; Mg, Magnesium; fdr= false discovery rate
